# Supplementary material for: A comprehensive analysis of gene expression changes in a high replicate and open-source dataset of differentiating hiPSC-derived cardiomyocytes
Source: Sci Rep. 2021 Aug 4;11:15845. doi: 10.1038/s41598-021-94732-1 (PMC8338992; doi:10.1038/s41598-021-94732-1)
Supplement: Supplementary file 3 — Supplementary Table S2. [file 41598_2021_94732_MOESM3_ESM.xlsx]

## Sheet: S2_C0vC2 D12vD0
Table S2 C0vC2 D12vD0
	logFC	logCPM	LR	PValue	FDR	up	down
MYH6	8.89858	12.1848	30451.1	0	0	0.995816	0.0220464
RP11-120I21.2	7.37171	10.7153	10022.5	0	0	0.876918	0.0141323
GRID2	-6.86123	10.1163	20422.6	0	0	0.992086	0.0282427
L1TD1	-6.75485	9.83444	25614	0	0	0.997739	0.0160391
MEIS2	6.66061	10.4133	17845.9	0	0	0.985356	0.0627473
TECRL	6.5901	10.0918	7265.18	0	0	0.842399	0.0237422
ALPK2	6.58099	10.1204	22041.3	0	0	0.990934	0.0305257
MYL7	6.46827	10.2107	8648.36	0	0	0.90516	0.0587903
MYOM1	6.35377	9.96742	16375	0	0	0.978033	0.035048
TTN	6.33011	14.5434	32321.9	0	0	1	0.8355
LDB3	6.23546	9.91202	15184.8	0	0	0.972455	0.0401357
DPPA4	-6.19247	9.37024	20792.9	0	0	0.991521	0.0097629
MYL4	6.09311	9.63182	12648.1	0	0	0.947699	0.0152629
SLC8A1	6.07329	11.533	21348.1	0	0	0.993026	0.380441
CTD-2545M3.8	6.03846	9.54935	15873.6	0	0	0.970363	0.00791408
RP5-964N17.1	-6.00475	9.46793	11684.3	0	0	0.946297	0.0226639
ADCY2	-6.00319	9.74306	17488.3	0	0	0.987564	0.0603208
TNNT2	5.9533	10.4152	19099.7	0	0	0.987448	0.179197
ANKRD1	5.8874	9.73334	2635.37	0	0	0.550558	0.0474845
MYH7	5.87114	9.7568	3154.17	0	0	0.621339	0.0587903
MKI67	-5.8263	9.34997	14440.4	0	0	0.981345	0.0233612
KIF26B	5.69155	10.1098	12619.9	0	0	0.972455	0.153194
KCNIP4	5.64011	10.8967	5115.99	0	0	0.851464	0.282646
MYBPC3	5.61805	9.26862	11398.1	0	0	0.926081	0.0113058
ACTC1	5.55181	10.338	9000.84	0	0	0.962692	0.223855
ESRG	-5.54263	8.90957	12538.8	0	0	0.96156	0.00174338
RP11-175E9.1	5.52391	9.20664	8694.27	0	0	0.872734	0.0113058
TGFB2	5.50217	9.5079	8891.11	0	0	0.904812	0.0661391
CTD-2306M5.1	-5.49983	9.23042	15296.1	0	0	0.980215	0.0442817
CASC15	-5.48809	9.32022	16277.3	0	0	0.981911	0.0512552
SHANK2	-5.48467	9.11825	13409.4	0	0	0.966083	0.0271967
SNTG2	-5.47676	8.95844	11906.8	0	0	0.95082	0.0108089
FILIP1	5.47257	9.54241	12864.2	0	0	0.964435	0.0802713
BMPER	5.45434	9.55085	9058.27	0	0	0.909693	0.0768796
GATA4	5.43151	9.14686	10245.8	0	0	0.912831	0.0124364
GABRB3	-5.41068	8.95921	12455	0	0	0.963821	0.014993
CMYA5	5.35392	9.4205	8741.26	0	0	0.88947	0.0723573
MYOCD	5.34221	9.50746	12117.4	0	0	0.956067	0.0876201
CADM2	-5.33298	9.03805	10465.6	0	0	0.934992	0.0306834
LIN28A	-5.27907	9.39758	17663.1	0	0	0.992651	0.0906555
CSMD2	-5.26342	8.86744	10350.3	0	0	0.929339	0.0146444
TOP2A	-5.24213	8.95766	9098.89	0	0	0.925947	0.0198745
DNMT3B	-5.22356	9.44963	17849	0	0	0.987564	0.107741
MYO18B	5.18169	9.2844	7974.54	0	0	0.874477	0.0667044
SMYD1	5.17931	8.972	9963.73	0	0	0.898187	0.00960995
CENPF	-5.17812	9.2529	12567.4	0	0	0.974562	0.0606695
CORIN	5.13154	9.17827	4532.59	0	0	0.70781	0.0508762
ACTN2	5.10012	9.81165	9799.15	0	0	0.948047	0.200113
SHISA9	-5.06806	8.79048	8875.33	0	0	0.90277	0.0153417
KIF1A	-5.02225	8.98576	12344.8	0	0	0.962125	0.0467225
FBN2	4.96635	11.7191	9273.84	0	0	0.985007	0.678915
NRP1	4.89191	9.1651	7141.74	0	0	0.853556	0.0791408
LAMA4	4.88792	8.90186	4457.41	0	0	0.672245	0.0282646
TSHZ2	4.87573	9.24815	8110.46	0	0	0.882845	0.102883
THY1	-4.87175	8.57747	8951.03	0	0	0.900509	0.00244073
CHRM2	4.86675	9.31666	6947.31	0	0	0.870293	0.12606
PTPRZ1	-4.86431	9.16676	14994.8	0	0	0.979084	0.0829847
TNNI1	4.8622	8.82371	8796.01	0	0	0.867852	0.0180893
TRIM55	4.86174	8.77208	6878.33	0	0	0.807531	0.00508762
RP11-1144P22.1	-4.85651	8.57609	8237.72	0	0	0.903901	0.00174338
DPF3	4.85238	8.85431	7614.86	0	0	0.840656	0.0248728
ASIC2	-4.82427	8.78069	6867.43	0	0	0.851894	0.0324268
ADAMTS9	4.82115	8.91857	5000.15	0	0	0.754533	0.0378745
GJA1	-4.80203	8.77262	10754.3	0	0	0.940644	0.0348675
TBX20	4.80153	8.76097	6638.67	0	0	0.79463	0.0101752
SLIT3	4.77153	10.1657	5515.37	0	0	0.895746	0.312041
AC005062.2	-4.74529	8.55282	5667.89	0	0	0.780667	0.00383543
TNFRSF19	4.73286	8.81509	4897.56	0	0	0.722803	0.0276993
PCDH7	4.72039	10.418	12388.1	0	0	0.98675	0.401357
RIMS2	-4.71953	9.46531	14050.6	0	0	0.984737	0.123082
PALLD	4.71269	10.8183	15256.9	0	0	0.99477	0.540418
RP11-436D23.1	-4.71177	8.60905	5085.79	0	0	0.758621	0.0135983
BMP5	4.70431	8.70719	4466.67	0	0	0.669805	0.00904466
LRRN1	-4.70182	8.57274	8708.83	0	0	0.910684	0.0135983
PIEZO2	-4.67625	8.58059	7049.22	0	0	0.865461	0.0135983
ROBO2	-4.66138	9.52137	7211.78	0	0	0.947428	0.112273
LINC00678	-4.63088	8.47615	7411.93	0	0	0.879593	0.00209205
ERBB4	4.61733	9.78579	4973.91	0	0	0.832636	0.256077
FLNC	4.60854	9.21267	6282.88	0	0	0.880404	0.129452
VASH2	-4.58318	8.55167	7035.66	0	0	0.878462	0.0153417
KCNQ5	4.56209	10.5882	11856	0	0	0.972803	0.439231
RALYL	4.56161	9.35063	5761.42	0	0	0.83682	0.138496
NTM	-4.53225	8.92725	7712.02	0	0	0.905596	0.0693863
SEMA6A	-4.52396	9.57399	14800.9	0	0	0.990955	0.206764
LINC00478	4.51964	8.76553	5622.3	0	0	0.774059	0.0435274
XIRP1	4.51009	8.58855	4669.24	0	0	0.688633	0.00226116
RBM20	4.50514	8.99317	5270.82	0	0	0.784868	0.0887507
USP44	-4.49791	8.56256	8420.86	0	0	0.919729	0.0251046
OSBPL10	-4.49726	8.60024	8097.55	0	0	0.910119	0.0292887
GUCY1A3	4.42699	8.57548	5251.51	0	0	0.723501	0.0107405
CDH1	-4.39265	8.42344	7013.59	0	0	0.870548	0.0083682
UCHL1	-4.38576	8.47198	7397.39	0	0	0.888638	0.0163877
SFRP2	-4.3768	8.40564	7019.84	0	0	0.869418	0.0069735
TMEM132D	-4.3746	8.50491	5065.62	0	0	0.74788	0.0223152
MEF2C	4.36382	8.82047	5964.84	0	0	0.809275	0.0740531
ITPR2	-4.35228	9.0783	8949.15	0	0	0.95082	0.124128
BUB1B	-4.35199	8.49278	7505.06	0	0	0.888638	0.0233612
ZFP42	-4.32519	8.35043	6577.78	0	0	0.851328	0.00174338
CBS	-4.32235	9.04928	10980.3	0	0	0.967778	0.138075
DMD	4.32084	9.94387	7182.04	0	0	0.921548	0.407575
RP11-69I8.2	-4.31794	8.37105	5144.48	0	0	0.77671	0.0027894
JADE1	-4.31577	8.867	9394.28	0	0	0.943471	0.0941423
DLGAP1	-4.3089	9.49018	10457.5	0	0	0.981911	0.144351
TMEM132B	-4.30746	8.46318	5368.53	0	0	0.810627	0.0163877
BUB1	-4.30271	8.67218	8344.5	0	0	0.915206	0.0610181
HIST1H1B	-4.30152	8.40776	4170.19	0	0	0.717354	0.00906555
PCDH1	-4.28299	8.34986	6272.98	0	0	0.839457	0.00383543
POU5F1	-4.26437	8.33933	6019.14	0	0	0.825325	0.00244073
RBM47	-4.25898	8.84024	9731.28	0	0	0.952516	0.0868201
CTNNA3	4.24825	11.0345	12951	0	0	0.995816	0.589599
TMEM178B	-4.23738	8.56749	6747.68	0	0	0.880158	0.0394003
CENPE	-4.23573	8.651	6531.47	0	0	0.874505	0.053696
BNC2	-4.22801	8.49359	6518.88	0	0	0.877332	0.0240586
NID2	4.22684	8.79207	6824.18	0	0	0.839958	0.0972301
HELLS	-4.22679	9.00381	11783.8	0	0	0.972866	0.141911
UNC13A	-4.21998	8.35631	6334.07	0	0	0.84511	0.00906555
COBL	-4.20343	8.45242	5879.2	0	0	0.841718	0.0226639
NEXN	4.19689	9.63787	8779.86	0	0	0.947699	0.346523
ESRP1	-4.19381	8.33112	6277.4	0	0	0.852459	0.00592748
WNT5B	4.18389	8.80035	5128.12	0	0	0.781381	0.093273
ASPM	-4.1826	8.59952	7506.59	0	0	0.915772	0.0523013
TDGF1	-4.15743	8.6854	8590.81	0	0	0.936687	0.0704324
DLGAP5	-4.1568	8.34278	5780.51	0	0	0.833804	0.0097629
CTD-2142D14.1	-4.15035	8.29048	5402.68	0	0	0.804409	0.000348675
AP002856.5	-4.13751	8.29773	5435.66	0	0	0.803844	0.0027894
TLE1	-4.1356	8.31973	5951	0	0	0.849067	0.00801953
NLGN4X	-4.13532	9.10218	9656.42	0	0	0.964952	0.153417
UNC45B	4.12785	8.45648	5716.11	0	0	0.743026	0.0163934
CACNA1C	4.11918	10.2786	8779.23	0	0	0.978382	0.493499
MEIS1	4.09129	8.43883	5060.15	0	0	0.701883	0.0152629
PODXL	-4.08658	9.48325	14545.3	0	0	0.988694	0.266388
HIST1H1D	-4.08274	8.5347	3733.16	0	0	0.722442	0.0449791
ANKRD18CP	-4.07827	8.65672	7690.65	0	0	0.933296	0.0763598
CYP2S1	-4.07759	8.30316	5601.75	0	0	0.817976	0.00767085
SLC7A8	-4.07683	8.60539	7671.94	0	0	0.910684	0.0669456
SPHKAP	4.07303	8.44242	2205.1	0	0	0.445607	0.0158282
CTC-260E6.6	-4.07029	8.68015	8321.73	0	0	0.938383	0.0833333
ACTB	-4.06618	9.99768	13666.2	0	0	0.99039	0.409344
VCAM1	4.06278	8.38976	3957.3	0	0	0.611925	0.00282646
ZFPM2	4.06084	8.62641	4635.28	0	0	0.723152	0.0661391
AASS	-4.06006	9.44138	13888.5	0	0	0.985302	0.277197
ITGB3	4.05838	8.41262	4827.11	0	0	0.682706	0.0107405
EPCAM	-4.05	8.52126	6767.67	0	0	0.888072	0.0509066
KCND2	-4.04666	8.52771	5253.42	0	0	0.836631	0.0313808
VSNL1	-4.0438	8.30371	5291.1	0	0	0.793669	0.00732218
NEBL	4.04195	10.7896	17805.4	0	0	0.998257	0.627473
PLD5	-4.01547	8.34335	4656.43	0	0	0.770492	0.0167364
FAM19A5	-4.00969	8.31501	5036.42	0	0	0.794799	0.0122036
CNTN5	4.00327	8.48771	1031.1	3.12524e-226	3.66363e-225	0.301953	0.035048
LINC01090	-4.00053	8.29112	4135.49	0	0	0.721877	0.00871688
SMAD9	3.99502	8.51758	5117.53	0	0	0.73675	0.0491803
DGKI	3.99119	8.82169	3666.27	0	0	0.723501	0.124364
CIT	-3.98843	8.29966	5412.6	0	0	0.812323	0.0122036
SOX2	-3.97476	8.24045	5189.83	0	0	0.806105	0.00244073
AC005276.1	-3.95936	8.23955	4012.82	0	0	0.718485	0.00069735
RASGRF2	-3.95809	8.31862	4446.82	0	0	0.764274	0.0160391
GPC4	-3.94557	8.89825	8048.19	0	0	0.945732	0.145397
HSPB7	3.9365	8.36046	4025.84	0	0	0.635635	0.00904466
GRHL2	-3.93559	8.25239	5127.74	0	0	0.789146	0.00662483
MASP1	3.93155	8.4624	3539.27	0	0	0.619944	0.0395704
SYNPO2L	3.92707	8.44466	2636.45	0	0	0.527894	0.0333522
OPCML	-3.92374	8.43751	4488.41	0	0	0.784059	0.0292887
ARHGAP6	3.91736	9.47406	6573.15	0	0	0.91841	0.296213
WLS	3.91538	8.54433	5621.51	0	0	0.779986	0.0661391
MITF	3.91487	8.65983	5384.3	0	0	0.769526	0.093273
GPR176	-3.9116	8.54319	6184.79	0	0	0.884115	0.0624128
RHOBTB3	3.91152	9.26184	7816.02	0	0	0.93166	0.295082
RMST	-3.90534	8.40933	5092.24	0	0	0.830978	0.0156904
COL2A1	3.88885	9.14728	6027.25	0	0	0.877964	0.233465
ZSCAN10	-3.88188	8.20777	4625.28	0	0	0.761447	0.00104603
MYL3	3.86903	8.31899	3422.27	0	0	0.564505	0.00282646
SGPP2	3.86398	8.34022	4202.26	0	0	0.641562	0.0118711
GLDC	-3.85128	8.23703	5016.31	0	0	0.810062	0.00906555
MCM4	-3.84747	8.64225	7359.9	0	0	0.91351	0.0934449
NFE2L3	-3.84641	8.24434	4917.25	0	0	0.779536	0.0122036
TKT	-3.84588	8.95366	9743.2	0	0	0.963256	0.180962
BMP2	3.8308	8.41197	3518.89	0	0	0.612622	0.0361786
STON2	-3.83073	8.23547	4752.19	0	0	0.78632	0.0104603
TMOD1	3.82242	8.41456	4922.91	0	0	0.714435	0.0412663
SORBS2	3.82233	10.8798	11039.3	0	0	0.995816	0.687959
FGF2	-3.81473	8.47945	5911.32	0	0	0.886376	0.0606695
CACNA1D	3.81353	8.98035	3792	0	0	0.766039	0.186546
BCAT1	-3.80645	9.2233	11558.7	0	0	0.98078	0.235704
BLM	-3.80226	8.25769	5031.74	0	0	0.808932	0.0170851
LRP8	-3.80016	8.43625	5555.82	0	0	0.857547	0.0533473
MICAL2	3.79851	8.71278	4935.66	0	0	0.783124	0.128886
MCM5	-3.78204	8.285	4744.76	0	0	0.797626	0.0216179
SYN3	-3.77871	8.61976	5226.6	0	0	0.858677	0.0944909
PGM5	3.77844	8.31513	3846.91	0	0	0.612273	0.0118711
IGSF21	-3.77212	8.19537	3815.1	0	0	0.694178	0.00313808
CADPS	3.76355	9.52258	6063.62	0	0	0.906904	0.383833
CLSPN	-3.76256	8.25569	4803.98	0	0	0.808366	0.0156904
PTPRN2	-3.75341	8.24715	3690.94	0	0	0.693612	0.0132497
TPX2	-3.74304	8.42149	5228.24	0	0	0.8355	0.056834
RBM24	3.73949	8.28738	4166.67	0	0	0.626918	0.00847937
FLT1	-3.73459	8.74893	7632.43	0	0	0.938383	0.117503
PSAT1	-3.73358	8.54836	5990.76	0	0	0.886942	0.0770572
SEPHS1	-3.73067	8.63979	7208.72	0	0	0.926512	0.118898
KIF11	-3.72491	8.32327	4879.72	0	0	0.806105	0.0359135
PHF21B	-3.71547	9.32885	8766.56	0	0	0.976258	0.301604
CHODL	-3.71207	8.57076	2591.12	0	0	0.654607	0.0617155
ACOXL	-3.71115	8.66667	5196.82	0	0	0.863765	0.0941423
KCNH7	3.70549	8.86597	1437.97	1.17665427191861e-314	1.93023266399519e-313	0.472455	0.157716
KIF14	-3.69871	8.22544	4276.31	0	0	0.744488	0.014993
FAM124A	-3.6923	8.16263	4195.55	0	0	0.745619	0.00244073
LRRC4C	-3.69172	8.29986	3179.87	0	0	0.665348	0.0282427
POLR3G	-3.68578	8.33748	5040.75	0	0	0.834935	0.0411437
LINC00698	-3.68574	8.20801	3041.01	0	0	0.625212	0.00871688
PPARGC1A	3.68398	8.40265	4057.22	0	0	0.670502	0.0520068
TACC3	-3.67932	8.27509	4680.96	0	0	0.803844	0.02894
MIR302B	-3.67069	8.16581	4187.62	0	0	0.758621	0.00523013
PPP1R12B	3.66882	10.1504	8596.85	0	0	0.975941	0.605427
JPH2	3.66417	8.46276	3928.38	0	0	0.68166	0.071792
ESRRG	3.66317	9.01389	5488.31	0	0	0.851813	0.247032
CCDC88C	-3.65205	8.21609	4427.89	0	0	0.769361	0.0184798
HMGA1	-3.63878	8.76868	7704.99	0	0	0.937818	0.157601
U91319.1	-3.63687	8.19084	3528.79	0	0	0.681741	0.0111576
TTK	-3.63501	8.16415	4162.58	0	0	0.745054	0.00627615
RP11-562F9.2	-3.63492	8.13615	3999.14	0	0	0.717354	0.000348675
PCNXL2	-3.6321	9.05928	8510.5	0	0	0.956473	0.221757
CHAF1A	-3.62535	8.37496	5476.16	0	0	0.868287	0.0571827
PDLIM5	3.62391	10.4651	12213.1	0	0	0.99477	0.710571
LMOD1	3.61678	8.34895	2921.47	0	0	0.575314	0.0384398
NELL2	-3.61644	8.20455	4152.66	0	0	0.760317	0.0146444
POLQ	-3.61496	8.24574	4426.09	0	0	0.794799	0.0271967
HSPA8	-3.61123	9.65845	9617.73	0	0	0.976823	0.404812
CALN1	-3.60865	8.73509	6089.37	0	0	0.908423	0.128312
DEPDC1B	-3.60641	8.22597	4446.59	0	0	0.780102	0.0237099
IQGAP2	-3.60442	8.55695	6343	0	0	0.910119	0.0920502
MSRB3	3.59608	8.57269	4418.34	0	0	0.745467	0.114189
DHCR24	-3.59508	8.91531	7157.11	0	0	0.934992	0.177476
SLC7A5	-3.58721	8.38495	4588.86	0	0	0.821933	0.0554393
FOXM1	-3.58652	8.17102	4250.13	0	0	0.764839	0.0115063
HIST1H3B	-3.58593	8.15487	2775.25	0	0	0.583946	0.0041841
LIX1	3.58564	8.21873	2200.26	0	0	0.421548	0.00113058
NCAPG2	-3.5844	8.32266	5025.67	0	0	0.831543	0.0484658
RP11-624M8.1	-3.57609	8.30733	4001.67	0	0	0.764274	0.0369596
FANCD2	-3.57363	8.30704	5006.54	0	0	0.833239	0.0474198
WWC1	-3.5712	8.23339	4295.04	0	0	0.772188	0.0261506
EPB41L3	3.57056	9.18458	5763.92	0	0	0.901674	0.342566
CHRM3	-3.57009	8.27456	3796.29	0	0	0.737705	0.0285914
RELN	3.56703	8.30018	2096.69	0	0	0.447699	0.0282646
CCNB1	-3.56601	8.22847	4038.72	0	0	0.750141	0.0261506
BRIP1	-3.55486	8.30164	4424.44	0	0	0.816846	0.0338215
PLN	3.55038	8.27782	2864.78	0	0	0.539749	0.0248728
PROM1	-3.54745	8.25722	4190.44	0	0	0.779536	0.0303347
FGF10	3.54586	8.20904	2685.59	0	0	0.482915	0.00226116
SCG3	-3.5425	8.11512	3865.13	0	0	0.713397	0.0013947
MLIP	3.53073	8.27418	2515.76	0	0	0.495816	0.0248728
GMDS	-3.52415	8.84215	6412.24	0	0	0.931034	0.167713
GNGT1	-3.5224	8.44415	4202.18	0	0	0.826456	0.0456764
POPDC2	3.52224	8.23236	2862.42	0	0	0.51046	0.013567
ZIC2	-3.51308	8.11426	3422.86	0	0	0.667044	0.0013947
CDH2	3.5121	10.1703	12911.2	0	0	0.990934	0.621255
MYOZ2	3.51062	8.22755	2402.5	0	0	0.460948	0.0107405
KPNA2	-3.51035	8.47579	4796.24	0	0	0.841718	0.0903068
FAM155A	-3.50891	8.88077	5026.39	0	0	0.907858	0.11576
CSRP3	3.50818	8.22828	2218.96	0	0	0.443166	0.0118711
EPHA1	-3.50249	8.11511	3789.19	0	0	0.718485	0.00383543
CDCA2	-3.49444	8.1519	3680.07	0	0	0.711136	0.012901
RP11-256I9.2	-3.49288	8.12218	3602.2	0	0	0.703787	0.00383543
STXBP5L	-3.48666	8.24138	3728.49	0	0	0.742793	0.0299861
ADAMTS9-AS2	3.48195	8.25434	2265.9	0	0	0.464086	0.0226116
ALPL	-3.47997	8.10497	3649.7	0	0	0.704353	0.00244073
SYT6	-3.47628	8.11939	3417.26	0	0	0.687394	0.00453278
MCM10	-3.47209	8.12058	3653.16	0	0	0.70944	0.0055788
SMPX	3.47183	8.18807	3100.13	0	0	0.520223	0.00395704
PMAIP1	-3.46852	8.12022	3603.42	0	0	0.707179	0.00592748
WBSCR17	-3.46337	9.2888	7710.4	0	0	0.972301	0.267782
RAP1GAP2	-3.46265	8.40696	4852.71	0	0	0.834935	0.0763598
ADD2	-3.45944	8.57184	6150.97	0	0	0.901639	0.115063
FANCI	-3.4545	8.32601	4834.13	0	0	0.84511	0.0540446
MYLK3	3.45392	8.3058	3121.95	0	0	0.581939	0.0508762
KIF20B	-3.45249	8.46429	5547.09	0	0	0.885811	0.0948396
NCAPG	-3.45206	8.14467	3789.04	0	0	0.733183	0.0135983
ACTG1	-3.4518	9.31019	8796.71	0	0	0.967778	0.33159
PCDH11X	-3.45092	8.17018	2959.94	0	0	0.667609	0.0156904
SAMD4A	3.44868	9.68516	5078.72	0	0	0.928522	0.434144
HS3ST5	-3.44767	8.96186	5978.45	0	0	0.940079	0.172245
EDA	-3.44585	8.51422	4344.49	0	0	0.836066	0.08159
KIAA1244	-3.44032	8.21074	4086.96	0	0	0.773318	0.0327755
GPR133	3.43792	8.19971	3078.86	0	0	0.536611	0.0113058
HRC	3.43429	8.23421	3362.54	0	0	0.58159	0.0231769
DTL	-3.42474	8.18594	3378.29	0	0	0.717354	0.0191771
TNNC1	3.42163	8.23576	2559.96	0	0	0.506974	0.0260034
BRCA2	-3.41652	8.18954	3918.4	0	0	0.758055	0.0251046
ITPR3	-3.41469	8.15028	3536.1	0	0	0.723573	0.0163877
KIF18B	-3.41375	8.08736	3332.58	0	0	0.654607	0.0013947
SNTB1	-3.41231	8.13814	3505.16	0	0	0.6987	0.013947
FNBP1L	-3.40372	8.8062	7612.22	0	0	0.947428	0.200488
MCM3	-3.40225	8.63776	6635.09	0	0	0.928208	0.156555
TTC39C	-3.39918	8.30035	3958.75	0	0	0.786885	0.054742
FSD2	3.39124	8.18124	3077.08	0	0	0.525453	0.00960995
CDC6	-3.38829	8.12915	3514.19	0	0	0.719616	0.0122036
TXNIP	3.38714	8.52151	3649.49	0	0	0.703975	0.131713
BRINP1	-3.38695	8.15981	3471.64	0	0	0.695308	0.0198745
FAM189A1	-3.38657	8.47055	4338.34	0	0	0.832109	0.0878661
TBX5	3.3779	8.16056	2312.62	0	0	0.4341	0.00282646
PVT1	-3.37227	9.65695	8924.6	0	0	0.988694	0.375523
MMP16	-3.37084	8.5732	5258.58	0	0	0.894291	0.11053
MGAT4C	-3.36583	8.20095	2735.55	0	0	0.643867	0.027894
LECT1	-3.36191	8.08997	3313.12	0	0	0.677219	0.00523013
ILDR2	3.36166	8.20901	2526.56	0	0	0.488842	0.0186546
KIF4A	-3.36152	8.13992	3399.1	0	0	0.69022	0.0174338
CENPU	-3.3596	8.11891	3474.41	0	0	0.717354	0.012901
RAPGEF5	-3.35602	8.17705	3396.06	0	0	0.721311	0.0237099
FUT9	-3.35596	8.10272	3289.35	0	0	0.674392	0.00767085
KIFAP3	3.35458	8.4399	3660.95	0	0	0.682706	0.107971
MCM7	-3.35347	8.38744	4683.84	0	0	0.840023	0.0871688
SIPA1L2	3.35043	9.09157	5806.57	0	0	0.883543	0.338044
AC005307.3	-3.34874	8.10285	3195.57	0	0	0.671566	0.0083682
ADARB2	-3.34609	8.46999	3965.66	0	0	0.840023	0.0638075
TMEM108	-3.34414	8.18387	3371	0	0	0.710006	0.0230126
HMMR	-3.34038	8.1603	3533.87	0	0	0.718485	0.0240586
EMILIN2	3.33789	8.33907	3137.01	0	0	0.617852	0.0751837
NR5A2	-3.33501	8.09149	2656.55	0	0	0.587337	0.00523013
RP11-267L5.1	-3.32982	8.06921	2922.33	0	0	0.607123	0.000348675
SCNN1A	-3.32125	8.07431	3215.41	0	0	0.66987	0.00383543
FAM189A2	3.31567	9.82957	4854.17	0	0	0.922245	0.555681
GNA14	-3.31354	8.12733	2451.78	0	0	0.577162	0.0122036
NCAM1	3.31287	9.10335	5168.63	0	0	0.874477	0.338609
KALP	-3.31189	8.52736	4882.44	0	0	0.869983	0.112273
MALAT1	3.31094	14.2842	13770.3	0	0	1	0.998304
TERF1	-3.3099	8.68618	6635	0	0	0.937818	0.179568
TSHZ3	-3.30549	8.0803	2935.7	0	0	0.62182	0.0041841
DOK4	3.29272	8.5454	3617.89	0	0	0.709205	0.167326
PIF1	-3.28995	8.06124	2924.43	0	0	0.611645	0.00104603
TCOF1	-3.28719	8.73489	6949.71	0	0	0.931034	0.203278
HECW1	-3.2839	8.13365	2863.59	0	0	0.64952	0.0181311
MELK	-3.28037	8.19634	3865.91	0	0	0.782363	0.0390516
DPY19L2P1	3.2762	8.23405	3082.15	0	0	0.572176	0.0429621
LPCAT1	-3.26435	8.33425	4245.28	0	0	0.817976	0.0801953
FAM46A	3.2631	8.48398	2752.9	0	0	0.629358	0.136235
AKAP6	3.26148	8.34904	2326.61	0	0	0.541841	0.0864895
XRCC2	-3.255	8.09709	3262.25	0	0	0.697004	0.0132497
RP11-867G2.6	-3.25459	8.05658	2489.82	0	0	0.545506	0.000348675
GPM6B	-3.25134	8.46432	4405.9	0	0	0.855851	0.0903068
RRM2	-3.24554	8.05155	3104.91	0	0	0.65065	0.00209205
FAM111B	-3.23603	8.05675	2932.98	0	0	0.642171	0.00313808
KIF15	-3.23406	8.11756	3285.37	0	0	0.711136	0.0202232
SYT14	-3.23125	8.17907	3450.88	0	0	0.738836	0.0327755
CCNA2	-3.23064	8.0879	3139.26	0	0	0.676653	0.012901
PDZD4	-3.2296	8.09175	3042.76	0	0	0.669305	0.013947
H2AFZ	-3.22949	8.48112	4894.27	0	0	0.868852	0.13145
GNG4	-3.22811	8.06219	2970.15	0	0	0.648389	0.0041841
SYT1	-3.2251	9.33335	7751.51	0	0	0.973997	0.342748
WDR62	-3.22398	8.09468	3142.39	0	0	0.687394	0.0153417
FGD4	-3.22193	9.06396	7927.93	0	0	0.969474	0.290795
FHL2	3.22188	8.95691	2409	0	0	0.689679	0.346523
NUSAP1	-3.2216	8.11269	3177.79	0	0	0.68909	0.0184798
ETS1	-3.21817	8.06244	2976.37	0	0	0.64104	0.00592748
CACNA2D3	-3.21713	8.54226	4145.24	0	0	0.849633	0.116109
ARHGAP11B	-3.2152	8.34183	3886.04	0	0	0.790277	0.0801953
SYNE1	3.21351	8.59651	3231.84	0	0	0.707462	0.190503
SLC7A3	-3.21278	8.06234	3052.97	0	0	0.670435	0.00662483
VRTN	-3.20985	8.06932	3112.84	0	0	0.671566	0.0097629
RP4-724E13.2	-3.20903	8.06427	2126.47	0	0	0.499152	0.00453278
TMSB4X	-3.20688	8.20888	3425.39	0	0	0.754098	0.0449791
GYLTL1B	-3.20652	8.03591	3052.4	0	0	0.643301	0.00069735
DPYSL2	-3.20429	8.78405	6929.98	0	0	0.94234	0.224547
ASXL3	3.20277	8.20889	2867.21	0	0	0.549512	0.0412663
DOCK3	-3.20178	8.60147	4537.23	0	0	0.872244	0.13947
SEL1L3	-3.20157	8.18714	3391.6	0	0	0.734313	0.0369596
MTUS2	3.19985	8.58425	2536.94	0	0	0.635286	0.173544
NCAPH	-3.19827	8.04584	3014.29	0	0	0.647258	0.00383543
SLC6A6	-3.19824	8.29392	4024.95	0	0	0.81515	0.070781
ETV4	-3.189	8.08694	3081.6	0	0	0.688525	0.0153417
TRIM71	-3.18591	9.15742	9354.48	0	0	0.98078	0.362273
KIF23	-3.18486	8.1605	3037.24	0	0	0.675523	0.0341702
LINC00669	-3.1821	8.08279	1160.69	2.13032e-254	2.80459e-253	0.30978	0.0108089
COL26A1	-3.18107	8.45322	4149.6	0	0	0.82589	0.110879
RP11-736K20.5	3.18087	8.16548	2124.61	0	0	0.451883	0.0265687
PDK1	3.17973	9.10463	5837.57	0	0	0.901674	0.394008
KIF2C	-3.17796	8.04827	2883.55	0	0	0.62182	0.0055788
TOX3	-3.17575	8.04226	2810.7	0	0	0.618994	0.00244073
C1QBP	-3.17378	8.30739	3950.38	0	0	0.802713	0.0840307
A2M	3.17148	8.16669	1217.01	1.22854e-266	1.70002e-265	0.313459	0.027134
RCAN2	3.17119	9.15537	4308.22	0	0	0.859484	0.366874
RP5-865N13.2	-3.17028	8.03738	2703.83	0	0	0.606557	0.0013947
HIST1H1E	-3.17003	8.63752	3081.29	0	0	0.783493	0.170153
TDGF1P3	-3.1628	8.09124	2923.39	0	0	0.656303	0.0181311
KCTD8	-3.16121	8.41876	3645.38	0	0	0.81515	0.0784519
PROX1	3.16082	8.19616	2922.19	0	0	0.553696	0.040701
NLN	-3.15962	8.62726	6138.92	0	0	0.928208	0.175384
TRPM3	-3.15718	8.47792	3352.8	0	0	0.838327	0.0540446
CCDC150	-3.15482	8.17565	3407.7	0	0	0.751837	0.0404463
CPEB2	3.14906	8.31442	2397.26	0	0	0.561715	0.0921425
TUBB	-3.1461	9.29287	8249.87	0	0	0.970605	0.394351
TICRR	-3.14387	8.07326	2990.8	0	0	0.678349	0.0142957
PVRL1	-3.14299	8.19735	3419.24	0	0	0.745054	0.0505579
CASC5	-3.1333	8.13316	3205.67	0	0	0.710006	0.0313808
FASN	-3.12826	9.28838	7230.65	0	0	0.967213	0.380753
MARCKS	-3.12731	8.08014	3014.02	0	0	0.682872	0.0167364
PPM1E	-3.12319	8.15288	3027.26	0	0	0.697004	0.0320781
LBH	3.12146	8.64608	3463.5	0	0	0.742329	0.237422
PRTG	3.11878	8.67764	4360.66	0	0	0.799512	0.239683
CDC20	-3.11786	8.02961	2744.24	0	0	0.603166	0.00313808
SALL2	-3.11755	8.54994	4882.79	0	0	0.881289	0.166667
PHC1P1	-3.11754	8.15184	3257.69	0	0	0.717354	0.040795
KIF5C	-3.11491	8.35082	3951.25	0	0	0.826456	0.0829847
ERICH1-AS1	-3.11419	8.04618	2253.53	0	0	0.537592	0.00488145
DDX21	-3.11333	8.97642	7223.16	0	0	0.953081	0.313459
RP11-3B12.2	3.11246	8.23467	956.196	5.96795e-210	6.5226e-209	0.304742	0.0548332
LDB2	-3.1124	8.91071	4795.93	0	0	0.916902	0.230823
WDHD1	-3.11175	8.30221	4059.45	0	0	0.820237	0.0819386
MYBBP1A	-3.1094	8.34399	4119.4	0	0	0.819107	0.0993724
KNTC1	-3.10895	8.31872	4119.35	0	0	0.832674	0.0857741
VRK1	-3.1081	8.25309	3794.57	0	0	0.79706	0.0700837
CARD11	-3.10454	8.04943	2656.31	0	0	0.605992	0.0083682
MYBL2	-3.10322	8.03306	2744.9	0	0	0.628038	0.00523013
RCSD1	3.09664	8.13411	2473.81	0	0	0.481869	0.0248728
ZEB2	3.09617	8.11394	2476.08	0	0	0.474547	0.0141323
SPAG5	-3.09586	8.04688	2841.28	0	0	0.639344	0.0104603
RP11-40F8.2	-3.09455	8.17262	2148.21	0	0	0.583946	0.0306834
ADAM28	3.09394	8.33134	2621.54	0	0	0.590656	0.0977954
JARID2	-3.09365	9.9781	11658.9	0	0	0.995478	0.636332
PITPNC1	-3.0921	8.60946	5107.64	0	0	0.902205	0.167713
ADAMTS20	-3.08914	8.10662	2789.45	0	0	0.66987	0.0240586
TRIML2	-3.08816	8.02144	2580.61	0	0	0.596947	0.00174338
ARHGAP31	3.08702	8.63212	3586.57	0	0	0.751395	0.217637
CENPP	-3.08191	8.46898	4010.42	0	0	0.842284	0.112622
YPEL2	3.07964	8.36323	2795.21	0	0	0.623082	0.118711
BEND4	-3.07852	8.03787	2732.23	0	0	0.621255	0.0083682
PHC1	-3.07845	8.42483	4520.84	0	0	0.868287	0.132148
SKA3	-3.07671	8.02565	2720.54	0	0	0.607688	0.00523013
ZNF732	-3.07522	8.05336	2834.37	0	0	0.656868	0.012901
FGF12	-3.07467	8.13872	2633.46	0	0	0.661391	0.0313808
ANLN	-3.07415	8.23148	3512.79	0	0	0.780102	0.0627615
ARAP3	-3.07409	8.03733	2693.48	0	0	0.620124	0.00767085
UNC5C	3.07349	8.44538	1635.87	0	0	0.512204	0.1368
KIFC1	-3.07183	8.03276	2646.71	0	0	0.599209	0.00662483
UGT8	-3.06149	8.01772	2721.61	0	0	0.622386	0.00348675
NASP	-3.06136	9.20124	8392.67	0	0	0.97117	0.401325
SH3RF2	3.06109	8.18399	2156.8	0	0	0.477336	0.0463539
CTD-2501M5.1	-3.06044	8.01936	2142.18	0	0	0.50537	0.00104603
E2F7	-3.0558	8.03112	2592.63	0	0	0.610514	0.00627615
RTKN2	-3.05557	8.03534	2765.07	0	0	0.636518	0.00906555
CD9	-3.05475	8.03338	2721.56	0	0	0.637083	0.00801953
RPL39L	-3.05435	8.11616	2668.22	0	0	0.662521	0.0306834
PRR11	-3.05114	8.07482	2812.87	0	0	0.662521	0.0212692
MAP7	-3.04984	8.48697	4683.57	0	0	0.879028	0.135635
ZNF704	3.04806	9.01857	4698.3	0	0	0.866109	0.386094
SORCS3	3.04553	8.6642	2228.9	0	0	0.642259	0.206897
TSSC2	-3.04481	8.13955	2214.19	0	0	0.602035	0.0334728
AHNAK	3.04439	8.68657	2983.95	0	0	0.744073	0.214245
CLU	-3.04179	8.10616	2870.7	0	0	0.691351	0.0303347
HJURP	-3.04004	8.01518	2523.25	0	0	0.569248	0.00348675
PDGFRA	3.03717	8.11675	2194.83	0	0	0.448745	0.0220464
SLC39A14	-3.0358	8.62036	5341.02	0	0	0.916337	0.193863
FANCA	-3.03533	8.22839	3404.66	0	0	0.778971	0.0645049
FZD7	-3.03526	8.35042	3818.66	0	0	0.814585	0.098675
ATXN1	3.03021	8.94804	4650.44	0	0	0.868898	0.318824
MCM2	-3.02736	8.08925	2827.95	0	0	0.677784	0.0254533
FAR2	-3.02442	8.05128	2498.73	0	0	0.61108	0.014993
POLE	-3.0215	8.31389	3802.16	0	0	0.815715	0.0944909
HTR7	-3.02106	8.02385	2034.93	0	0	0.495195	0.00488145
C2orf48	-3.01963	8.02858	2456.36	0	0	0.592425	0.00767085
ALOX12P2	-3.01921	8.2218	2847.6	0	0	0.703222	0.067643
PRICKLE1	3.0192	9.50549	4973.84	0	0	0.923989	0.535331
PCDH18	-3.01686	8.01758	2418.7	0	0	0.579989	0.0041841
NRG3	-3.0156	8.70433	3008.14	0	0	0.859243	0.109484
PREX2	-3.01503	8.54116	4641.87	0	0	0.877332	0.155509
BRCA1	-3.01353	8.15818	3137.77	0	0	0.741662	0.0477685
C20orf166-AS1	3.01201	8.07175	2142.59	0	0	0.414575	0.00508762
RANBP1	-3.01084	8.18419	3220.6	0	0	0.752968	0.0582287
GPR98	-3.00831	9.26859	7636.26	0	0	0.98078	0.369247
PTPRG	-3.00523	10.4403	11372.8	0	0	0.998869	0.756625
PLCH1	-3.00498	8.19545	3033.24	0	0	0.730921	0.0526499
LEF1	3.00372	8.08641	2155.77	0	0	0.432008	0.0113058
GTSE1	-3.00238	8.0222	2542.76	0	0	0.597513	0.00767085
VAV3	-3.00124	8.02865	2446.12	0	0	0.586207	0.00871688
AP000459.4	-2.9981	7.99704	2475.3	0	0	0.564161	0
PLXNA4	2.99779	8.40918	1507	0	0	0.479428	0.13567
CACNA1B	-2.99474	8.4475	3273.97	0	0	0.80667	0.113319
MDN1	-2.99315	9.76995	11297.5	0	0	0.993217	0.615063
RP11-20D14.6	-2.99238	8.0178	2479.41	0	0	0.600339	0.00627615
GALNT13	-2.99229	8.41716	3637.75	0	0	0.833239	0.110879
CD24P4	-2.98961	8.13461	2711.72	0	0	0.697004	0.041841
TENM4	2.98831	9.90389	3306.62	0	0	0.858438	0.63143
PARK2	2.98824	8.97589	4512.71	0	0	0.861925	0.326738
MAL2	-2.98713	8.00359	2545.68	0	0	0.59186	0.00348675
MTHFD1	-2.98673	8.56208	5095.22	0	0	0.898248	0.18689
PKP2	2.97545	9.52309	6367.77	0	0	0.939331	0.582815
SMAD6	2.97453	8.46256	2335.77	0	0	0.61576	0.172414
NKAIN3	-2.97448	8.05003	2222.05	0	0	0.571509	0.013947
RP1-167A14.2	-2.97373	8.05091	2650.36	0	0	0.656868	0.0177824
CRMP1	-2.97193	8.20888	3144.99	0	0	0.752402	0.0655509
PDIA4	-2.9715	8.59297	5036.1	0	0	0.890334	0.191074
FADS2	-2.97113	8.91358	5986.01	0	0	0.938949	0.293933
SGOL2	-2.97083	8.18708	2960.75	0	0	0.71905	0.0585774
CDH4	-2.96965	8.31955	2767.1	0	0	0.744488	0.0721757
NHS	-2.96644	8.19451	2725.86	0	0	0.703787	0.0523013
AF131217.1	2.96325	8.22476	2150.59	0	0	0.507322	0.0734878
LRIG1	-2.96072	8.6753	5400.5	0	0	0.924251	0.227336
CDCA7L	-2.95823	8.3009	3832.34	0	0	0.811758	0.105649
RP6-99M1.2	-2.95798	8.00802	2437.74	0	0	0.584511	0.00627615
PTMA	-2.9571	9.19341	8128.82	0	0	0.97117	0.433752
BIRC5	-2.95589	8.00197	2468.15	0	0	0.587337	0.00488145
RPS6	-2.95571	9.4977	8845.41	0	0	0.985868	0.520223
SLC24A2	-2.95173	8.0351	2306.21	0	0	0.581685	0.011855
CAD	-2.95132	8.4688	4568.45	0	0	0.873375	0.160391
RBMS3	2.95115	8.87132	2802.8	0	0	0.744073	0.304692
RIN2	2.95036	8.12491	2276.58	0	0	0.473501	0.0361786
MARCKSL1	-2.9442	8.38969	3927.1	0	0	0.832674	0.13145
PRDM16	2.9386	8.10879	1336.43	1.36609e-292	2.07112e-291	0.337866	0.0276993
KIAA0922	-2.93706	8.27823	3517.07	0	0	0.798756	0.0920502
UTP20	-2.93569	8.53523	4737.42	0	0	0.894856	0.175035
UCK2	-2.93493	8.45058	4254.77	0	0	0.854155	0.141911
CACNB2	2.93173	9.69477	5617.43	0	0	0.941423	0.600904
GATA6	2.9287	8.05119	2090.19	0	0	0.401325	0.00452233
INCENP	-2.92857	8.12974	2541.47	0	0	0.653477	0.0442817
HIST1H2AH	-2.92616	8.02246	1744.67	0	0	0.4658	0.0083682
MPPED2	2.92427	8.97169	3719.95	0	0	0.831939	0.36857
MSH2	-2.92148	9.00148	7434.91	0	0	0.965517	0.360181
CENPK	-2.91883	8.06456	2612.15	0	0	0.66026	0.0247559
TRIP13	-2.91548	7.99874	2448.05	0	0	0.586772	0.0069735
TTLL12	-2.91131	8.18541	3145.44	0	0	0.749576	0.0700837
PPFIA2	2.90917	8.67101	1683.18	0	0	0.566597	0.255512
FLNA	-2.90902	9.39363	6209.98	0	0	0.973997	0.413877
PTTG1	-2.9081	8.06096	2554.7	0	0	0.655738	0.0219665
ACOT7	-2.90794	8.0957	2644.05	0	0	0.674392	0.0366109
CHEK1	-2.90739	8.18089	3207.79	0	0	0.760317	0.0624128
PCNA	-2.9043	8.14537	2797.16	0	0	0.69983	0.054742
IDH1	-2.90246	8.68082	5205.94	0	0	0.920294	0.240586
CRIM1	-2.90164	8.35482	3282.07	0	0	0.803279	0.0962343
ACLY	-2.8988	8.89153	5965.37	0	0	0.947428	0.299861
SRL	2.89732	8.04967	2100.63	0	0	0.408647	0.00734878
FHDC1	-2.89303	7.9875	2321.55	0	0	0.556812	0.00383543
ENPP1	-2.89249	8.0552	2509.16	0	0	0.644997	0.0254533
BCL11A	-2.89131	8.29756	3206.56	0	0	0.792538	0.098675
ECT2	-2.8863	8.3767	3908.26	0	0	0.843414	0.131799
ARHGAP11A	-2.88525	8.04318	2421.53	0	0	0.619559	0.0216179
BTBD11	-2.88091	8.03321	2119.45	0	0	0.561899	0.0153417
KIAA1524	-2.87721	8.10796	2763.2	0	0	0.710006	0.042887
TTN-AS1	2.87656	9.19325	5304.56	0	0	0.90795	0.457886
TIMELESS	-2.87553	8.12347	2847.81	0	0	0.71905	0.0474198
LMNB1	-2.87438	8.37048	3918.67	0	0	0.834935	0.132845
OTUD7A	-2.86769	8.0368	2334.45	0	0	0.607123	0.0195258
ORC1	-2.8672	7.99948	2401.43	0	0	0.596947	0.00941423
SFRP1	-2.86685	8.89241	5477.05	0	0	0.939514	0.277894
ADAMTS16	-2.86486	7.99973	2118.53	0	0	0.547202	0.0069735
PLK1	-2.86466	8.03905	2253.7	0	0	0.589033	0.0209205
GINS1	-2.8631	8.07744	2659.74	0	0	0.685133	0.0352162
CAMK2D	2.86118	9.30527	4247.02	0	0	0.89993	0.51385
B3GALT5	-2.85705	8.06443	2426.31	0	0	0.64104	0.0299861
IDO1	-2.85594	7.97601	2130.17	0	0	0.526851	0.00069735
CENPJ	-2.85471	8.15279	2916.89	0	0	0.728095	0.0620642
FZD5	-2.85442	8.00972	2289.05	0	0	0.585076	0.0125523
CDCA5	-2.85052	7.97716	2325.59	0	0	0.568118	0.00313808
RAB17	-2.84999	8.2533	2616.82	0	0	0.716224	0.0857741
TANC2	2.84868	9.4495	5697.53	0	0	0.94212	0.568683
PROX1-AS1	2.84809	8.0711	1784.38	0	0	0.388424	0.0231769
CHST9	-2.84706	8.1751	2584.17	0	0	0.702092	0.0585774
GNL3	-2.84572	8.55487	4606.14	0	0	0.898813	0.204324
CDK1	-2.84423	8.01573	2183.78	0	0	0.560204	0.014993
MCM6	-2.8429	8.32509	3447.85	0	0	0.817976	0.122385
PTBP1	-2.83811	8.47139	4363.81	0	0	0.868287	0.17364
SLC3A2	-2.83683	8.39808	3688.54	0	0	0.844545	0.148536
RP11-531A24.5	-2.83497	8.0786	2478.22	0	0	0.667609	0.0359135
DSCC1	-2.83494	7.97205	2277.67	0	0	0.563595	0.00209205
LTBP1	2.83391	9.86474	6209.92	0	0	0.972803	0.703787
HAS2	2.83187	8.23179	1463.9	2.73020675891873e-320	4.56516656757312e-319	0.436192	0.0960995
RGS7	-2.83012	8.02633	2043.06	0	0	0.55342	0.0184798
RRP1B	-2.82875	8.50578	4524.9	0	0	0.872244	0.190028
CGN	-2.82687	8.00877	2276.99	0	0	0.595252	0.0146444
IQSEC2	-2.8244	8.10903	2248.97	0	0	0.630865	0.0453278
RP11-118B18.1	2.82351	8.10712	1520.94	0	0	0.381102	0.0373092
RYR2	2.82292	11.241	8633.94	0	0	0.996513	0.890334
RCC2	-2.82262	8.77413	6141.68	0	0	0.938949	0.292887
TCEA3	2.82228	8.03532	1960.56	0	0	0.392608	0.00847937
CDC7	-2.82228	8.07168	2555.03	0	0	0.664217	0.0362622
LINC00458	-2.82182	7.97577	1807.21	0	0	0.457886	0.00104603
CPEB4	2.82153	8.64392	3595.2	0	0	0.775105	0.295082
RCC1	-2.82129	8.17142	2887.44	0	0	0.730356	0.0711297
PSIP1	-2.82128	8.84899	6115.23	0	0	0.957038	0.31311
GLB1L3	-2.82096	7.97134	2104.99	0	0	0.515546	0.0013947
FHOD3	2.82013	9.94253	6909.97	0	0	0.971757	0.667044
LMNB2	-2.82004	8.25202	3244.06	0	0	0.769361	0.097629
SLC7A11	-2.81856	8.13516	2391.03	0	0	0.671566	0.0411437
PLK4	-2.81825	7.98863	2272.21	0	0	0.581685	0.00906555
DNMT1	-2.81693	8.75816	5780.29	0	0	0.934992	0.285565
NDC80	-2.81603	8.00076	2201.85	0	0	0.563595	0.0122036
DEPDC1	-2.81478	7.98148	2154.6	0	0	0.544375	0.00627615
CCT5	-2.81432	8.77331	5479.29	0	0	0.934992	0.293584
MTSS1	2.81344	8.42277	2428.97	0	0	0.635983	0.178632
CT49	-2.80805	7.97788	1691.99	0	0	0.451102	0.00209205
ATP8A1	-2.80181	8.12978	2605.1	0	0	0.695873	0.054742
DPP10	-2.79988	8.08088	2070.01	0	0	0.600904	0.0345188
KIAA0825	-2.79788	8.71828	2504.44	0	0	0.792538	0.242329
ST6GALNAC5	-2.79701	8.05433	2015.89	0	0	0.587337	0.0177824
RAN	-2.79356	8.71295	4925.03	0	0	0.919163	0.273013
CSE1L	-2.79209	8.77714	5918.66	0	0	0.933861	0.299861
DNA2	-2.78945	8.21426	3058.8	0	0	0.774449	0.0854254
UBE2C	-2.78755	7.96685	2017.65	0	0	0.497456	0.00174338
NUDT4	2.7858	8.55224	3106.27	0	0	0.717573	0.263991
AIF1L	-2.78174	8.1141	2619.12	0	0	0.695308	0.0533473
NUP205	-2.78083	8.57795	4803.69	0	0	0.906162	0.222803
DDX26B	2.77946	8.60681	3262.59	0	0	0.747908	0.266252
VAT1L	-2.77883	8.09865	2096.57	0	0	0.613906	0.0317294
PTCHD4	2.77871	8.28395	1110.18	2.02621e-243	2.55745e-242	0.39749	0.107971
GMNN	-2.77781	8.15498	2803.68	0	0	0.728095	0.0690377
AURKB	-2.77773	7.96579	2151.68	0	0	0.538722	0.00313808
GFPT2	-2.77304	8.47793	4046.95	0	0	0.865461	0.172594
CLDN6	-2.76544	8.33626	3512.21	0	0	0.825325	0.131102
NOP56	-2.7654	8.72218	5501.03	0	0	0.936687	0.285914
PPM1G	-2.76462	8.52367	4308.72	0	0	0.877332	0.212343
STIL	-2.76359	8.05684	2369.07	0	0	0.640475	0.0324268
RARB	2.76351	8.10715	1583.76	0	0	0.400279	0.0418315
PPP1R13B	2.76351	8.72311	3779.14	0	0	0.80265	0.329565
ZNF730	-2.75992	8.03733	2153.13	0	0	0.604862	0.0261506
LARGE	-2.75887	9.45204	6582.15	0	0	0.982476	0.48152
GALNT7	-2.75632	8.69745	5051.98	0	0	0.925382	0.266039
PHGDH	-2.75626	8.54183	4097.74	0	0	0.888638	0.180614
MME	-2.75559	7.9956	2116.6	0	0	0.56303	0.0142957
MMS22L	-2.75477	8.37645	3421.29	0	0	0.8355	0.138075
PRUNE2	-2.74999	8.3595	2660.82	0	0	0.769361	0.111227
ZEB1	2.74801	8.25109	2315.58	0	0	0.574965	0.102318
KLHL29	-2.74767	8.00202	1989.62	0	0	0.545506	0.0153417
CTC-254B4.1	-2.74451	8.02484	1946.64	0	0	0.568118	0.0177824
TERT	-2.74242	7.95723	2088.91	0	0	0.531939	0.00209205
NCAPD2	-2.74238	8.43424	3708.06	0	0	0.839457	0.167364
EDIL3	-2.74182	8.2408	2586.09	0	0	0.742793	0.0770572
HIST1H4D	-2.73994	8.08267	1649.27	0	0	0.519503	0.0404463
BVES	2.73864	8.18754	1892.73	0	0	0.493375	0.093273
NFASC	-2.7375	8.01565	2015.29	0	0	0.573205	0.0170851
MYH7B	2.73568	8.02973	1635.11	0	0	0.355997	0.0141323
HNRNPAB	-2.73234	8.34332	3412.28	0	0	0.813454	0.145746
RP11-420N3.2	-2.73014	8.29437	2395.31	0	0	0.702092	0.116109
TMPO	-2.72689	8.4891	4283.27	0	0	0.880724	0.198047
CD200	-2.72644	8.06095	2333.33	0	0	0.65065	0.0383543
AC007392.3	2.72462	8.00918	1764.9	0	0	0.353208	0.00508762
FKBP4	-2.71879	8.46049	3595.5	0	0	0.837761	0.186192
PRDM14	-2.71694	7.95042	2013.28	0	0	0.508197	0.000348675
EIF5A	-2.71481	8.43478	3617.16	0	0	0.837761	0.176778
HAND2	2.71476	8.0044	1813.04	0	0	0.359135	0.00395704
AR	-2.71461	7.96789	2021.58	0	0	0.5342	0.00662483
HYOU1	-2.7103	8.6877	4891.21	0	0	0.91238	0.264296
CALR	-2.70582	9.33766	7159.96	0	0	0.977388	0.504881
DAZL	-2.70547	7.96178	1785.81	0	0	0.474845	0.00383543
KIF22	-2.70422	8.10226	2472.91	0	0	0.68909	0.0550907
PAICS	-2.70233	8.98157	6295.03	0	0	0.962125	0.387378
PCLO	-2.70026	8.08513	2180.37	0	0	0.646128	0.0414923
PLCB3	-2.69527	8.0598	2307.41	0	0	0.642736	0.0425384
ADCY3	-2.69476	8.00113	2007.48	0	0	0.578293	0.0188285
TEX15	-2.69454	7.95273	2016.71	0	0	0.522894	0.0027894
TNRC18	2.69173	8.3676	2633.1	0	0	0.659693	0.161673
TRPC4	-2.6894	8.0433	1871.77	0	0	0.581685	0.0212692
TGM2	2.6887	8.02932	1626.37	0	0	0.364017	0.0197852
ATP8A2	-2.68806	8.14483	2100.81	0	0	0.646693	0.0512552
ZNF66	-2.68689	8.05674	2236.52	0	0	0.637648	0.0411437
EXO1	-2.68675	7.9621	2028.38	0	0	0.545506	0.00523013
MAMDC2	-2.68535	7.98879	1896.75	0	0	0.526851	0.0135983
SPATS2L	-2.68495	8.90784	4840.53	0	0	0.943471	0.327406
FAM83D	-2.68255	7.96347	1923.91	0	0	0.51385	0.0069735
MTHFD2	-2.68248	8.33359	3203.68	0	0	0.811193	0.127615
TCF7L1	-2.68217	9.19075	6398.11	0	0	0.969474	0.434449
ESPL1	-2.6806	7.95425	1979.62	0	0	0.520068	0.0041841
PRIM2	-2.68053	8.23074	2828.08	0	0	0.762578	0.103556
ATP1B2	2.67974	8.18113	2349.45	0	0	0.549512	0.100057
SNRPB	-2.67926	8.2154	2922.42	0	0	0.764274	0.101464
HIST1H2AG	-2.67925	8.0298	1616.56	0	0	0.507066	0.0285914
SLC1A5	-2.67719	8.23338	2708.74	0	0	0.747315	0.102162
HIST1H2BH	-2.67604	7.99119	1545.82	0	0	0.456755	0.0146444
BUB3	-2.66914	8.38431	3243.55	0	0	0.808932	0.167364
SPC25	-2.66885	7.95989	1987.5	0	0	0.535331	0.00662483
PAK3	-2.66549	7.96792	1829.2	0	0	0.507066	0.00767085
PLXNA2	2.66143	8.31879	1657.52	0	0	0.519526	0.162804
SGOL1	-2.6579	7.95924	1965.9	0	0	0.526286	0.00732218
ZNF90	-2.65789	8.26415	2994.49	0	0	0.784059	0.11855
LSR	-2.65431	8.19031	2792.52	0	0	0.760882	0.097629
HS3ST4	-2.65412	8.62807	2591.28	0	0	0.85472	0.143654
DSEL	-2.64974	7.96289	1850.91	0	0	0.521198	0.0083682
KAL1	-2.64872	8.42962	3316.22	0	0	0.841718	0.165272
ANKS1B	-2.64787	8.20022	2258.62	0	0	0.693047	0.0767085
TRIM54	2.64713	8.05522	1846.71	0	0	0.423291	0.0390051
PDIA3P1	-2.64659	8.35282	3465.02	0	0	0.843414	0.162134
PRC1	-2.64329	8.12913	2194.2	0	0	0.661956	0.0652022
SCD	-2.64147	9.0183	4756.91	0	0	0.953081	0.339609
PARPBP	-2.63918	8.02305	1999.4	0	0	0.585076	0.0282427
PPP1R14C	2.63814	8.02055	1371.51	3.25782e-300	5.05409e-299	0.321478	0.0192199
ZWILCH	-2.63604	8.05818	2174.66	0	0	0.637083	0.0439331
ZNF215	-2.6347	7.97723	1926.69	0	0	0.539853	0.013947
RAB3C	-2.63444	7.97596	1805.02	0	0	0.511023	0.0132497
GART	-2.63412	8.61379	4615.15	0	0	0.917467	0.261506
NOTCH1	-2.6336	8.23659	2640.66	0	0	0.73714	0.1053
IQGAP3	-2.6336	7.95549	1908.9	0	0	0.520068	0.00523013
MIS18BP1	-2.633	8.50033	3908.09	0	0	0.875636	0.215132
SYN2	-2.63209	8.02788	1825.26	0	0	0.559073	0.0271967
SMC4	-2.62771	8.78932	5252.79	0	0	0.942906	0.317992
WNT5A	2.62749	8.14947	1636.46	0	0	0.45537	0.0836631
ASTN2	-2.62533	8.42546	2947.62	0	0	0.811758	0.164923
SOGA3	-2.62478	7.94247	1898.97	0	0	0.507066	0.00348675
SGK223	-2.62352	8.14566	2374.45	0	0	0.6987	0.0753138
LDLRAD3	-2.62248	8.54119	3792.23	0	0	0.875636	0.209554
DAPK1	-2.62241	8.97429	5166.55	0	0	0.947993	0.38145
PDIA3	-2.62099	8.98388	6021.58	0	0	0.958734	0.403417
NCL	-2.61993	10.3504	10115.6	0	0	0.997739	0.828452
PNPLA3	-2.61895	7.99116	1888.42	0	0	0.55342	0.0191771
C11orf82	-2.61667	7.94655	1925.97	0	0	0.518372	0.0055788
TPM3	-2.61425	8.60495	4486.85	0	0	0.907858	0.260112
RP11-453F18_B.1	-2.61424	8.66967	4093.11	0	0	0.900509	0.246862
MYO10	-2.61224	8.59627	4253.56	0	0	0.899943	0.236402
CORO2A	-2.61122	8.01009	1872.2	0	0	0.553985	0.0271967
CCDC18	-2.61117	8.19291	2531.42	0	0	0.739401	0.0941423
KCNIP2	2.61014	8.16619	1217.43	9.96276e-267	1.37935e-265	0.390865	0.101752
RP11-611E13.2	2.6095	8.34473	1804.48	0	0	0.555091	0.182589
CPNE8	-2.60868	8.01218	1897.47	0	0	0.568683	0.0247559
RP11-617F23.1	2.60859	8.02549	1899.28	0	0	0.408647	0.027134
APBB2	-2.60689	8.58197	3783.39	0	0	0.879028	0.222803
SOGA2	-2.60003	8.16614	2411.7	0	0	0.704353	0.0829847
EPHA6	-2.59975	7.98704	1634.07	0	0	0.488977	0.0191771
FGFBP3	-2.59824	7.96669	1814.17	0	0	0.52346	0.012901
ENOX1	2.59656	8.18175	1382.25	1.51223e-302	2.37007e-301	0.425732	0.101187
PFAS	-2.58886	8.26758	2924.55	0	0	0.789146	0.133194
SET	-2.58672	9.03694	6042.59	0	0	0.954211	0.437587
RP11-531H8.1	-2.58628	7.93892	1613.83	0	0	0.430752	0.00209205
RGS17	-2.58549	7.97044	1817.95	0	0	0.530808	0.0146444
NOLC1	-2.58544	8.69463	4483.24	0	0	0.908423	0.298815
FSTL4	-2.58503	7.95046	1656.19	0	0	0.47654	0.0055788
CCNF	-2.58421	8.04185	2004.68	0	0	0.600904	0.0425384
LIG1	-2.58315	8.07246	2208.84	0	0	0.660825	0.0523013
RRBP1	-2.58271	8.68113	4352.77	0	0	0.911815	0.291492
MYOF	2.58179	8.13509	1333.22	6.82676e-292	1.03199e-290	0.407252	0.0814019
RFWD3	-2.58037	8.29625	2992.6	0	0	0.799322	0.137378
CDCA7	-2.57683	8.06436	2117.21	0	0	0.652346	0.0470711
MBP	-2.57676	7.94834	1767.74	0	0	0.499152	0.00732218
KSR2	-2.57637	7.98358	1783.37	0	0	0.530808	0.0198745
DENND5B	2.57583	9.40884	6077.46	0	0	0.957462	0.624647
MACC1	-2.57532	7.94504	1748.15	0	0	0.490107	0.0055788
TUBA1B	-2.57031	8.74528	4215.98	0	0	0.904466	0.293236
MND1	-2.56915	7.96713	1850.94	0	0	0.54381	0.0142957
CTNNA2	-2.56883	8.50145	1740.82	0	0	0.778971	0.0889121
CEP152	-2.56856	8.11464	2205.76	0	0	0.670435	0.0662483
HIST1H3G	-2.5681	7.93677	1607.68	0	0	0.442058	0.00174338
CASZ1	2.56783	8.40671	2592.76	0	0	0.672594	0.228378
ZNF423	-2.56707	8.61414	3559.69	0	0	0.888072	0.239191
RP11-166D19.1	2.56412	8.01585	1602.02	0	0	0.369247	0.0265687
CTSC	-2.56395	8.89971	5424.1	0	0	0.953646	0.347978
PPP4R4	-2.5624	7.99981	1832.43	0	0	0.553985	0.025802
HS6ST1	-2.55972	8.01697	1869.02	0	0	0.585076	0.0331241
ILF3	-2.5585	9.3774	7999.55	0	0	0.985302	0.583333
IQGAP1	-2.55765	8.70643	4737.33	0	0	0.928773	0.297071
CNTN1	-2.55729	7.96105	1643.65	0	0	0.481628	0.0122036
EIF4G1	-2.55532	9.18968	6662.89	0	0	0.974562	0.491283
RP1-213J1P_B.1	-2.55484	7.94035	1613.3	0	0	0.451668	0.00453278
HAS3	-2.55391	7.93372	1751.12	0	0	0.483889	0.00348675
HAND2-AS1	2.55195	7.97293	1542.61	0	0	0.315551	0.00339175
MASTL	-2.55166	8.04634	2082.51	0	0	0.640475	0.0470711
COLEC12	2.55093	8.19081	1072.57	3.03028e-235	3.68351e-234	0.386332	0.109101
ST6GALNAC3	-2.55043	8.59735	3058.73	0	0	0.871679	0.192469
MBNL2	2.54957	8.40709	2497.87	0	0	0.675035	0.218202
ERCC6L	-2.54832	7.93889	1817.66	0	0	0.511588	0.0069735
DDX11	-2.54717	8.07145	2017.47	0	0	0.631995	0.0554393
WDR4	-2.5466	8.11344	2279.64	0	0	0.69022	0.0739191
ZNF519	-2.54161	8.09143	2126.12	0	0	0.670435	0.0617155
RRM1	-2.54106	8.18094	2534.83	0	0	0.732617	0.104951
RGL1	2.53962	8.58016	2621.61	0	0	0.723849	0.295647
ITPK1	-2.53909	8.40058	2977.25	0	0	0.823064	0.174686
SLC6A15	-2.5386	7.94463	1780.59	0	0	0.508197	0.00767085
ATIC	-2.53599	8.44493	3474.55	0	0	0.850198	0.210948
SLC4A7	-2.53452	8.7342	4574.44	0	0	0.909553	0.323919
PAK1IP1	-2.53426	8.10613	2205.12	0	0	0.678915	0.0700837
C6orf132	-2.53401	7.95714	1816.61	0	0	0.533635	0.013947
DACH2	-2.53046	8.01736	1601.89	0	0	0.525721	0.02894
PPM1H	-2.53013	8.437	3179.95	0	0	0.841718	0.174686
PGBD5	-2.53001	7.99407	1756.47	0	0	0.542114	0.0264993
PDPN	-2.52875	8.01649	1888.09	0	0	0.593556	0.0355649
PARP14	-2.52848	7.94467	1735.91	0	0	0.498021	0.00871688
MLK4	-2.5283	8.04824	1958.8	0	0	0.619559	0.0446304
MIAT	-2.52777	7.93557	1696.05	0	0	0.479367	0.00592748
HIPK3	2.52722	9.04747	4629.19	0	0	0.899582	0.52459
SLC29A1	-2.52682	8.16326	2358.63	0	0	0.712832	0.095537
CENPI	-2.52355	8.00376	1832.15	0	0	0.579423	0.0271967
HLA-DPB2	-2.52058	7.92684	1737.53	0	0	0.477106	0.0027894
CCDC64	-2.51927	7.95493	1675.04	0	0	0.498021	0.0122036
FAM169A	-2.51662	8.54123	3605.47	0	0	0.884681	0.230126
ATAD5	-2.51616	8.15408	2329.96	0	0	0.713963	0.0913529
ACTBP2	-2.51542	7.94585	1754.16	0	0	0.502544	0.011855
NKX2-5	2.51188	7.96478	1556.76	0	0	0.319735	0.00282646
TTC9	-2.50751	7.95141	1708.22	0	0	0.512154	0.012901
C4orf21	-2.5055	8.06332	2040.55	0	0	0.647824	0.0533473
PEX5L	-2.50507	8.02828	1485.34	0	0	0.513284	0.0331241
TNFRSF8	-2.50318	7.93346	1607.39	0	0	0.457886	0.00592748
MYO19	-2.50174	8.37802	3195.77	0	0	0.842849	0.179916
PPT1	-2.49822	8.19086	2444.65	0	0	0.735444	0.109484
EEF1A2	2.49416	8.0577	1668.7	0	0	0.421199	0.058225
WDR43	-2.49281	8.82668	5037.35	0	0	0.952516	0.364714
PABPC1	-2.4901	9.85429	8932.68	0	0	0.994912	0.736053
KCNK5	-2.48924	7.9194	1680.2	0	0	0.461843	0.0013947
ASB2	2.48897	7.98973	1303.57	1.89364e-285	2.79119e-284	0.310321	0.0186546
JAKMIP1	-2.48027	7.93092	1621.54	0	0	0.470888	0.0055788
FGFR4	-2.47887	7.9249	1715.21	0	0	0.489542	0.00453278
EPB41L2	-2.47725	8.6254	3950.61	0	0	0.895986	0.270223
FBN3	-2.47613	8.01257	1723.74	0	0	0.563595	0.0345188
THBS2	-2.47488	7.9202	1493.19	0	0	0.420011	0.00104603
ANTXR2	2.47288	8.3716	2209.49	0	0	0.635286	0.225551
CCNB2	-2.46941	7.93664	1677.44	0	0	0.493499	0.0108089
CALM1	-2.4682	8.68807	4192.47	0	0	0.907292	0.312413
TAF4B	-2.46671	8.17443	2301.46	0	0	0.726399	0.0951883
TROAP	-2.46641	7.9154	1659.49	0	0	0.455059	0.00174338
TARS	-2.46614	8.73804	4487.82	0	0	0.936122	0.328801
HAUS6	-2.46499	8.28207	2819.86	0	0	0.791973	0.152022
SNRPD1	-2.46392	8.09517	2124.51	0	0	0.676088	0.0721757
PRKDC	-2.46291	10.0298	10390.4	0	0	0.995478	0.784868
PDE4D	2.46172	9.02615	3126.28	0	0	0.857043	0.444319
CTPS1	-2.46152	8.18877	2400.29	0	0	0.734878	0.107043
FBXO5	-2.45978	7.99932	1747.97	0	0	0.560769	0.0338215
HNRNPF	-2.45815	8.59035	3707.94	0	0	0.880158	0.275802
EDNRA	2.45762	8.25226	1753.8	0	0	0.535565	0.172414
HSP90AB1	-2.45509	10.4695	9596.3	0	0	0.996043	0.874128
SHC1	-2.4547	8.23884	2390.95	0	0	0.742793	0.128312
B3GAT1	-2.45411	7.92577	1632.92	0	0	0.47541	0.00627615
GJA3	2.45379	7.98272	1350.49	1.20398e-295	1.84145e-294	0.316946	0.0186546
RBFOX3	-2.45378	7.94188	1548.11	0	0	0.470322	0.0122036
TIPARP	2.45371	8.16513	1631.35	0	0	0.479428	0.129452
FAM19A4	2.45288	8.732	1382.99	1.04435e-302	1.63876e-301	0.580544	0.388355
ZNF589	-2.4519	8.45356	3173.79	0	0	0.855285	0.214086
HEATR1	-2.45081	8.56292	3735.59	0	0	0.881854	0.256276
LNPEP	2.44988	8.43687	2653.29	0	0	0.697699	0.275862
SSRP1	-2.44541	8.5687	3805.73	0	0	0.890899	0.272315
EPB41L4B	-2.4449	8.00425	1784.74	0	0	0.58338	0.0366109
KIF18A	-2.44349	8.02702	1808.11	0	0	0.595252	0.0463738
KIAA0101	-2.44307	7.93707	1617.74	0	0	0.489542	0.0101116
AP1M2	-2.44148	7.9136	1652.14	0	0	0.463539	0.00244073
MAP2	-2.4408	7.93279	1455.8	1.57632632436941e-318	2.6189174840617e-317	0.436405	0.0069735
ADAMTS6	2.43817	8.39005	1229.38	2.51652e-269	3.51785e-268	0.502092	0.221594
KCNQ2	-2.43625	7.92164	1662.47	0	0	0.48615	0.00627615
SPOCK1	-2.43593	8.05339	1578.24	0	0	0.554551	0.0505579
HSP90B1	-2.43407	9.69873	6407.18	0	0	0.991521	0.658298
DANCR	-2.43392	8.23132	2573.44	0	0	0.768231	0.137727
STMN1	-2.43212	8.4498	3010.56	0	0	0.837196	0.214086
NEIL3	-2.43177	7.91476	1629.98	0	0	0.457886	0.00348675
DKC1	-2.43129	8.27029	2679.8	0	0	0.781798	0.149233
PRIM1	-2.43118	8.00294	1753.96	0	0	0.576597	0.0376569
RAI14	-2.43023	9.09572	3895.5	0	0	0.96043	0.352162
ZBTB20	2.42921	8.54784	2280.71	0	0	0.701185	0.288864
PPA1	-2.42822	8.1011	2085.72	0	0	0.675523	0.0819386
RGMA	-2.42818	7.93264	1602.47	0	0	0.491803	0.0097629
TIMP3	2.42718	8.36896	1788.28	0	0	0.591004	0.240814
CBX2	-2.42559	8.01523	1798.05	0	0	0.597513	0.0449791
PFN1	-2.42528	8.73128	3843.16	0	0	0.905596	0.322873
CCBE1	-2.42504	8.0027	1329.68	4.00722e-291	6.02613e-290	0.481063	0.0233612
HMGB3	-2.4236	8.16331	2245.46	0	0	0.703787	0.107043
ARHGAP23	-2.42228	8.18725	2119.76	0	0	0.700396	0.107043
DUT	-2.42207	8.04911	1903.53	0	0	0.638779	0.0578801
CKS2	-2.42156	7.9719	1633.65	0	0	0.527982	0.026848
NSUN2	-2.42155	8.28453	2658.71	0	0	0.775579	0.158996
PDIA6	-2.41676	9.10675	5674.18	0	0	0.962125	0.492329
PLD1	2.41665	8.13647	1677.41	0	0	0.480126	0.105709
PLXNB1	-2.4166	8.14046	2052.84	0	0	0.678349	0.0944909
CHML	-2.41605	8.19804	2332.97	0	0	0.733748	0.119247
NDC1	-2.41542	8.22057	2462.62	0	0	0.754664	0.124128
KIF21B	-2.41351	7.91822	1566.84	0	0	0.461278	0.00488145
ESRP2	-2.41303	7.90933	1602.75	0	0	0.448841	0.00209205
LINC00617	-2.41297	7.92895	1565.26	0	0	0.47654	0.00906555
DYNC1I1	2.41285	8.39065	1784.55	0	0	0.603556	0.225551
PCBP3	-2.41259	8.09642	1567.25	0	0	0.6026	0.0669456
PRKAG2	2.41209	8.5172	2222.08	0	0	0.685495	0.308649
MGST1	-2.40916	8.652	3786.12	0	0	0.916902	0.286262
PGRMC1	-2.40908	8.31363	2807.4	0	0	0.804975	0.172594
ESCO2	-2.40697	7.91642	1581.71	0	0	0.469192	0.00523013
HSPD1	-2.4026	9.7249	7133.02	0	0	0.993217	0.70258
SCN8A	-2.40258	8.22042	2244.45	0	0	0.743923	0.118201
NUP155	-2.4023	8.39913	3180.19	0	0	0.84511	0.211994
ERG	-2.40183	7.91769	1414.98	0	0	0.405314	0.00453278
AURKA	-2.40151	8.02049	1579.15	0	0	0.543245	0.0481172
GPATCH4	-2.40016	8.08925	1938.56	0	0	0.648389	0.0760112
DUSP27	2.39907	7.96238	1425.62	5.67674120159857e-312	9.20779463398388e-311	0.31834	0.0130017
EMC3-AS1	-2.39804	8.03231	1793.65	0	0	0.609949	0.0543933
MAD2L2	-2.39802	7.98452	1680.69	0	0	0.556246	0.0352162
NRXN3	-2.3977	8.21648	1708.46	0	0	0.671001	0.0958856
CCDC141	2.39489	9.76952	5209.96	0	0	0.970711	0.66987
ZNF121	-2.39404	8.38189	2983.22	0	0	0.821368	0.203975
CHEK2	-2.39371	8.05585	1852.95	0	0	0.631995	0.0638075
TGIF1	-2.39337	8.05919	1768.33	0	0	0.616167	0.0620642
KIF20A	-2.39224	7.91149	1527.18	0	0	0.438666	0.00313808
DBN1	-2.39153	8.51633	3323.13	0	0	0.865461	0.255579
MARS	-2.39029	8.66078	3871.17	0	0	0.906162	0.305091
SORL1	-2.39007	8.59879	3632.67	0	0	0.890334	0.275453
LAMC3	-2.38926	8.09064	1730.01	0	0	0.61221	0.069735
SOX4	-2.38646	8.67721	3704.55	0	0	0.905596	0.298117
RAD51AP1	-2.38525	7.92502	1556.01	0	0	0.485585	0.00941423
LRRC39	2.38206	7.98316	1468.54	2.68277645691797e-321	4.50044396796791e-320	0.351116	0.027134
DCLK1	-2.3802	7.92282	1443.81	6.36222101759323e-316	1.04698802971452e-314	0.449406	0.00801953
ZWINT	-2.37962	7.92062	1520.46	0	0	0.459582	0.0083682
RFC3	-2.37948	8.59664	2701.61	0	0	0.870548	0.241632
ZFHX3	2.37921	8.37693	2132.98	0	0	0.65272	0.211984
TUBB2B	-2.37914	7.98005	1608.04	0	0	0.532504	0.0310321
ZNF483	-2.37723	8.32813	2661.36	0	0	0.807236	0.174686
SPINT1	-2.37579	7.90649	1547.85	0	0	0.452233	0.0027894
TRDN	2.37552	9.34422	3790.48	0	0	0.919107	0.573205
SNTA1	2.3752	8.03958	1668.51	0	0	0.425035	0.0650085
NHSL1	-2.37484	8.5759	2985.43	0	0	0.873375	0.236053
DHX33	-2.37447	8.14359	2158.53	0	0	0.70831	0.1053
KCNH8	-2.37338	7.97852	1531.19	0	0	0.525721	0.027894
PPAT	-2.37242	8.33624	2855.72	0	0	0.821933	0.182357
GRM8	-2.37186	7.94803	1300.85	7.39635e-285	1.08712e-283	0.429621	0.014993
LYAR	-2.36994	8.03251	1748.44	0	0	0.59299	0.0561367
KIT	-2.36929	7.90844	1503.8	0	0	0.434709	0.00313808
GALNT14	-2.36767	8.01049	1487.9	0	0	0.535331	0.0348675
PPRC1	-2.36508	8.20527	2336.79	0	0	0.746184	0.130753
QSOX1	-2.36325	8.04625	1798.06	0	0	0.619559	0.0617155
SLC7A1	-2.36315	8.52986	3262.43	0	0	0.871679	0.246862
ADAR	-2.36105	8.89204	4973.59	0	0	0.943471	0.430265
SUPT16H	-2.36086	8.99528	5223.93	0	0	0.955342	0.478033
LBR	-2.36003	8.28339	2606.28	0	0	0.782928	0.162134
ATP2B4	2.35901	8.76717	2482.56	0	0	0.762204	0.445449
HIST1H2AJ	-2.35741	7.90359	1413.1	0	4.80966e-308	0.400791	0.00104603
RP4-717I23.3	2.35295	8.44538	2390.68	0	0	0.690377	0.288298
KIF3C	-2.35241	7.98452	1607.82	0	0	0.557942	0.0380056
CCDC92	2.35074	7.95879	1435.61	3.84266462893132e-314	6.29175837635797e-313	0.327057	0.0158282
MB21D2	-2.35016	8.28954	2275.14	0	0	0.764274	0.138773
UST	-2.35014	8.90202	3760.71	0	0	0.941775	0.372385
TBC1D16	-2.34988	8.4002	2958.49	0	0	0.841153	0.213738
SPDL1	-2.34985	8.14153	2007.55	0	0	0.690786	0.101464
GRIN2B	-2.34927	7.92192	1358.49	2.19708e-297	3.37826e-296	0.423403	0.00732218
ZNF724P	-2.34896	8.01532	1695.93	0	0	0.588468	0.0477685
SH3GL2	-2.34812	7.91126	1390.33	2.65084e-304	4.17724e-303	0.416054	0.00453278
SNHG3	-2.34714	8.05742	1692.98	0	0	0.61221	0.067643
SAMD3	-2.34601	7.92071	1332.33	1.06461e-291	1.60749e-290	0.421707	0.0083682
DNAJC6	2.34576	8.55457	2365.08	0	0	0.715481	0.313737
POC1A	-2.34511	7.94352	1506.72	0	0	0.493499	0.0181311
HCFC1	-2.34285	8.66495	3818.64	0	0	0.91351	0.322524
CEP128	-2.34263	8.23175	2126.67	0	0	0.732617	0.12378
CDCP1	-2.34257	7.90052	1494.47	0	0	0.430187	0.00174338
TUBA1C	-2.34228	8.07135	1842.36	0	0	0.640475	0.0732218
PTH1R	2.34225	7.94408	1414.59	0	2.28238e-308	0.304045	0.00791408
IPO5	-2.34026	8.99495	5194.06	0	0	0.963821	0.479777
SLC1A1	-2.33995	7.94188	1465.46	1.25146828091588e-320	2.09389961363979e-319	0.481063	0.0184798
CEBPZ	-2.33947	8.60431	3611.42	0	0	0.89316	0.307183
PRPS2	-2.33718	7.92691	1475.5	8.39911597930119e-323	1.41796840356438e-321	0.475975	0.012901
LINC00599	-2.33653	7.89678	1485.5	0	0	0.418315	0.000348675
NPM1P27	-2.33652	8.605	3469.73	0	0	0.892029	0.306137
ZNF850	-2.33586	8.12909	1753.9	0	0	0.641605	0.0920502
ACAT2	-2.33275	8.0868	1670.27	0	0	0.614471	0.0749651
GDAP1	-2.33248	8.21779	1931.89	0	0	0.705483	0.116806
COL13A1	2.33048	8.17322	1299.65	1.3462e-284	1.97531e-283	0.461646	0.127191
NEGR1	-2.32911	7.99736	1290.08	1.61483e-282	2.35223e-281	0.48615	0.0338215
GRTP1	-2.32861	8.11331	1887.17	0	0	0.674958	0.0889121
SEMA3C	2.32817	8.12936	888.237	3.53943e-195	3.62033e-194	0.351464	0.105144
CABLES1	-2.32773	8.18799	1862.41	0	0	0.694178	0.111576
GINS4	-2.32758	7.9336	1494.95	0	0	0.487846	0.0163877
POU5F1P3	-2.32513	7.89396	1504.9	0	0	0.425664	0
SH3PXD2A	2.32346	8.88498	3133.55	0	0	0.839958	0.505936
ENO3	2.3225	8.13126	1586.55	0	0	0.480126	0.122668
SNRPA	-2.32146	8.11083	1942.04	0	0	0.678915	0.0944909
TRIM22	-2.32095	7.91046	1327.62	1.12361e-290	1.68581e-289	0.405879	0.0055788
PTPRT	-2.31773	7.94666	1288.01	4.55368e-282	6.62564e-281	0.436405	0.0216179
ARNTL2	-2.31691	7.9382	1450.11	2.71953494096856e-317	4.49527194056755e-316	0.478236	0.0167364
NCAPD3	-2.31686	8.25746	2436.36	0	0	0.778971	0.154812
SHMT2	-2.31608	8.12174	1886.65	0	0	0.673262	0.0934449
PDCD11	-2.31602	8.497	3193.11	0	0	0.869418	0.254533
ACTL6A	-2.31534	8.0514	1779.73	0	0	0.629169	0.067643
HS6ST3	-2.31512	8.03514	1198.73	1.14945e-262	1.56722e-261	0.507631	0.0345188
ADAM22	-2.3149	8.14656	1954.28	0	0	0.696439	0.102859
MAD2L1	-2.31427	7.93158	1493.92	0	0	0.481628	0.0177824
RP11-766N7.4	-2.31173	7.90146	1271.8	1.51663e-278	2.1847e-277	0.365178	0.00209205
MSH6	-2.31144	8.63829	3616.93	0	0	0.894856	0.329847
CENPO	-2.30897	7.96439	1538.27	0	0	0.531374	0.0317294
FAM129A	-2.30676	7.9897	1430.99	3.88307786725422e-313	6.33002555651748e-312	0.528547	0.0299861
G3BP1	-2.30628	9.14592	5617.7	0	0	0.97004	0.540795
TMX1	-2.30592	8.2263	2314.74	0	0	0.751837	0.148536
GBE1	2.3059	8.56235	1565.2	0	0	0.627615	0.349915
GPRC5B	-2.30484	8.07529	1775.04	0	0	0.646693	0.0770572
MRPS34	-2.3045	7.96653	1568.7	0	0	0.539853	0.0352162
TENM2	-2.30396	8.08229	1184.64	1.32841e-259	1.78042e-258	0.530243	0.0491632
WSCD1	-2.30295	7.96834	1489.34	0	0	0.517241	0.0331241
CAMK4	-2.30067	7.91987	1403.27	4.09299e-307	6.52895e-306	0.451668	0.0101116
TK1	-2.30055	7.9216	1426.68	3.35635357150178e-312	5.45087752733408e-311	0.462408	0.0122036
URB2	-2.29925	8.01017	1624.05	0	0	0.590164	0.0498605
JPH4	-2.29875	7.89621	1430.73	4.41021676040678e-313	7.18483997414309e-312	0.422272	0.00209205
UHRF1	-2.29619	7.91232	1328.82	6.17461e-291	9.27476e-290	0.421707	0.00871688
PRMT1	-2.2954	8.54249	2741.67	0	0	0.845676	0.282427
LRPPRC	-2.29483	9.3674	6582.28	0	0	0.988129	0.607741
FRMD4A	-2.29442	8.64553	2927.37	0	0	0.880724	0.290446
RP11-132A1.4	-2.29411	7.95636	1469.8	1.4278497164812e-321	2.39967684185093e-320	0.508762	0.0285914
ZMAT4	-2.29293	8.35321	1904.29	0	0	0.74788	0.144003
PRSS23	2.29289	8.11182	1094.99	4.05283e-240	5.04682e-239	0.389819	0.114189
LINC01162	-2.29211	7.90142	1098.86	5.83017e-241	7.28449e-240	0.323347	0.00244073
GREB1L	2.29192	8.08399	1316.1	3.57708e-288	5.32689e-287	0.414226	0.0972301
EPHB3	2.29136	7.94452	1331.16	1.90853e-291	2.88008e-290	0.304045	0.0124364
ENPEP	2.29001	8.14078	1363.83	1.52176e-298	2.34681e-297	0.45258	0.128321
SLC20A1	-2.28819	8.18479	2094.36	0	0	0.729226	0.127266
PUS7	-2.28786	8.428	2823.97	0	0	0.849067	0.217922
NLGN4Y	-2.28674	9.08994	4126.68	0	0	0.95082	0.459554
PYGM	2.28568	8.03498	1402.97	4.74977e-307	7.57197e-306	0.401674	0.0650085
TTF2	-2.28362	8.21031	2152.67	0	0	0.733748	0.134937
FBLN1	-2.27963	8.05981	1712.93	0	0	0.625777	0.0735704
SHROOM4	-2.27942	7.9795	1336.98	1.03886e-292	1.57685e-291	0.502544	0.0275453
CCT3	-2.27857	8.62441	3483.83	0	0	0.887507	0.313808
HNRNPM	-2.27768	9.04732	4745.07	0	0	0.962125	0.501743
HIST1H2AL	-2.27637	7.89748	1190.07	8.77418e-261	1.18451e-259	0.35048	0.00174338
HSP90AB3P	-2.2757	8.27182	2405.25	0	0	0.774449	0.177127
PDIA5	-2.27475	8.04941	1603.12	0	0	0.598078	0.0655509
HSPB8	2.27349	8.02821	1258.9	9.65178e-276	1.37888e-274	0.36855	0.0672696
RSL1D1	-2.27249	8.74262	3766.06	0	0	0.916902	0.377615
PELI2	-2.27206	8.22571	1996.56	0	0	0.734313	0.127266
PPP1R16B	-2.27192	7.8986	1329.75	3.87816e-291	5.83543e-290	0.397965	0.0041841
COL25A1	-2.27147	8.20278	1669.59	0	0	0.674958	0.107392
HIST1H2BC	-2.26998	8.01826	1117.78	4.51161e-245	5.73345e-244	0.466365	0.0512552
RPL22L1	-2.26935	8.01877	1565.57	0	0	0.576597	0.056834
CTD-2561J22.5	-2.26883	7.91024	1229.69	2.14827e-269	3.0063e-268	0.397965	0.00767085
SASS6	-2.26702	7.99581	1564.14	0	0	0.569248	0.0474198
SRSF2	-2.26702	8.29241	2452.66	0	0	0.80554	0.178522
FAM111A	-2.26595	7.90787	1413.95	0	3.14831e-308	0.449406	0.00941423
BEND3	-2.26326	8.06019	1670.71	0	0	0.624081	0.0718271
SLC9A3R1	-2.26285	7.97587	1474.83	1.13635098543487e-322	1.91203404940562e-321	0.54381	0.0387029
TC2N	-2.26247	7.89106	1389.73	3.5829e-304	5.64259e-303	0.409271	0.00174338
SRPK1	-2.26168	8.67101	3704.32	0	0	0.916337	0.336471
PIM2	-2.2591	7.95077	1367.01	3.10219e-299	4.79833e-298	0.489542	0.0285914
EPHA4	2.25794	8.2992	1087.77	1.50212e-238	1.85365e-237	0.475941	0.209158
NOC3L	-2.25773	8.20134	2057.46	0	0	0.718485	0.137378
MARVELD3	-2.25727	7.89438	1388.66	6.11211e-304	9.6141e-303	0.428491	0.00383543
PABPC3	-2.25643	7.99998	1527.73	0	0	0.568683	0.0519526
RIMS1	-2.25605	7.93598	1273.44	6.68737e-279	9.64383e-278	0.444319	0.0195258
AC144450.1	-2.25297	7.88687	1354.12	1.95633e-296	3.00098e-295	0.383833	0
SRRT	-2.24896	8.31358	2493.5	0	0	0.798756	0.185844
HEG1	2.24378	8.46363	1816.64	0	0	0.644003	0.323912
HCN4	2.24355	8.20991	1510.44	0	0	0.516388	0.189373
NFATC2	2.24343	8.20258	1393.2	6.3081e-305	9.97063e-304	0.496862	0.175806
CDC45	-2.2433	7.89699	1341.68	9.88815e-294	1.50705e-292	0.423403	0.00313808
FMNL2	-2.24223	8.84096	3525.56	0	0	0.928208	0.372036
CBR1	-2.24209	7.93812	1265.89	2.92838e-277	4.20434e-276	0.452798	0.0223152
XRCC6	-2.24198	8.92448	4372.5	0	0	0.94234	0.464784
CKAP2L	-2.23877	7.88918	1341.65	1.00553e-293	1.53163e-292	0.403618	0.00244073
CROCC	-2.2381	8.14126	1856.75	0	0	0.696439	0.109833
HIST1H2BM	-2.23735	7.89026	1183.21	2.71512e-259	3.63709e-258	0.344262	0.00104603
HSPD1P1	-2.23728	8.07944	1708.76	0	0	0.638779	0.0885635
SETP14	-2.23674	8.05866	1671.68	0	0	0.618428	0.0819386
PALD1	-2.23614	8.10336	1710.19	0	0	0.648389	0.0850767
PPFIA4	2.23554	8.20559	1513.3	0	0	0.513947	0.179763
RBM19	-2.23295	8.30739	2353.43	0	0	0.783493	0.189679
RARRES2	-2.23132	7.88815	1363.51	1.78734e-298	2.75475e-297	0.409271	0.0027894
GALNT18	-2.23126	7.99013	1246.77	4.18727e-273	5.93962e-272	0.499152	0.0362622
RP11-319G6.1	2.23093	8.30247	1753.97	0	0	0.587517	0.230639
CDC25A	-2.23019	7.96586	1443.05	9.29245939344523e-316	1.52823046604308e-314	0.522894	0.0369596
CCND1	-2.22873	8.23675	1976.8	0	0	0.731487	0.147141
CEP135	-2.22786	8.03762	1589.46	0	0	0.604862	0.0662483
HSPA5	-2.22701	9.06092	3750.66	0	0	0.95195	0.464086
CDH11	2.22624	8.2581	999.023	2.92901e-219	3.32564e-218	0.438285	0.19446
RAB3B	-2.22549	8.33432	2418.69	0	0	0.804975	0.177476
NFIC	2.225	8.03518	1383.38	8.59637e-303	1.34972e-301	0.400279	0.079706
RAD54L	-2.22348	7.90321	1338.03	6.14693e-293	9.33564e-292	0.439231	0.0101116
RP11-176N18.2	-2.22312	8.21744	1690.43	0	0	0.6987	0.114365
RP11-1033A18.1	-2.22284	8.24868	2143.63	0	0	0.750707	0.169805
SHCBP1	-2.22277	7.88716	1377.92	1.3202e-301	2.06538e-300	0.418881	0.00313808
FAM64A	-2.22044	7.88208	1371.93	2.64946e-300	4.11521e-299	0.403053	0.000348675
TEAD4	-2.21855	8.2665	2081.41	0	0	0.749576	0.164226
ITGB5	-2.21846	8.58152	2844.82	0	0	0.866591	0.299512
PAK1	-2.21756	8.69872	3531.16	0	0	0.908423	0.354254
PES1	-2.21681	8.03875	1551.66	0	0	0.589033	0.0704324
DHX15	-2.21668	8.94412	4948.11	0	0	0.955342	0.480126
URB1	-2.21646	8.28332	2355.11	0	0	0.783493	0.183403
DOCK5	-2.216	8.16038	1760.98	0	0	0.685133	0.111925
VARS	-2.21507	8.1574	1866.02	0	0	0.678915	0.121339
CLMP	-2.21472	8.14306	1676.94	0	0	0.666478	0.0993724
TP53	-2.21096	8.17697	1984.81	0	0	0.730921	0.124477
RFC2	-2.20933	8.00202	1501.85	0	0	0.575466	0.0533473
CD3EAP	-2.20931	7.95	1350.92	9.72848e-296	1.48882e-294	0.493499	0.0313808
FEN1	-2.20772	7.90868	1338.08	5.9962e-293	9.11205e-292	0.449972	0.0135983
HIST1H4F	-2.20745	7.89689	1131.19	5.50811e-248	7.0829e-247	0.353872	0.00488145
PSME3	-2.20584	8.23836	2072.13	0	0	0.736009	0.160391
RAB39A	-2.20504	7.89467	1313.81	1.12787e-287	1.67384e-286	0.413793	0.00732218
XRN2	-2.20497	8.77052	4153.69	0	0	0.925382	0.412831
CRABP1	-2.20387	7.8818	1338.39	5.13564e-293	7.80888e-292	0.3974	0.00104603
MPHOSPH6	-2.20364	8.00198	1527.51	0	0	0.579989	0.0582287
LINC00882	-2.2017	8.14997	1415.48	9.11049196325536e-310	0	0.626343	0.0920502
FAM171B	-2.20067	7.95534	1348.18	3.82462e-295	5.83933e-294	0.505936	0.0324268
CARS	-2.20061	8.25312	2050.92	0	0	0.749576	0.155509
KIF9-AS1	2.1985	8.58414	2470.61	0	0	0.751046	0.375919
LINGO2	-2.19842	8.07825	1069.04	1.77217e-234	2.14417e-233	0.501979	0.0610181
FANCB	-2.1984	7.89341	1301.27	5.98253e-285	8.79817e-284	0.415489	0.00627615
PCK2	-2.1976	7.93505	1290.99	1.02509e-282	1.49402e-281	0.474279	0.0237099
MFAP2	-2.19726	7.91425	1322.78	1.2681e-289	1.89602e-288	0.461843	0.0163877
HMGCR	-2.19629	8.53906	2322.38	0	0	0.836631	0.25523
STEAP3	-2.19545	7.90637	1299.16	1.72413e-284	2.527e-283	0.432448	0.0122036
HSPH1	-2.19287	8.37964	2457.32	0	0	0.818542	0.225593
ILF2	-2.19153	8.40501	2575.68	0	0	0.823629	0.242329
TCP1	-2.19126	8.54498	3173.38	0	0	0.892595	0.303696
CPNE7	-2.19105	7.88574	1268.15	9.43048e-278	1.3562e-276	0.394008	0.00313808
NCLN	-2.18936	8.07205	1687.1	0	0	0.646693	0.0910042
RANGAP1	-2.18774	8.22011	2036.03	0	0	0.745619	0.150976
MRAS	2.1871	8.15922	1467.59	4.31813374465249e-321	7.23904984286594e-320	0.492329	0.162239
SDK2	2.18639	8.62663	2444.37	0	0	0.778591	0.356133
NUP35	-2.1853	8.09076	1753.16	0	0	0.674392	0.098675
GNAL	-2.18422	8.1801	1766.24	0	0	0.695873	0.124477
DIAPH1	-2.18394	8.61529	3323.99	0	0	0.898813	0.322176
MIR205HG	-2.18332	7.88768	1012.03	4.35561e-222	4.9846e-221	0.305822	0.00174338
CACNG8	-2.18096	8.014	1317.56	1.72645e-288	2.57246e-287	0.535896	0.0578801
RP11-120D5.1	-2.18092	8.01128	1245.59	7.53445e-273	1.06759e-271	0.52459	0.0470711
ARHGEF10	-2.17931	8.87484	3884.02	0	0	0.946297	0.420851
HIST1H2AE	-2.17869	8.02387	1087.28	1.91863e-238	2.36428e-237	0.474279	0.0624128
GRIK4	-2.17863	8.05213	1335	2.79816e-292	4.23734e-291	0.571509	0.0652022
LINC00371	-2.17725	7.88239	1209.54	5.14966e-265	7.08447e-264	0.368005	0.00104603
SPRY4	-2.17527	8.28035	1960.71	0	0	0.75749	0.164923
WARS	-2.17391	8.17055	1901.34	0	0	0.71792	0.125174
PRELID1	-2.17362	7.93216	1329.84	3.70667e-291	5.5806e-290	0.483324	0.0271967
CAP1	-2.17296	8.4665	2912.62	0	0	0.855851	0.275105
CDCA8	-2.17294	7.88469	1295.82	9.13635e-284	1.33758e-282	0.409836	0.00453278
CCT6A	-2.1724	8.7944	3669.28	0	0	0.930469	0.407601
RFC4	-2.17207	7.97498	1404.08	2.72554e-307	4.35032e-306	0.550028	0.0456764
G2E3	-2.16981	8.40734	2428.47	0	0	0.807801	0.243724
AMOTL1	-2.16735	8.24759	1822.37	0	0	0.73714	0.149582
GRIA4	-2.16599	8.20546	1193.35	1.6968e-261	2.29903e-260	0.654042	0.0665969
ADAMTS19	-2.16344	8.64282	1904.95	0	0	0.898813	0.192817
LARS	-2.16316	9.20221	5289.8	0	0	0.977954	0.580195
POLE2	-2.16286	7.96072	1318.95	8.59843e-289	1.2834e-287	0.513284	0.0369596
CNTNAP2	-2.16202	8.26944	2038.79	0	0	0.767665	0.170502
POLA2	-2.16024	8.0047	1432.75	1.60404688932519e-313	2.61977532470903e-312	0.561334	0.0599721
NUF2	-2.15868	7.90414	1233.04	4.03421e-270	5.65769e-269	0.422838	0.012901
GULP1	-2.15865	9.25859	4228.63	0	0	0.955907	0.561715
XPOT	-2.15845	8.53039	3063.96	0	0	0.875636	0.297071
RPL3	-2.1583	9.10818	4062.3	0	0	0.954777	0.542887
PASK	-2.15769	7.92569	1256.69	2.91991e-275	4.16688e-274	0.463539	0.0240586
RPS6KA2	-2.1563	8.59253	2425.66	0	0	0.852459	0.275802
CDON	-2.15578	8.0316	1424.18	1.16828835419175e-311	1.89380707589398e-310	0.584511	0.0645049
SPATA5	-2.1555	8.66724	3204.43	0	0	0.895421	0.349024
QSER1	-2.15427	8.95674	4463.6	0	0	0.952516	0.492329
ID2	2.1538	8.05715	1206.83	2.00437e-264	2.75016e-263	0.398536	0.102883
HIST1H1C	-2.15145	8.31033	1291.93	6.39566e-283	9.32662e-282	0.628604	0.187936
HIST1H4C	-2.1504	8.65265	1841.22	0	0	0.787451	0.341004
SLFN13	-2.15019	7.91219	1209.32	5.76342e-265	7.92462e-264	0.430752	0.0181311
HN1L	-2.14965	8.27531	2192.42	0	0	0.777841	0.19212
CNN1	2.14887	8.07963	866.28	2.10029e-190	2.1028e-189	0.342748	0.114189
TSR1	-2.14874	8.42957	2571.4	0	0	0.836631	0.256625
THOP1	-2.14872	8.01335	1429.73	7.27886546758512e-313	1.18508316232088e-311	0.570379	0.0669456
IMPDH2	-2.14804	8.34291	2306.36	0	0	0.804409	0.214435
LRRC8A	-2.14649	8.20737	1848.98	0	0	0.728095	0.142957
SALL4	-2.14635	8.38953	2496.16	0	0	0.820803	0.238494
SAMD12	-2.14552	8.33212	1899.6	0	0	0.768796	0.170153
PRKCB	-2.14521	7.96768	1189.51	1.1615e-260	1.56558e-259	0.481628	0.0345188
CAP2	2.14514	9.04193	3499.97	0	0	0.885286	0.57377
AC074363.1	-2.14472	9.06599	2827.84	0	0	0.941775	0.417713
APEX1	-2.14389	8.36665	2464.12	0	0	0.81628	0.232915
NMNAT2	-2.14365	7.91849	1194.6	9.08468e-262	1.23219e-260	0.433578	0.0198745
TMED2	-2.14232	8.27323	2160.87	0	0	0.772753	0.192817
KCTD12	2.14231	8.09716	1139.81	7.34835e-250	9.51043e-249	0.405858	0.134539
MIR31HG	-2.1422	7.91125	1153.29	8.65823e-253	1.13241e-251	0.420011	0.0122036
HIST1H3I	-2.14206	7.88875	1079.75	8.3403e-237	1.0205e-235	0.353307	0.00523013
NKAIN1	-2.14127	7.8942	1200.9	3.89058e-263	5.32135e-262	0.407575	0.00906555
ULK4	-2.14047	8.34249	2079.97	0	0	0.77671	0.189331
MLTK	2.13998	8.8198	2659.74	0	0	0.810669	0.49576
2020-03-01	-2.13994	7.94251	1295.05	1.34642e-283	1.96897e-282	0.492934	0.0327755
BAI3	-2.13821	8.11026	1197.98	1.67981e-262	2.28914e-261	0.581685	0.0760112
FBL	-2.138	8.23439	2034.06	0	0	0.741097	0.168061
SF3A3	-2.13791	8.31882	2291.27	0	0	0.786885	0.212343
HIST1H2BF	-2.13693	7.93275	1025.95	4.10723e-225	4.78245e-224	0.396269	0.0261506
MYC	-2.13674	7.89698	1137.23	2.66878e-249	3.44372e-248	0.395704	0.00662483
IFITM1	-2.1364	7.91032	1186.63	4.92076e-260	6.6053e-259	0.432448	0.0174338
OCIAD2	-2.13619	7.98313	1373.81	1.03033e-300	1.60417e-299	0.554551	0.0498605
SF3A1	-2.13578	8.39599	2438.21	0	0	0.817411	0.237796
VSIG10	-2.13564	8.13107	1703.65	0	0	0.673262	0.111227
RNF207	2.13555	7.97898	1075.98	5.4833e-236	6.67781e-235	0.319038	0.0537027
GRM4	-2.13469	7.87781	1164.67	2.90262e-255	3.83491e-254	0.359525	0.0013947
TAF1D	-2.13266	8.76355	3473.08	0	0	0.931034	0.403417
HNRNPA2B1	-2.13256	10.0753	7078.83	0	0	0.996608	0.842748
ATP1B1	2.13242	8.73125	2369.25	0	0	0.780335	0.490107
TRPC3	2.13021	7.98761	917.561	1.49406e-201	1.57658e-200	0.302301	0.0537027
NOP58	-2.13008	8.70906	3514.55	0	0	0.924251	0.381799
LARP1	-2.12939	9.26143	5394.95	0	0	0.976823	0.605997
GARS	-2.12905	8.55061	2916.57	0	0	0.880158	0.304393
DHX9	-2.1284	9.03221	4593.99	0	0	0.966083	0.526848
YWHAH	-2.12824	8.26274	2088.18	0	0	0.760317	0.182357
XRCC5	-2.12787	9.37422	5822.5	0	0	0.979084	0.673989
HNRNPU	-2.12776	9.50593	5318.35	0	0	0.983607	0.699093
TONSL	-2.12639	7.96018	1304.94	9.55336e-286	1.40974e-284	0.52459	0.0425384
RPS5	-2.1259	8.53645	2861.25	0	0	0.880158	0.309972
NUDCD1	-2.12561	8.28044	2140.72	0	0	0.78632	0.187238
BASP1	-2.12069	8.32494	2136.24	0	0	0.791973	0.192469
RAB11FIP4	-2.12026	7.97001	1299.24	1.65561e-284	2.42795e-283	0.518372	0.0449791
FAM83F	-2.11898	7.87283	1237.73	3.85317e-271	5.42428e-270	0.380441	0.0013947
KNOP1	-2.11885	8.37056	2412.65	0	0	0.816846	0.226639
FLVCR1	-2.11779	8.51472	2694.53	0	0	0.8632	0.302999
SMARCD1	-2.11742	8.21354	1970.1	0	0	0.734313	0.167364
PRDX1	-2.11654	8.6783	2989.37	0	0	0.894856	0.343794
POLD1	-2.11639	8.02356	1407.48	4.97969e-308	7.97764e-307	0.579989	0.0718271
ARHGEF4	-2.11582	7.97467	1277.95	7.01137e-280	1.01335e-278	0.517807	0.0481172
TCF3	-2.11562	8.41067	2669.64	0	0	0.851328	0.25523
SYNGAP1	-2.10911	8.54583	2480.16	0	0	0.856416	0.314505
RPL14P1	-2.10909	8.14702	1755.87	0	0	0.699265	0.133543
PTPN14	-2.10654	8.9172	3590.64	0	0	0.940644	0.448047
BCL11B	-2.10622	7.95974	1208.81	7.44247e-265	1.02171e-263	0.487281	0.0400976
MOB3B	-2.10525	8.20356	1741.99	0	0	0.716789	0.140516
PDE4DIP	2.10524	8.99299	2991.55	0	0	0.868201	0.582815
LINC00665	-2.10438	8.34664	2358.26	0	0	0.820803	0.229428
SLC39A1	-2.10182	7.99634	1363.13	2.15988e-298	3.32695e-297	0.557377	0.0631102
IL6ST	2.10105	8.45014	1845.24	0	0	0.671548	0.324477
BICC1	2.09968	8.28543	1421.32	4.88202135967381e-311	7.88431288030305e-310	0.558229	0.237422
RP11-132A1.3	-2.09744	7.86795	1225.45	1.7972e-268	2.50423e-267	0.364047	0
NUP160	-2.09506	8.53838	2922.14	0	0	0.881854	0.310321
NT5DC3	-2.0944	7.97034	1237.36	4.63304e-271	6.5186e-270	0.515546	0.0435844
PTMAP5	-2.09408	7.99224	1330.36	2.86112e-291	4.31007e-290	0.555116	0.0613668
FRMD5	-2.09406	8.6447	2243.9	0	0	0.877332	0.278243
PDE5A	-2.09404	8.10919	1503.62	0	0	0.655738	0.10251
IARS	-2.09179	9.19498	5075.97	0	0	0.974562	0.579498
AC005682.5	-2.09008	7.89359	1126.89	4.71985e-247	6.04834e-246	0.396834	0.0122036
HIST1H2BG	-2.08918	7.96999	996.93	8.34604e-219	9.46382e-218	0.435839	0.0456764
HIST1H4L	-2.0891	7.87065	1082.32	2.30145e-237	2.82264e-236	0.316563	0
EMB	-2.08812	8.09799	1620.25	0	0	0.654607	0.103556
KCNK1	-2.08757	7.89141	1123.08	3.17942e-246	4.06431e-245	0.394573	0.0097629
NACC1	-2.08748	8.03367	1417.28	3.68636527162433e-310	0	0.595817	0.0805439
DLEU7	-2.08746	7.89822	1094.89	4.26873e-240	5.31058e-239	0.383833	0.014993
MALT1	2.08528	8.67267	2140.55	0	0	0.747908	0.450537
GEN1	-2.08431	8.02472	1367.65	2.2469e-299	3.47748e-298	0.585642	0.0725244
RPS21	-2.08424	8.2735	1990.59	0	0	0.762578	0.194212
CREB5	2.08383	8.15669	565.206	6.19651e-125	4.33223e-124	0.316248	0.118146
STIP1	-2.08379	8.57954	2920.81	0	0	0.882419	0.339958
CTBP2	-2.08358	9.49917	4973.89	0	0	0.984737	0.65795
HIST1H2BJ	-2.08228	7.90349	986.36	1.65629e-216	1.86269e-215	0.359525	0.0156904
ELAVL2	-2.08221	8.30726	1836.03	0	0	0.764839	0.169456
POLR1B	-2.0819	8.11831	1627.44	0	0	0.670435	0.12099
LHFPL4	-2.0808	7.86943	1162.72	7.71824e-255	1.01817e-253	0.357829	0.0013947
OCLN	-2.08056	7.99875	1318.48	1.08736e-288	1.62112e-287	0.553985	0.0620642
TRPM4	2.0804	8.07486	1243.35	2.31896e-272	3.27692e-271	0.422594	0.125495
PROSER1	-2.07773	8.14763	1727.95	0	0	0.696439	0.136332
HSP90AA1	-2.07735	10.1296	5352.29	0	0	0.991521	0.828103
RND3	-2.0768	7.97869	1185.53	8.49272e-260	1.13942e-258	0.515546	0.0453278
EBNA1BP2	-2.07512	8.0916	1540.37	0	0	0.638214	0.106346
PDZD2	-2.07511	8.16586	1484.9	0	0	0.665348	0.121688
KNSTRN	-2.07253	7.97109	1233.51	3.18799e-270	4.47334e-269	0.508197	0.0512552
H2AFX	-2.07049	7.90967	1124.84	1.31725e-246	1.68635e-245	0.41775	0.0226639
SUV39H2	-2.06987	7.98421	1307.81	2.26943e-286	3.36033e-285	0.547767	0.0575314
ICMT	-2.06985	8.20856	1883.36	0	0	0.734878	0.160739
GPR63	-2.06969	7.9205	1160.27	2.62973e-254	3.4603e-253	0.451102	0.0261506
RIF1	-2.06915	9.09895	4723.62	0	0	0.969474	0.552999
CTB-175P5.4	-2.06908	7.87259	1171.63	8.94046e-257	1.18602e-255	0.380441	0.00348675
ZNF93	-2.06743	7.93197	1209.21	6.08184e-265	8.35803e-264	0.477106	0.0327755
RNF175	-2.06606	7.897	1088.8	8.99932e-239	1.1116e-237	0.405314	0.0108089
ACOT11	2.06523	8.15828	1329.46	4.48239e-291	6.7368e-290	0.490237	0.176936
PAXIP1	-2.0645	8.15724	1687.93	0	0	0.693047	0.138424
PODXL2	-2.0645	7.88854	1112.2	7.38258e-244	9.32723e-243	0.391181	0.011855
CNDP2	-2.06368	8.14276	1698.11	0	0	0.695308	0.135983
TXLNG	-2.06348	8.26338	2100.57	0	0	0.778971	0.191771
FTL	-2.06294	8.30237	1936.93	0	0	0.773318	0.20537
MYRIP	-2.0615	7.92956	1019.09	1.27278e-223	1.46887e-222	0.418315	0.0251046
VAV2	-2.06062	8.3291	1887.56	0	0	0.768231	0.208508
DDX18	-2.06018	8.55926	2844.65	0	0	0.876767	0.328452
PPIB	-2.05923	8.50975	2672.5	0	0	0.872244	0.304045
AMPH	-2.05899	7.87726	1117.14	6.21691e-245	7.89286e-244	0.373092	0.00627615
PAPSS2	-2.05729	7.95807	1178.33	3.12375e-258	4.16302e-257	0.496326	0.0411437
LINC01122	-2.05673	8.01569	1092.38	1.49474e-239	1.85335e-238	0.516676	0.053696
ARHGAP22	-2.05551	7.89537	1088.88	8.60584e-239	1.0635e-237	0.396834	0.0153417
ZIC5	-2.05535	7.88353	1121.47	7.11637e-246	9.08359e-245	0.384963	0.0101116
IGSF9B	-2.05526	8.03725	1278.95	4.24817e-280	6.1433e-279	0.568118	0.0725244
MICAL1	-2.05407	7.95181	1195.34	6.2866e-262	8.53121e-261	0.493499	0.040795
SCN9A	-2.05406	7.87557	1104.57	3.35199e-242	4.20633e-241	0.372527	0.0055788
MLLT3	2.053	8.56774	1597.85	0	0	0.668759	0.401922
ABRACL	-2.05266	7.96538	1235.33	1.28195e-270	1.80076e-269	0.516676	0.0488145
PDSS1	-2.052	7.99903	1280.76	1.71808e-280	2.48868e-279	0.551724	0.0620642
SLC2A1	-2.05106	8.27788	1662.97	0	0	0.72866	0.17887
MID1IP1	-2.05063	7.99446	1277.77	7.67597e-280	1.10879e-278	0.550594	0.0631102
AIM1	-2.05047	7.87702	1106.07	1.58277e-242	1.99002e-241	0.374788	0.0069735
ABCE1	-2.04983	8.41654	2421.73	0	0	0.832109	0.257671
KIF5A	-2.04904	7.88173	1144.18	8.25306e-251	1.0724e-249	0.402487	0.0101116
XPO5	-2.0487	8.36007	2340.09	0	0	0.814019	0.247908
RP11-692D12.1	2.04787	8.012	1035.08	4.26657e-227	5.01741e-226	0.34728	0.0842284
PLEKHG4B	-2.04386	8.19251	1616.02	0	0	0.700961	0.144351
CEP55	-2.04383	7.8673	1147.3	1.73376e-251	2.26189e-250	0.363482	0.0027894
L1CAM	-2.04344	7.87565	1119.26	2.1555e-245	2.74596e-244	0.377614	0.00732218
DOK6	2.04276	8.20393	648.546	4.62724e-143	3.61735e-142	0.366806	0.162804
SVIL	2.04272	9.93076	4607.56	0	0	0.983961	0.854155
DCAF13	-2.04065	8.1664	1698.36	0	0	0.706049	0.146095
PRKCE	2.03966	8.51985	1764.75	0	0	0.695607	0.352742
ZIC3	-2.03961	7.89142	1089.86	5.27461e-239	6.52761e-238	0.401922	0.012901
NUTF2	-2.03949	8.17213	1692.51	0	0	0.707744	0.145746
PSMD11	-2.03841	8.49968	2642.42	0	0	0.85359	0.306485
SYT2	-2.0364	7.98748	1118.9	2.57349e-245	3.27524e-244	0.505936	0.0540446
SBK1	-2.03614	8.08155	1500.4	0	0	0.650085	0.105649
OLFM2	-2.03531	8.0843	1405.75	1.18529e-307	1.89538e-306	0.628604	0.0997211
GSTP1	-2.03513	8.30381	1929.7	0	0	0.775579	0.211994
FXYD5	-2.03482	7.8767	1127.31	3.84017e-247	4.92348e-246	0.385529	0.00801953
DSG2	-2.03472	8.91014	3960.77	0	0	0.956473	0.48675
SOX13	-2.03374	8.178	1722.92	0	0	0.713397	0.149582
TRIM28	-2.03337	8.26722	1962.59	0	0	0.762578	0.199791
CDC25C	-2.03321	7.88055	1098.9	5.73249e-241	7.16588e-240	0.38779	0.00941423
ZNF398	-2.03263	8.19203	1767.3	0	0	0.728095	0.158647
RP1-241P17.1	-2.03169	7.86143	1185.21	9.98883e-260	1.33945e-258	0.371962	0.00069735
VOPP1	-2.03155	8.30221	1971.93	0	0	0.78632	0.199791
NBEAL2	-2.03018	8.0117	1276.84	1.21829e-279	1.75884e-278	0.565291	0.0721757
DRAXIN	-2.02991	7.8748	1104.45	3.55464e-242	4.45848e-241	0.377049	0.00592748
CENPH	-2.02946	7.90784	1130.11	9.45495e-248	1.21462e-246	0.440362	0.0233612
MDC1	-2.02899	8.22199	1788.1	0	0	0.72753	0.171548
ST3GAL6	2.02773	8.44188	1781.59	0	0	0.660391	0.357829
HIST1H2BO	-2.02772	7.86807	1009.87	1.28317e-221	1.46718e-220	0.316563	0.00209205
BZW1	-2.0266	8.1741	1664.14	0	0	0.697569	0.155858
GABRA3	-2.02584	7.87398	1062.89	3.84727e-233	4.63974e-232	0.355568	0.00662483
CENPN	-2.02492	7.91846	1133.41	1.80851e-248	2.33018e-247	0.456755	0.0254533
FREM2	-2.02471	8.20698	1407.35	5.30473e-308	8.4879e-307	0.703222	0.11576
ANO2	-2.02431	7.88179	1077.6	2.43423e-236	2.97427e-235	0.384963	0.0104603
GINS2	-2.023	7.88802	1103.66	5.29805e-242	6.63558e-241	0.412097	0.013947
SMPDL3B	-2.02294	7.93302	1134.02	1.33149e-248	1.71642e-247	0.461278	0.0376569
RP11-758M4.1	-2.02195	7.93425	923.267	8.58688e-203	9.10181e-202	0.394573	0.027894
PTGIS	-2.02182	7.94592	1166.73	1.03741e-255	1.37341e-254	0.494064	0.0414923
AGO1	-2.02173	8.37705	2258.47	0	0	0.812323	0.251046
HMGB2	-2.02162	8.22783	1796.68	0	0	0.733183	0.173989
CTD-2231H16.1	-2.02089	8.09761	1384.67	4.50947e-303	7.08463e-302	0.633126	0.104603
DHCR7	-2.01934	8.08447	1338.97	3.84191e-293	5.84514e-292	0.617298	0.10251
EFCAB13	2.01824	8.09282	1028.25	1.29913e-225	1.51814e-224	0.401674	0.14528
CACYBP	-2.01795	8.08483	1497.56	0	0	0.645562	0.114365
CENPV	-2.01782	7.92669	1115.04	1.77589e-244	2.25024e-243	0.454494	0.0327755
NUP188	-2.01736	8.35402	2173.21	0	0	0.804409	0.24477
MRPL3	-2.01641	8.39216	2339.17	0	0	0.821368	0.260112
TYRO3	-2.01586	7.96463	1187.33	3.46489e-260	4.65584e-259	0.515546	0.0505579
CTB-43E15.3	-2.01391	7.86026	1115.29	1.57205e-244	1.99293e-243	0.340871	0.000348675
PPIAP22	-2.01378	7.96537	1154.06	5.87413e-253	7.68663e-252	0.500283	0.0516039
ENOPH1	-2.01377	8.06796	1450.09	2.73474919846659e-317	4.51754852062694e-316	0.631995	0.10251
MEF2A	2.01362	9.68052	4931	0	0	0.966876	0.813454
NSD1	-2.01304	9.48847	5539.33	0	0	0.98078	0.703975
CACNG7	-2.01246	7.87163	1097.32	1.26048e-240	1.57339e-239	0.373092	0.00592748
N4BP3	-2.01192	7.96248	1202.49	1.75705e-263	2.40575e-262	0.51498	0.053696
CREM	2.0111	8.46512	1703.17	0	0	0.666318	0.364613
PCDH11Y	-2.00941	7.90106	877.21	8.83422e-193	8.92727e-192	0.343697	0.0170851
CLDN7	-2.00897	7.85892	1144.92	5.71246e-251	7.4302e-250	0.356699	0.000348675
BMP7	2.00878	8.26559	1222.29	8.74787e-268	1.21438e-266	0.530683	0.230639
LEMD1	-2.0071	7.86558	1055.68	1.4206e-231	1.70767e-230	0.340871	0.00313808
ZNF101	-2.00695	7.96042	1196.49	3.52836e-262	4.79566e-261	0.515546	0.0516039
HMGN2	-2.00615	8.05356	1327.18	1.39922e-290	2.0981e-289	0.596382	0.0990237
CALB1	-2.00418	7.864	1070.48	8.59192e-235	1.041e-233	0.342001	0.00244073
RP11-390F4.6	-2.0036	7.88225	1063.27	3.17832e-233	3.83656e-232	0.383267	0.0125523
LAMA2	2.00316	8.61746	868.373	7.36856e-191	7.40015e-190	0.51569	0.409836
FOXN3	-2.00292	9.47099	4747.39	0	0	0.98078	0.702929
LITAF	-2.00199	8.04502	1316.05	3.66833e-288	5.45965e-287	0.589599	0.0903068
CHTF18	-2.00191	7.90766	1079.02	1.19603e-236	1.46275e-235	0.428491	0.0254533
ATP11C	-2.00121	8.41156	2168.75	0	0	0.815715	0.252092
KLRG2	-2.00038	7.862	1104.34	3.76238e-242	4.71676e-241	0.353307	0.00244073
UBASH3B	-1.99998	7.92309	1014.49	1.2729e-222	1.46057e-221	0.434709	0.0233612
C3orf67	-1.99981	7.96059	1071.3	5.71264e-235	6.93114e-234	0.485585	0.042887
LSG1	-1.99972	8.14875	1634.91	0	0	0.691916	0.143654
CXADR	-1.99872	8.57502	2806.07	0	0	0.884681	0.338563
KIAA0947	-1.99844	8.62102	2895.13	0	0	0.890899	0.363668
NAE1	-1.99796	8.35013	2137.05	0	0	0.806105	0.241283
SAPCD2	-1.99765	7.86598	1081.41	3.61927e-237	4.43262e-236	0.357829	0.00453278
C9orf129	-1.99755	7.86523	1052.83	5.90748e-231	7.07184e-230	0.344828	0.00348675
METTL8	-1.99752	8.34821	1930.76	0	0	0.780667	0.232566
HGSNAT	1.9957	8.04934	1149.72	5.1715e-252	6.7502e-251	0.406206	0.117015
KLHDC7A	-1.99496	7.85952	1098.11	8.48549e-241	1.05971e-239	0.346523	0.00104603
DBF4	-1.99473	8.08988	1472.59	3.55727265005698e-322	5.98807562759591e-321	0.643867	0.11576
SLC17A9	-1.99222	7.86802	1076.6	4.02789e-236	4.91456e-235	0.362352	0.00592748
SND1	-1.99181	9.38462	4581.78	0	0	0.976258	0.675732
MYO5C	-1.99104	8.16604	1577.84	0	0	0.702657	0.144351
NT5DC2	-1.99097	8.0278	1292.58	4.63911e-283	6.76888e-282	0.590164	0.0840307
MTAP	-1.99088	8.04178	1372.28	2.21529e-300	3.44497e-299	0.618428	0.0930962
RPL13	-1.99086	8.50126	2419.87	0	0	0.85472	0.304045
PSMA4	-1.9904	8.37778	2048.38	0	0	0.797626	0.259414
SNHG1	-1.99014	8.3116	1773.74	0	0	0.764274	0.212692
NUDC	-1.99011	8.32974	2036.72	0	0	0.789146	0.232915
GNL2	-1.99007	8.29291	1972.99	0	0	0.765969	0.220014
KCNS3	-1.98999	7.8927	1036.95	1.66692e-227	1.96293e-226	0.399661	0.0163877
AC073071.1	-1.9895	7.8671	933.865	4.26622e-205	4.57993e-204	0.303561	0.00348675
MCM8	-1.98762	8.04666	1391.95	1.18185e-304	1.86578e-303	0.618994	0.0951883
TSSC1	-1.98606	8.15325	1453.22	5.71168048334294e-318	9.4652266399981e-317	0.672696	0.130753
AHCY	-1.98561	8.28191	1907.96	0	0	0.762578	0.20537
SCUBE3	1.98439	7.98052	893.99	1.98743e-196	2.04412e-195	0.308926	0.0729226
GRK4	1.98421	8.02986	1026.43	3.23857e-225	3.77436e-224	0.372385	0.103448
HSPA4	-1.98311	9.13187	4166.97	0	0	0.967778	0.580544
SLC5A6	-1.98302	8.04974	1325.97	2.57036e-290	3.84976e-289	0.600904	0.0948396
PWP2	-1.98145	7.98045	1182.18	4.5499e-259	6.08863e-258	0.529112	0.0634589
GJC1	-1.98132	8.35907	2066.58	0	0	0.799887	0.249651
RECQL4	-1.98115	7.86338	1094.25	5.86144e-240	7.28853e-239	0.369135	0.0041841
RAD18	-1.98099	8.29689	1837.79	0	0	0.781232	0.188285
TPST2	-1.98098	8.16386	1560.4	0	0	0.693047	0.145746
GNL3L	-1.98097	8.19675	1701.81	0	0	0.725269	0.165969
IGSF9	-1.98068	7.86266	1073.05	2.38175e-235	2.89925e-234	0.353307	0.00383543
SYNCRIP	-1.98063	8.7053	3136.25	0	0	0.911249	0.419107
ACACA	-1.98003	9.24193	4197.23	0	0	0.968909	0.615411
COL14A1	-1.97997	7.91211	984.652	3.89345e-216	4.37483e-215	0.415489	0.0195258
COL9A3	-1.97992	7.90186	1029.73	6.1942e-226	7.24822e-225	0.402487	0.0237099
KLHL14	1.9796	8.07508	731.286	4.70566e-161	4.04469e-160	0.334379	0.125495
SLCO4A1	-1.97923	7.85629	1114.16	2.76252e-244	3.497e-243	0.349915	0.000348675
LIG3	-1.9768	8.19673	1710.04	0	0	0.721311	0.17364
DNTTIP2	-1.97595	8.31108	1888.9	0	0	0.774449	0.223501
WDR3	-1.97578	8.1508	1547.27	0	0	0.68909	0.148536
SPTBN2	-1.97549	7.97174	1121.04	8.82067e-246	1.12535e-244	0.500283	0.056834
SC5D	1.97444	9.03695	2255.45	0	0	0.833333	0.622386
MTMR7	-1.97423	7.91934	1032.43	1.60393e-226	1.88364e-225	0.439231	0.0282427
SH3RF1	-1.97183	8.19249	1475.3	8.89318162514244e-323	1.50195956335739e-321	0.704918	0.139121
TALDO1	-1.97032	8.03495	1330.82	2.27355e-291	3.42693e-290	0.603166	0.0903068
NAA15	-1.96944	8.74509	3316.07	0	0	0.924251	0.425035
RAD51	-1.96907	7.86519	1052.9	5.69698e-231	6.823e-230	0.360656	0.00488145
EGFR	-1.96805	7.87029	986.192	1.80194e-216	2.02561e-215	0.345393	0.00592748
GALNT3	-1.9678	7.87285	1028.74	1.01703e-225	1.18902e-224	0.365743	0.00906555
ZNF670	-1.96739	8.00947	1213.81	6.09418e-266	8.39718e-265	0.568683	0.0714784
MYO1E	-1.96698	8.39449	1935.39	0	0	0.814019	0.232566
RPS14	-1.96523	8.56227	2600.94	0	0	0.876201	0.342748
NET1	-1.96522	8.19255	1672.17	0	0	0.720746	0.163529
ARL6IP1	-1.96504	8.14629	1514.41	0	0	0.684568	0.142608
CAMKV	-1.96448	7.8544	1095.83	2.65747e-240	3.31241e-239	0.343697	0.000348675
YAF2	1.96427	8.1268	1244.46	1.32857e-272	1.88047e-271	0.472106	0.168457
GRWD1	-1.96366	7.96767	1140.8	4.47277e-250	5.80033e-249	0.509327	0.055788
RPL35	-1.9636	8.52897	2416.69	0	0	0.862069	0.329149
ZFAS1	-1.96297	8.54411	2181.82	0	0	0.840588	0.334031
ZDHHC22	-1.96294	7.85615	1072.31	3.43815e-235	4.17345e-234	0.342566	0.00104603
RPL27A	-1.96255	8.53247	2497.27	0	0	0.868852	0.338563
WNK3	-1.96092	8.14398	1504.75	0	0	0.690786	0.140167
FAM60A	-1.96081	8.84951	3401.64	0	0	0.940644	0.459902
HN1	-1.9603	8.07822	1357.88	2.98645e-297	4.58928e-296	0.626343	0.116457
PUS1	-1.95998	7.94437	1102.96	7.4901e-242	9.3765e-241	0.478236	0.0453278
LTV1	-1.9588	8.04392	1293.27	3.27484e-283	4.78365e-282	0.592425	0.0969317
PLCXD1	-1.9575	8.09578	1369.25	1.00948e-299	1.56328e-298	0.641605	0.117155
CCT7	-1.9566	8.53756	2309.48	0	0	0.863765	0.329149
NIFK	-1.95643	8.04284	1299.68	1.32926e-284	1.95155e-283	0.60147	0.096583
RUVBL1	-1.9557	8.20542	1666.51	0	0	0.71792	0.177824
GLI2	-1.95524	8.83034	2749.6	0	0	0.914641	0.427824
ITGA6	-1.95395	8.52421	2378.08	0	0	0.869983	0.293236
GRAMD1A	-1.95381	8.33199	1949.52	0	0	0.796495	0.231172
MAP3K9	-1.95309	8.0432	1229.07	2.93447e-269	4.09991e-268	0.581685	0.0882148
FGFR1	-1.95253	9.01452	3862.76	0	0	0.964952	0.522315
PLCB1	1.95116	9.32056	1627.16	0	0	0.811018	0.682872
ZNF195	-1.951	8.23913	1780.27	0	0	0.750707	0.193166
FAM126A	-1.95041	8.50388	2293.88	0	0	0.841718	0.311715
CNOT3	-1.94922	8.10109	1468.78	2.3764557564964e-321	3.99155635275143e-320	0.667044	0.12622
RPL12	-1.94626	8.27519	1908.59	0	0	0.78632	0.216179
HIST1H2AB	-1.94617	7.87097	886.075	1.04491e-194	1.06711e-193	0.312606	0.00801953
RBM12	-1.94585	8.21127	1679.5	0	0	0.729226	0.180265
CACNA1A	-1.94585	8.24248	1456.94	8.91541457920529e-319	1.48215938853466e-317	0.720181	0.151674
DAXX	-1.94548	7.98919	1171.74	8.46812e-257	1.12394e-255	0.539853	0.0693863
RPS19	-1.94541	8.7135	3030.36	0	0	0.92312	0.419107
ACYP2	1.94501	8.49664	1639.75	0	0	0.669456	0.365178
PLP1	-1.94464	7.85274	1085.09	5.74819e-238	7.06995e-237	0.33974	0
SLC25A21	-1.94427	8.46431	1672.15	0	0	0.80554	0.237099
EZH2	-1.944	8.26236	1702.12	0	0	0.750707	0.189331
KLHL24	1.94334	8.45293	1694	0	0	0.674338	0.365743
PRKAR1B	-1.94284	8.36527	1686.08	0	0	0.768231	0.229079
XBP1	-1.94138	8.04712	1251.39	4.1312e-274	5.87933e-273	0.591295	0.0979777
DIAPH2	-1.94013	8.798	2448.49	0	0	0.901074	0.409693
MEST	-1.9394	8.04907	1251.2	4.56279e-274	6.48999e-273	0.603166	0.0903068
CNKSR2	-1.93884	8.09175	1180.42	1.09785e-258	1.46536e-257	0.594121	0.108787
WDR35	-1.93768	8.25227	1752.86	0	0	0.739401	0.201883
ZNF281	-1.93711	8.16105	1584.19	0	0	0.702092	0.158298
PHB2	-1.93705	8.15538	1538.09	0	0	0.683437	0.158647
COLGALT2	1.93616	8.03128	897.627	3.21847e-197	3.32605e-196	0.355997	0.111928
PRPF40A	-1.93602	9.19005	4311.78	0	0	0.97117	0.62622
PEPD	-1.93598	8.11359	1379.58	5.74396e-302	8.99149e-301	0.642171	0.127615
COL23A1	-1.93559	8.58153	1527.49	0	0	0.811193	0.275453
KCNG3	-1.93558	7.85886	1003.71	2.80414e-220	3.19222e-219	0.338044	0.00348675
ST6GAL2	-1.93541	7.86414	956.509	5.10391e-210	5.58295e-209	0.334652	0.00488145
ZNF331	-1.93489	8.10889	1449.87	3.05724956065817e-317	5.04387981516175e-316	0.664217	0.131102
EWSR1	-1.932	8.86941	3435.83	0	0	0.926512	0.490586
OR2A1-AS1	-1.92981	7.85739	1023.05	1.75459e-224	2.03666e-223	0.343697	0.00383543
NME4	-1.9289	8.19912	1603.54	0	0	0.710006	0.168061
SAE1	-1.92838	8.44845	2332.03	0	0	0.846806	0.299861
TMEM194A	-1.92713	7.99189	1140.06	6.47432e-250	8.38341e-249	0.540418	0.069735
KHDRBS3	-1.92684	7.89556	981.835	1.59476e-215	1.78885e-214	0.405314	0.0216179
CYYR1	-1.92531	8.1074	1239.84	1.34325e-271	1.893e-270	0.630865	0.117503
GMPS	-1.92522	8.5762	2658.05	0	0	0.888638	0.357741
RAD54B	-1.92513	7.92911	1043.28	7.02619e-229	8.33051e-228	0.462408	0.040795
EXOSC2	-1.92494	8.0155	1176.27	8.75191e-258	1.16458e-256	0.563595	0.0850767
RP11-146I2.1	-1.92348	7.86252	963.935	1.24085e-211	1.36594e-210	0.334652	0.00592748
CKAP2	-1.92273	8.20484	1512.64	0	0	0.703222	0.182357
EIF4EBP1	-1.92213	8.03285	1201.33	3.12993e-263	4.28322e-262	0.589033	0.0896095
NUP107	-1.9221	8.34452	2058.69	0	0	0.814019	0.252789
UNG	-1.92131	8.02586	1196.97	2.77968e-262	3.78203e-261	0.577728	0.0920502
U2AF2	-1.92098	8.21511	1605.75	0	0	0.726399	0.183752
GRB10	-1.92084	8.6269	2349.98	0	0	0.88355	0.355649
POLA1	-1.91986	8.687	2641.71	0	0	0.903335	0.398536
AARS	-1.91965	8.53927	2218.18	0	0	0.853024	0.334379
DIDO1	-1.91946	8.84656	3258.49	0	0	0.923686	0.48675
HMGB1P5	-1.91912	7.94022	1047.35	9.14815e-230	1.09011e-228	0.479367	0.0467225
TNFRSF11A	-1.9188	7.8674	927.395	1.08761e-203	1.1623e-202	0.334087	0.0083682
THSD7B	-1.91769	7.89731	874.614	3.23919e-192	3.26696e-191	0.36009	0.0230126
OLFM1	-1.91677	7.85137	1047.3	9.41063e-230	1.12087e-228	0.339175	0.00104603
ZMYND8	-1.91666	9.26671	4069.93	0	0	0.970605	0.62622
ERVMER34-1	-1.91588	7.92104	987.671	8.59211e-217	9.68792e-216	0.43697	0.0369596
HIST1H3A	-1.91582	7.85781	924.792	4.00298e-203	4.25692e-202	0.304692	0.00313808
MIS18A	-1.91536	7.92715	1042.86	8.67574e-229	1.02769e-227	0.464669	0.041841
TEK	-1.91478	7.86232	908.664	1.28337e-199	1.33851e-198	0.313171	0.00488145
LEO1	-1.91318	8.08455	1306.97	3.45634e-286	5.11196e-285	0.6303	0.118898
TFDP1	-1.91268	8.14897	1375.71	3.99491e-301	6.23105e-300	0.664217	0.146095
PRKCH	1.91192	8.33949	1084.28	8.60786e-238	1.05722e-236	0.535914	0.289994
NOL11	-1.91161	8.23216	1685.97	0	0	0.746184	0.193166
DDX23	-1.91158	8.12983	1389.32	4.38712e-304	6.90494e-303	0.658564	0.145746
ZNF826P	-1.91062	7.99662	1109.49	2.85346e-243	3.59287e-242	0.529112	0.069735
TYMS	-1.91027	7.93842	1023.42	1.45882e-224	1.6941e-223	0.469192	0.0446304
ORC6	-1.90917	8.00579	1181.3	7.08256e-259	9.46805e-258	0.561899	0.0798466
LPL	-1.90872	7.85491	966.41	3.59455e-212	3.96866e-211	0.316563	0.0027894
PKMYT1	-1.90869	7.87049	976.279	2.57279e-214	2.87103e-213	0.364047	0.0115063
GPRIN3	1.9085	8.11113	813.251	7.09677e-179	6.71726e-178	0.380753	0.162804
APP	-1.90784	9.78296	5483.25	0	0	0.994347	0.803696
DGKK	-1.90758	7.88603	877.326	8.33422e-193	8.42528e-192	0.355003	0.014993
SLC25A39	-1.90746	8.03693	1225.08	2.15812e-268	3.00231e-267	0.590729	0.097629
DDX39A	-1.90693	7.92763	1030.74	3.73135e-226	4.37218e-225	0.461278	0.0411437
TGS1	-1.90683	8.24508	1673.83	0	0	0.749011	0.199442
PCOLCE2	-1.90673	7.94627	982.729	1.01948e-215	1.14454e-214	0.470322	0.040795
STMN3	-1.90656	7.85671	983.303	7.64967e-216	8.59175e-215	0.337479	0.00453278
ARHGAP42	1.90651	9.29566	3019.31	0	0	0.911088	0.720181
SNX5	-1.90649	8.35802	2014.69	0	0	0.821933	0.26848
PMEL	-1.90641	7.87717	954.409	1.45989e-209	1.59222e-208	0.374788	0.0135983
BZW1P2	-1.90546	8.00758	1156.46	1.76984e-253	2.31944e-252	0.547202	0.0850767
FOXO1	-1.90512	8.72846	2463.86	0	0	0.898248	0.398536
C18orf54	-1.9049	7.93837	1045	2.97883e-229	3.53988e-228	0.475975	0.0467225
NUP153	-1.9034	8.53441	2495.41	0	0	0.882985	0.34728
RNFT2	-1.90237	8.03908	1197.33	2.31554e-262	3.15216e-261	0.583946	0.0920502
DUSP6	-1.90215	8.37472	1612.02	0	0	0.762578	0.233264
KIAA1522	-1.902	7.92073	1016.01	5.9353e-223	6.83151e-222	0.452233	0.0387029
SLC35F2	-1.90183	7.9727	1111.56	1.01459e-243	1.28123e-242	0.52346	0.0627615
PELI1	-1.90176	8.18306	1433.88	9.12561541988172e-314	1.49323553513069e-312	0.684002	0.165969
TNFRSF10A	-1.90115	7.85413	992.726	6.84407e-218	7.74717e-217	0.338044	0.00244073
EPRS	-1.90114	8.79806	3029.72	0	0	0.927643	0.467573
RDH11	-1.90102	8.15299	1519.91	0	0	0.707744	0.14749
SSBP2	1.90096	8.98333	2716.3	0	0	0.873082	0.611645
PCGF5	1.90093	8.04671	925.854	2.35221e-203	2.5086e-202	0.371688	0.132278
HIST1H3H	-1.90072	7.88273	852.904	1.69906e-187	1.67148e-186	0.337479	0.0167364
EPHB4	-1.90014	8.08827	1349.57	1.90741e-295	2.91562e-294	0.634822	0.125523
GLYATL2	-1.89722	7.85333	976.934	1.8538e-214	2.07136e-213	0.326173	0.00209205
TMEM200A	-1.89705	7.85193	982.386	1.21022e-215	1.35808e-214	0.324477	0.00174338
ADRM1	-1.89535	8.02618	1208.84	7.32976e-265	1.00677e-263	0.572075	0.0944909
PA2G4	-1.895	8.30707	1852.7	0	0	0.776145	0.242678
CNOT1	-1.89489	9.24132	4389.28	0	0	0.97117	0.652371
RPL6	-1.89487	8.42643	2176.33	0	0	0.837196	0.298117
QSOX2	-1.89346	7.96752	1072.53	3.07884e-235	3.74079e-234	0.517241	0.0620642
PSMD1	-1.89273	8.74649	3020.44	0	0	0.915772	0.446653
RP11-867G2.8	-1.89225	7.86236	908.636	1.30149e-199	1.35686e-198	0.324477	0.00732218
SERPINE2	-1.89184	8.00441	1082.91	1.70763e-237	2.09533e-236	0.546071	0.0742678
MCCC2	-1.89167	8.21982	1631.4	0	0	0.73714	0.190028
SH2B3	-1.89035	7.9515	1018.13	2.05516e-223	2.36758e-222	0.481628	0.0529986
RPF2	-1.88984	8.1607	1459.94	1.98110442669423e-319	3.29985456726077e-318	0.707744	0.156555
AZIN1	-1.88979	8.68211	2670.84	0	0	0.899378	0.414226
HIST1H3J	-1.88969	7.8682	845.287	7.69528e-186	7.53616e-185	0.315998	0.0083682
BRIX1	-1.88962	8.06945	1249.71	9.61834e-274	1.36659e-272	0.62182	0.109484
C12orf56	-1.88929	7.8714	934.631	2.90799e-205	3.1257e-204	0.356699	0.0122036
CCDC77	-1.88839	7.98702	1087.46	1.75539e-238	2.16415e-237	0.522894	0.0753138
RP5-884C9.2	-1.88811	7.85513	915.354	4.50848e-201	4.74979e-200	0.308084	0.00348675
BRSK2	-1.88752	7.85957	957.644	2.89089e-210	3.16621e-209	0.344828	0.0069735
ARMC6	-1.88703	7.93195	1018.41	1.79284e-223	2.06722e-222	0.468626	0.0425384
PABPC4	-1.88443	8.23117	1538.03	0	0	0.729226	0.190377
PRPS1	-1.88437	7.97858	1084.87	6.42651e-238	7.90051e-237	0.518372	0.0700837
GTF2E1	-1.88402	8.07038	1196.33	3.83468e-262	5.20928e-261	0.596382	0.115063
ALDH18A1	-1.88272	8.20863	1594.1	0	0	0.73714	0.179219
RP11-114H21.2	-1.88265	8.22713	1375.18	5.20527e-301	8.10918e-300	0.703787	0.1841
HDAC9	1.88181	8.82308	1878.72	0	0	0.793236	0.541549
PRPF19	-1.88175	8.04843	1219.1	4.31225e-267	5.97351e-266	0.596947	0.105649
TXN	-1.88165	8.0344	1168.2	4.95958e-256	6.56923e-255	0.578858	0.0997211
NOP2	-1.88002	8.05991	1196.19	4.10401e-262	5.57224e-261	0.600339	0.107043
MYL9	1.8788	8.51736	1116.02	1.08747e-244	1.37928e-243	0.601813	0.406444
SHROOM3	-1.87833	8.57752	2119.29	0	0	0.866591	0.306485
SEMA5B	-1.87821	7.86369	952.48	3.83409e-209	4.17289e-208	0.35896	0.00767085
SLC38A5	-1.87784	7.84673	998.847	3.19815e-219	3.62965e-218	0.314867	0.000348675
LCK	-1.8772	7.85176	971.39	2.97212e-213	3.30249e-212	0.329565	0.00348675
CDS1	-1.87686	7.97715	1037.3	1.40281e-227	1.65268e-226	0.524025	0.0638075
B4GALT5	-1.87546	8.37401	1893.09	0	0	0.801583	0.262204
TOM1L2	1.87515	8.12133	1089.28	7.06842e-239	8.73923e-238	0.457113	0.185415
CELF2	1.87474	9.43126	2983.85	0	0	0.925732	0.745619
DBI	-1.87464	8.06249	1193.01	2.01894e-261	2.73267e-260	0.603166	0.111925
PPAP2B	-1.87373	8.31327	1592.74	0	0	0.769361	0.209205
CUX2	-1.87306	8.36076	1352.3	4.87252e-296	7.46115e-295	0.766535	0.18689
GNB2L1	-1.87299	9.0713	3562.06	0	0	0.955342	0.576011
RCN2	-1.87222	8.29952	1836.76	0	0	0.799322	0.235007
ELOVL6	-1.87209	8.87009	2800.54	0	0	0.94234	0.457462
PRRC2C	-1.871	10.1538	7072.69	0	0	0.997174	0.901325
NHP2	-1.87088	7.99496	1117.74	4.59401e-245	5.83531e-244	0.549463	0.0798466
NUP62	-1.87014	8.07588	1315.56	4.68946e-288	6.97544e-287	0.637083	0.125174
RACGAP1	-1.8699	7.96166	1015.2	8.91611e-223	1.02533e-221	0.482759	0.0617155
PSMD3	-1.86968	8.16809	1457.7	6.10017912263729e-319	1.01478415701304e-317	0.697004	0.166667
PAWR	-1.86934	9.04632	3459.63	0	0	0.951385	0.569735
C1orf112	-1.86925	7.94015	987.407	9.80625e-217	1.10425e-215	0.472018	0.0477685
GAS5	-1.86839	8.44563	2091.67	0	0	0.842849	0.303696
TEX10	-1.86728	8.43972	2164.31	0	0	0.833804	0.301255
NME1	-1.86699	7.94568	986.508	1.53836e-216	1.73081e-215	0.471453	0.0526499
CTD-3006G17.2	-1.86594	8.0539	398.192	1.36318e-88	7.61256e-88	0.344262	0.0509066
PCSK9	-1.86561	7.85216	935.559	1.82748e-205	1.96592e-204	0.321085	0.00348675
GPD2	-1.86447	8.13544	1348.62	3.07505e-295	4.69768e-294	0.677219	0.139121
SDC1	-1.86398	7.86969	937.543	6.76917e-206	7.29404e-205	0.364047	0.0142957
ABCC1	-1.8631	8.53247	2274.84	0	0	0.868852	0.330195
UMPS	-1.86282	8.01629	1124.04	1.96657e-246	2.51514e-245	0.551159	0.0913529
SNRNP200	-1.86249	9.04029	3449.68	0	0	0.95195	0.575314
SLC45A4	-1.86242	8.10495	1159.71	3.47157e-254	4.56341e-253	0.608819	0.127964
UTP18	-1.86217	8.08165	1293.23	3.34161e-283	4.87845e-282	0.625777	0.127615
RHOH	-1.86086	7.84792	932.062	1.05202e-204	1.12798e-203	0.301865	0.00104603
PRELID2	1.86042	8.81187	1325.2	3.78206e-290	5.66133e-289	0.698396	0.510458
EVC2	-1.85982	7.95956	968.799	1.08724e-212	1.20603e-211	0.478236	0.053696
RABGGTB	-1.85963	8.18304	1363.92	1.45329e-298	2.24254e-297	0.691351	0.175035
KCNIP1	-1.85936	7.87201	834.403	1.78796e-183	1.73142e-182	0.323912	0.0135983
SULF2	-1.85911	7.94165	912.067	2.33662e-200	2.45275e-199	0.453363	0.0449791
HIST2H2BF	-1.85904	7.87432	782.251	3.90042e-172	3.55218e-171	0.307518	0.0142957
MYO3A	-1.85868	7.90258	894.833	1.30332e-196	1.34262e-195	0.407575	0.025802
TOPBP1	-1.8586	8.2077	1595.31	0	0	0.736574	0.183054
SLC25A24	-1.85854	8.19062	1489.28	0	0	0.718485	0.177476
RBM3	-1.85845	8.00768	1118.51	3.13123e-245	3.98313e-244	0.556812	0.0864714
RPS18	-1.85845	8.24371	1665.28	0	0	0.760882	0.207462
GRIK5	-1.85813	8.0985	1221.61	1.22587e-267	1.70085e-266	0.633126	0.122036
GADD45GIP1	-1.85771	7.96708	1022.08	2.84749e-224	3.30083e-223	0.497456	0.0679916
C21orf58	-1.85649	7.94602	952.884	3.13278e-209	3.41103e-208	0.468626	0.053696
RPN2	-1.85363	8.48455	2205.16	0	0	0.846806	0.328103
SNRPD2	-1.85359	8.20563	1564.35	0	0	0.729226	0.187936
RPS16	-1.8529	8.53246	2249.27	0	0	0.862634	0.345886
PPM1L	-1.85231	8.29087	1412.1	0	7.92479e-308	0.736574	0.200139
OTX2	-1.85203	7.95042	910.738	4.54428e-200	4.75284e-199	0.458451	0.0526499
2020-09-03	-1.85156	7.86314	924.92	3.75534e-203	3.99519e-202	0.352742	0.0097629
GCN1L1	-1.85051	8.66966	2485.64	0	0	0.882419	0.418759
EEF1E1	-1.84892	7.89821	956.161	6.07406e-210	6.63578e-209	0.419446	0.0310321
PDE9A	-1.84887	8.37182	1726.48	0	0	0.795365	0.258368
ZMPSTE24	-1.84846	8.04727	1199.48	7.92656e-263	1.08245e-261	0.598078	0.105649
ABCF1	-1.84818	8.5766	2383.85	0	0	0.877332	0.378661
TRAF5	-1.84798	7.93408	971.528	2.77492e-213	3.086e-212	0.462408	0.0463738
CENPQ	-1.84711	7.896	916.178	2.98451e-201	3.14808e-200	0.40701	0.0275453
PSRC1	-1.8467	7.85742	917.597	1.46694e-201	1.54859e-200	0.336348	0.00767085
CADM1	1.84606	8.93478	1691.85	0	0	0.793584	0.58338
PALM2	1.8453	7.99899	914.435	7.14271e-201	7.51589e-200	0.35007	0.102318
SEZ6L2	-1.84529	7.96366	999.781	2.00352e-219	2.27781e-218	0.50537	0.0592748
RARS	-1.84498	8.40228	1989.09	0	0	0.810062	0.293584
NUP210	-1.84473	8.33141	1665.54	0	0	0.772753	0.246513
PPP1CC	-1.84379	8.57144	2419.45	0	0	0.870548	0.375174
MAN1C1	1.84362	8.33821	1076.51	4.21371e-236	5.13886e-235	0.550558	0.312606
PSMB4	-1.84335	8.11303	1266.68	1.97047e-277	2.83062e-276	0.643301	0.142608
MYO1B	-1.84315	8.5665	2033.41	0	0	0.875071	0.308229
DNM3	-1.84312	7.98361	850.357	6.0814e-187	5.96689e-186	0.456755	0.0613668
SEC61A1	-1.8429	8.34601	1795.51	0	0	0.78632	0.270223
ABCC4	-1.84289	8.0348	1038.58	7.39964e-228	8.73742e-227	0.551159	0.0906555
LSM4	-1.84247	8.08611	1219.61	3.33831e-267	4.62683e-266	0.629734	0.132148
GRIN2A	1.84236	8.63716	946.909	6.23386e-208	6.74799e-207	0.599372	0.423403
C19orf48	-1.84229	7.9717	1018.44	1.76521e-223	2.03625e-222	0.51498	0.069735
EIF3B	-1.8422	8.39458	2024.66	0	0	0.824194	0.287657
KARS	-1.84106	8.32194	1766.66	0	0	0.788581	0.25
UTP14A	-1.84034	7.98557	1034.08	7.02669e-227	8.25953e-226	0.520633	0.0746165
RP11-78F17.1	-1.83897	7.95509	857.161	2.01736e-188	1.99746e-187	0.443188	0.0477685
EIF4A1P10	-1.83871	7.89654	914.554	6.72854e-201	7.08295e-200	0.404183	0.0296374
HAUS1	-1.83853	8.05386	1200.64	4.42857e-263	6.05401e-262	0.61221	0.111576
PXDN	-1.8385	8.70865	2703.56	0	0	0.915206	0.406904
BRI3BP	-1.83811	7.89388	909.5	8.44406e-200	8.81389e-199	0.403053	0.0275453
SEMA6D	1.83746	8.23178	921.447	2.13595e-202	2.25943e-201	0.484658	0.237988
HDX	-1.83737	7.99092	939.406	2.66443e-206	2.87341e-205	0.500848	0.0679916
ZNF551	-1.83675	7.95671	1013.29	2.32207e-222	2.65974e-221	0.503674	0.0634589
CELSR3	-1.83674	7.9707	1009.68	1.41242e-221	1.61425e-220	0.508762	0.0645049
CAPRIN1	-1.8367	9.05835	3681.64	0	0	0.957603	0.579149
TMEM97	-1.83624	8.03321	1113.8	3.30169e-244	4.17545e-243	0.577728	0.0913529
ZC3H4	-1.83592	8.20991	1499.9	0	0	0.716789	0.194561
BRD9	-1.83586	8.20959	1466.66	6.88727510302698e-321	1.15384090929765e-319	0.711702	0.1841
DHX37	-1.83575	7.97846	1033.21	1.0878e-226	1.27808e-225	0.529678	0.070781
PSMA7	-1.83399	8.27153	1619.04	0	0	0.758621	0.219665
AMD1	-1.83367	8.75049	2643.2	0	0	0.921425	0.430265
SNRPF	-1.83334	8.06541	1205.78	3.38576e-264	4.6431e-263	0.623516	0.11576
AC009133.17	-1.8333	7.84258	963.614	1.45656e-211	1.60271e-210	0.310345	0.000348675
RPLP1	-1.83329	8.74222	2629.55	0	0	0.919163	0.439331
PBDC1	-1.83315	7.98014	1038.49	7.74404e-228	9.13993e-227	0.530808	0.0721757
PPIA	-1.83226	8.22274	1615.26	0	0	0.74675	0.200837
GAS2L3	-1.83109	7.85871	894.43	1.59479e-196	1.64158e-195	0.338044	0.00871688
BMS1	-1.83029	8.47907	2200.36	0	0	0.853024	0.330544
RANP1	-1.83027	7.88285	886.456	8.6309e-195	8.81776e-194	0.375919	0.0230126
ZNF883	-1.82974	7.88129	899.967	9.97599e-198	1.03259e-196	0.38779	0.0219665
CCDC109B	-1.82835	7.90412	859.928	5.0492e-189	5.02043e-188	0.400791	0.0275453
LINC00693	-1.82714	7.96571	808.162	9.06964e-178	8.52874e-177	0.445449	0.0495119
PSMD7	-1.82555	8.38309	1826.16	0	0	0.803279	0.27894
TXNDC12	-1.82453	8.16772	1451.08	1.66666276925196e-317	2.75842768979605e-316	0.702092	0.172943
HSPA9	-1.82395	8.99192	3249.37	0	0	0.95195	0.550907
RPL4P5	-1.82313	8.03194	1110.13	2.07798e-243	2.62025e-242	0.57377	0.104951
EEF2	-1.8227	9.81091	4208.11	0	0	0.984172	0.803696
USP31	-1.82164	8.07493	1187.63	2.96974e-260	3.99463e-259	0.616733	0.123082
FANCL	-1.82157	8.46955	2055.79	0	0	0.837196	0.32357
B3GALT1	-1.82115	8.16268	1158.15	7.60594e-254	9.98294e-253	0.648389	0.143654
IGFBP2	-1.82098	7.90347	882.684	5.70257e-194	5.81005e-193	0.410967	0.0327755
ZBTB24	-1.82028	7.93338	940.676	1.41094e-206	1.52223e-205	0.467496	0.0512552
RGMB	-1.82002	7.93185	928.843	5.26896e-204	5.6401e-203	0.454494	0.0474198
VKORC1L1	-1.81971	8.27293	1555.72	0	0	0.74788	0.216876
TUBB2A	-1.81928	7.89873	890.236	1.30108e-195	1.33449e-194	0.412097	0.0306834
SETD7	1.81919	8.04772	950.781	8.97214e-209	9.74048e-208	0.390167	0.147541
TRAF4	-1.81862	7.95158	956.767	4.48573e-210	4.90881e-209	0.482193	0.0599721
C21orf88	-1.8186	7.85982	897.96	2.72408e-197	2.81626e-196	0.346523	0.0111576
LINC00969	1.81858	8.30057	1457.93	5.43575964210998e-319	9.04834788187534e-318	0.603556	0.315998
CCDC138	-1.81801	8.4588	1923.52	0	0	0.82589	0.301953
METTL3	-1.81795	8.08521	1260.72	3.89289e-276	5.57374e-275	0.642736	0.132497
PHB	-1.8157	8.1678	1357.33	3.94278e-297	6.0553e-296	0.68909	0.170153
UACA	1.81564	9.00071	2076.03	0	0	0.841004	0.651781
WWC2	-1.81454	9.13497	3507.67	0	0	0.963821	0.609135
PPIC	1.81428	7.97456	911.163	3.67477e-200	3.84962e-199	0.332287	0.093273
TJP2	-1.81286	8.50691	2029.97	0	0	0.85359	0.321478
GGH	-1.81244	7.86828	882.593	5.96951e-194	6.07964e-193	0.363482	0.014993
U2AF1	-1.81125	8.47029	2136.95	0	0	0.858112	0.335425
TRAP1	-1.8103	8.48547	2126.14	0	0	0.841153	0.332636
MAD1L1	-1.80958	8.61057	2027.97	0	0	0.869418	0.374128
LRGUK	-1.80929	7.89494	842.53	3.05951e-185	2.985e-184	0.386094	0.0271967
CTSV	-1.80852	7.9624	967.936	1.67496e-212	1.85559e-211	0.492369	0.0658996
LINC00707	-1.80793	7.84266	912.748	1.66188e-200	1.74588e-199	0.305257	0.0013947
XRCC4	1.80788	8.61929	754.773	3.6785e-166	3.2367e-165	0.507322	0.479367
CCDC47	-1.80759	8.32566	1802.85	0	0	0.792538	0.257671
CCDC137	-1.80756	7.9676	962.444	2.61724e-211	2.8762e-210	0.500848	0.0665969
DDOST	-1.80731	8.26649	1538.95	0	0	0.73714	0.226639
PRKX	-1.80707	8.05223	1140.6	4.95923e-250	6.42797e-249	0.6026	0.111576
ASNS	-1.80641	8.06384	1043.34	6.82267e-229	8.0929e-228	0.586207	0.107043
GPT2	-1.80574	8.08925	1166.66	1.07463e-255	1.42196e-254	0.628604	0.12378
MRTO4	-1.80522	7.99874	1027.33	2.05926e-225	2.40318e-224	0.544375	0.084728
STOX2	-1.80503	8.4898	1625.17	0	0	0.810627	0.289052
RNF220	-1.80482	8.48156	1498.21	0	0	0.807801	0.259414
CCDC152	-1.8048	7.85487	851.042	4.31614e-187	4.24127e-186	0.319389	0.00801953
ADSS	-1.80447	8.2703	1559.25	0	0	0.750707	0.225941
UGDH	-1.80371	8.09641	1212.83	9.94742e-266	1.3692e-264	0.63991	0.136332
ZNRF2P2	1.80276	8.28757	881.326	1.12564e-193	1.14461e-192	0.49477	0.299039
TFAM	-1.80256	8.2696	1545.49	0	0	0.755794	0.228731
CNN2	-1.80244	8.43352	1863.86	0	0	0.817411	0.301255
STC2	-1.80195	8.07766	1054.46	2.60774e-231	3.13037e-230	0.599774	0.112622
PTPLA	1.80163	8.28444	1302.79	2.79207e-285	4.11313e-284	0.574965	0.308649
RP11-54D18.4	-1.80097	7.90291	873.79	4.89371e-192	4.92992e-191	0.413793	0.0345188
TLL2	-1.79985	7.87193	781.121	6.86841e-172	6.24862e-171	0.328999	0.014993
ME1	-1.79981	7.97988	931.576	1.3421e-204	1.43842e-203	0.498021	0.0669456
CPXM2	-1.79973	7.85335	866.705	1.69819e-190	1.70152e-189	0.322781	0.00801953
TCF4	-1.79916	9.23564	3237.53	0	0	0.968909	0.60251
DIAPH3	-1.79818	8.80309	1364.66	1.00579e-298	1.55294e-297	0.915206	0.265342
PNN	-1.79791	8.92516	2954.53	0	0	0.939514	0.534868
TPM1	1.79667	10.655	3513.59	0	0	0.992678	0.947993
GNAO1	-1.79663	8.07434	1028.17	1.355e-225	1.58272e-224	0.580554	0.108438
MARVELD2	-1.79602	7.92168	884.76	2.01767e-194	2.05974e-193	0.433578	0.0449791
CSNK1G2	-1.79583	8.10213	1235.09	1.44222e-270	2.02479e-269	0.64952	0.138773
MYLK	-1.79544	7.99488	896.842	4.76802e-197	4.92348e-196	0.516676	0.0634589
PNRC1	1.7949	8.05608	923.186	8.94573e-203	9.47832e-202	0.396444	0.153194
XRCC3	-1.79368	7.86724	872.677	8.54509e-192	8.60499e-191	0.370831	0.014993
RPLP2	-1.79326	8.71626	2402.34	0	0	0.900509	0.430962
RAB15	-1.79307	7.90568	881.258	1.16426e-193	1.18343e-192	0.416054	0.0366109
DESI2	-1.79269	8.30449	1594.15	0	0	0.767665	0.238145
TOMM40	-1.79243	8.06672	1161.25	1.60735e-254	2.11715e-253	0.608819	0.125174
SHMT1	-1.79237	8.00032	1009.13	1.86477e-221	2.12658e-220	0.540418	0.0861227
PPL	-1.79171	7.90364	851.753	3.02271e-187	2.9714e-186	0.404183	0.0352162
ANAPC1	-1.79169	8.29048	1680.6	0	0	0.771622	0.243724
DOCK2	-1.79153	7.92361	793.864	1.16425e-174	1.07652e-173	0.405314	0.0421897
ADSL	-1.79144	8.08611	1179.41	1.8173e-258	2.4244e-257	0.628038	0.138424
RMI1	-1.79121	7.95643	964.517	9.26941e-212	1.02211e-210	0.502544	0.0638075
CPEB3	1.78983	8.23782	1132	3.6576e-248	4.70799e-247	0.529637	0.271905
TRIM14	-1.78966	7.86929	848.26	1.73705e-186	1.70305e-185	0.356133	0.0181311
UBA2	-1.78945	8.53846	2260.7	0	0	0.869418	0.36576
DEK	-1.78936	8.80575	2855.44	0	0	0.938383	0.494073
MAP2K6	-1.78918	8.17697	1139.62	8.07378e-250	1.04441e-248	0.66987	0.145397
PPAP2C	-1.78907	7.84065	905.394	6.59545e-199	6.85405e-198	0.307518	0.0013947
CIRH1A	-1.78881	8.21908	1488.89	0	0	0.72753	0.206067
RPL4	-1.78849	9.14499	3265.58	0	0	0.952516	0.62378
MYRF	1.78738	7.98599	794.116	1.02647e-174	9.49456e-174	0.317992	0.100057
TLE3	-1.78699	7.98762	932.198	9.82833e-205	1.05423e-203	0.51498	0.0746165
TRMT1	-1.78561	7.95505	927.814	8.82256e-204	9.44013e-203	0.48502	0.067643
WDR52	1.78525	7.98066	758.862	4.74876e-167	4.20976e-166	0.30788	0.0955342
PPP2R1B	-1.78495	8.19588	1377.54	1.59349e-301	2.49142e-300	0.70944	0.176081
LEPREL1	1.78481	8.70151	1309.03	1.2305e-286	1.82407e-285	0.717225	0.446015
RPSA	-1.7848	8.1648	1394.11	4.00511e-305	6.34207e-304	0.702657	0.180265
WDR75	-1.78474	8.33383	1768.54	0	0	0.798756	0.264993
SRSF3	-1.78457	8.70815	2535.03	0	0	0.915772	0.442469
SYNJ2	-1.78416	8.03827	1023.02	1.78036e-224	2.06564e-223	0.566422	0.0972803
TXNDC17	-1.78386	7.94419	927.546	1.00847e-203	1.07861e-202	0.479367	0.0582287
PSMC3	-1.78341	8.09738	1163.26	5.89665e-255	7.78268e-254	0.625777	0.144003
GSG2	-1.7833	7.83869	918.467	9.49262e-202	1.00332e-200	0.302996	0.00104603
NETO1	-1.78176	8.00151	838.533	2.26188e-184	2.20267e-183	0.505936	0.0582287
ZBTB3	-1.78046	7.89146	871.251	1.7441e-191	1.75429e-190	0.39853	0.0310321
PRDM10	-1.78008	8.10405	1131.61	4.45825e-248	5.73572e-247	0.63143	0.132845
SRFBP1	-1.78005	8.11552	1214.77	3.753e-266	5.18501e-265	0.650085	0.147838
PPP2R3A	1.77969	9.07938	2376.68	0	0	0.878312	0.668739
STEAP2	-1.7794	7.8692	836.512	6.22104e-184	6.04007e-183	0.355568	0.0170851
SLC38A2	-1.77875	9.23076	3046.29	0	0	0.966083	0.625174
OSBPL6	-1.77868	7.90044	831.895	6.27474e-183	6.05154e-182	0.399096	0.0320781
FAM83G	-1.77787	7.85446	858.292	1.14491e-188	1.13448e-187	0.333522	0.0104603
RPS2	-1.77697	8.55177	2231.69	0	0	0.881289	0.377964
CTCF	-1.77663	8.38586	1845.9	0	0	0.816846	0.288354
SLIT2	1.7765	9.05771	987.484	9.43654e-217	1.06308e-215	0.723849	0.596947
OIP5	-1.77623	7.87608	854.511	7.60071e-188	7.50004e-187	0.384963	0.0219665
SDAD1	-1.77617	8.27324	1593.39	0	0	0.768796	0.224547
MET	-1.77556	7.84807	862.438	1.43712e-189	1.43112e-188	0.323912	0.00453278
UBE2N	-1.77498	8.34407	1764.22	0	0	0.79706	0.271269
SMARCC1	-1.77497	9.59839	4800.52	0	0	0.99039	0.779637
KIAA0754	-1.77473	7.96194	915.686	3.81911e-201	4.02516e-200	0.488412	0.0665969
KRI1	-1.7744	7.98385	979.637	4.79059e-215	5.36203e-214	0.520633	0.0798466
DDX46	-1.77232	8.82318	2921.03	0	0	0.923686	0.506276
RP4-545C24.1	-1.7722	7.84464	880.23	1.94778e-193	1.97598e-192	0.322216	0.00488145
PNPT1	-1.77175	8.19394	1438.47	9.18870496059258e-315	1.50830503584603e-313	0.732052	0.188285
RPL38	-1.77171	8.45584	1931.28	0	0	0.836631	0.32636
PARP1	-1.77003	8.8208	2853.81	0	0	0.928773	0.494421
PRKCSH	-1.76934	8.21223	1380.42	3.77697e-302	5.91596e-301	0.720746	0.202232
PRSS8	-1.76928	7.86346	824.297	2.81518e-181	2.69108e-180	0.342001	0.014993
UBA52	-1.76834	8.28064	1532.99	0	0	0.749011	0.243026
FADS1	-1.76776	8.74814	2309.28	0	0	0.904466	0.42364
PTGES3	-1.76653	8.40453	1941.17	0	0	0.831543	0.312762
HSDL2	1.76628	8.42856	1510.52	0	0	0.664226	0.399096
MRPS27	-1.76612	8.32243	1662.53	0	0	0.777275	0.253138
FHOD1	-1.76606	7.91266	868.172	8.14754e-191	8.173e-190	0.429621	0.042887
GEMIN5	-1.76586	8.13809	1243	2.7536e-272	3.88688e-271	0.665913	0.164226
RP11-426L16.8	-1.76513	7.86524	755.79	2.21069e-166	1.9498e-165	0.313737	0.0146444
CHRDL1	-1.76483	7.83775	895.727	8.3328e-197	8.59084e-196	0.305822	0.0013947
PSMA2	-1.76446	8.24823	1520.42	0	0	0.743358	0.225941
SP4	-1.76417	8.13043	1181.97	5.06329e-259	6.77215e-258	0.648389	0.150279
AP1S3	-1.76413	7.87544	832.13	5.58025e-183	5.38575e-182	0.371396	0.0205718
PNO1	-1.76397	8.02828	1053.11	5.14142e-231	6.16047e-230	0.579989	0.10251
NOM1	-1.76393	8.02265	1032.13	1.8616e-226	2.18526e-225	0.555681	0.104254
CHD1L	-1.76299	8.22334	1493.26	0	0	0.734313	0.209902
ALMS1	-1.76287	8.66825	2430.44	0	0	0.905596	0.428173
MAN2A1	-1.76286	8.84962	2374.7	0	0	0.929339	0.436541
RAI1	1.76275	8.0016	812.009	1.32188e-178	1.24847e-177	0.342399	0.105709
MTA2	-1.76241	8.09625	1139	1.10153e-249	1.4235e-248	0.623516	0.140865
CLDN10	-1.7621	7.84218	874.251	3.8855e-192	3.91578e-191	0.315432	0.0041841
KAT2B	1.76206	7.9639	788.482	1.72296e-173	1.58243e-172	0.305439	0.0859243
RP11-425L10.1	-1.76152	8.2674	1487.43	0	0	0.759751	0.232566
RFTN1	1.76106	8.12658	783.049	2.6159e-172	2.38569e-171	0.405509	0.209158
CEP72	-1.76041	7.91707	859.977	4.92696e-189	4.90076e-188	0.433013	0.042887
SLC8A1-AS1	1.75986	7.98037	759.444	3.5486e-167	3.1512e-166	0.322176	0.0825325
U2SURP	-1.75977	8.85625	2876.93	0	0	0.937818	0.529986
ALG8	-1.75968	8.10886	1225.15	2.08263e-268	2.89884e-267	0.639344	0.149233
RNPS1	-1.75897	8.31596	1719.54	0	0	0.785189	0.266039
PWP1	-1.75884	8.07383	1143.24	1.3219e-250	1.71682e-249	0.62069	0.132497
SLIRP	-1.75817	8.27099	1461.39	9.62588097792501e-320	1.60746728202679e-318	0.74675	0.233961
SETD4	-1.75799	7.97497	925.252	3.17937e-203	3.38659e-202	0.506501	0.0763598
RPN1	-1.75749	8.36712	1793.79	0	0	0.803844	0.288006
DNAJC15	1.75685	8.48849	1093.3	9.43278e-240	1.17182e-238	0.60007	0.439796
ZNF649	-1.75642	8.04524	1054.57	2.46909e-231	2.96531e-230	0.588468	0.116109
MTL5	-1.75622	7.89098	807.748	1.11537e-177	1.04771e-176	0.385529	0.0282427
FAM20C	-1.75466	7.96341	842.942	2.48845e-185	2.43058e-184	0.459582	0.0669456
ALDH1B1	-1.75458	7.99103	974.338	6.7969e-214	7.56857e-213	0.535331	0.0833333
SACS	-1.75304	8.68203	2273.1	0	0	0.888072	0.419805
TET2	1.75239	8.32606	1307.78	2.3081e-286	3.41565e-285	0.618201	0.317128
HIST1H3E	-1.75203	7.86698	735.795	4.92182e-162	4.24592e-161	0.310345	0.0170851
POMP	-1.75167	8.27383	1497.92	0	0	0.747315	0.23675
RPL11	-1.7514	8.90854	2716.2	0	0	0.937253	0.541144
DDX55	-1.7502	8.04853	1080.39	6.03244e-237	7.38462e-236	0.594121	0.117503
B3GNT7	-1.74886	7.86889	793.246	1.58699e-174	1.46635e-173	0.35048	0.0191771
SGSM1	-1.7487	7.85773	802.342	1.67033e-176	1.5572e-175	0.329565	0.0122036
YARS	-1.74861	8.53297	2103.16	0	0	0.866026	0.361227
EIF4G2	-1.74803	9.63876	4583.68	0	0	0.983041	0.800209
SIGMAR1	-1.74779	7.97772	952.299	4.1981e-209	4.56524e-208	0.519503	0.0788006
FAM214A	1.74756	8.14503	1051.52	1.13889e-230	1.36023e-229	0.487796	0.209158
RPS3	-1.74749	8.74226	2695.16	0	0	0.914076	0.478033
PRPF8	-1.7473	9.06358	3177.8	0	0	0.951385	0.606346
PTCHD1	-1.74729	7.84881	804.3	6.26893e-177	5.86114e-176	0.305822	0.00662483
TRERF1	-1.74707	8.63506	1971.02	0	0	0.869418	0.38145
NPM1P39	-1.74688	7.94354	890.024	1.44692e-195	1.4835e-194	0.468061	0.0624128
E2F4	-1.74653	7.94049	881.531	1.01596e-193	1.0339e-192	0.46693	0.0606695
SMARCA4	-1.74572	9.0073	2995.57	0	0	0.942906	0.583333
SEC24D	-1.74551	8.31669	1453.78	4.31589068662038e-318	7.15672664869329e-317	0.773318	0.227336
NAA50	-1.74538	8.46198	2030.18	0	0	0.85472	0.347629
GFOD2	-1.745	7.8851	827.809	4.85219e-182	4.65542e-181	0.384398	0.0275453
CDC123	-1.74488	8.44084	1940.33	0	0	0.833239	0.322873
SNAPC4	-1.74408	7.99198	936.808	9.78324e-206	1.05375e-204	0.52459	0.0878661
RPL14	-1.74233	8.42192	1805.41	0	0	0.841153	0.3159
ZNF107	-1.74109	7.96558	911.165	3.6699e-200	3.84607e-199	0.496326	0.0732218
VCP	-1.7406	8.83704	2730.9	0	0	0.924816	0.508717
SECISBP2	-1.74008	8.38899	1727.03	0	0	0.812323	0.288006
2020-09-09	-1.73976	8.75996	2392.45	0	0	0.908423	0.471409
NPM1	-1.73938	8.67192	2396.95	0	0	0.903335	0.43166
ANP32E	-1.73884	8.47445	1823.79	0	0	0.844545	0.323919
HNRNPD	-1.73847	9.07383	3238.41	0	0	0.954777	0.615411
AC027763.2	1.73741	8.08589	866.195	2.19218e-190	2.19395e-189	0.407601	0.182589
AP3B2	-1.73717	7.86164	770.979	1.10114e-169	9.90342e-169	0.325608	0.0142957
HLA-A	-1.73668	7.91644	837.047	4.76103e-184	4.62599e-183	0.434144	0.0467225
MAK16	-1.73614	7.96434	900.097	9.34811e-198	9.67982e-197	0.491238	0.0728731
CCT4	-1.73531	8.73932	2442.73	0	0	0.909553	0.472455
SERPINH1	-1.7343	8.58749	1990.42	0	0	0.860373	0.387029
ATP13A2	-1.73419	7.95374	910.039	6.44983e-200	6.73502e-199	0.492934	0.067643
RARG	-1.73394	7.88061	803.858	7.81936e-177	7.30022e-176	0.374223	0.0264993
ATP13A1	-1.73344	8.02654	997.213	7.2467e-219	8.22083e-218	0.569248	0.104254
CTC-550B14.7	-1.73256	7.86802	712.782	4.96948e-157	4.1789e-156	0.309214	0.0191771
HNRNPK	-1.7325	9.0499	3240.21	0	0	0.958734	0.610879
EIF2S2	-1.73208	8.29046	1589.94	0	0	0.773884	0.259763
RPS25	-1.73203	8.23839	1488.21	0	0	0.749011	0.228033
PSMD14	-1.73169	8.45268	1909.01	0	0	0.832109	0.330893
FN1	1.73106	8.88896	624.348	8.47296e-138	6.41728e-137	0.567992	0.596382
XPO6	-1.73099	8.39824	1700.97	0	0	0.812889	0.300558
DDX27	-1.73086	8.13618	1220.02	2.71629e-267	3.76673e-266	0.651215	0.168759
EI24	-1.73071	8.01294	975.697	3.44248e-214	3.83824e-213	0.55342	0.10251
SSB	-1.73038	8.68413	2294.18	0	0	0.897682	0.444561
AEN	-1.73026	8.00267	921.481	2.10011e-202	2.22243e-201	0.535896	0.0871688
WDR36	-1.73009	8.19225	1333.5	5.91931e-292	8.95334e-291	0.708875	0.200488
MEGF10	-1.73001	7.98882	816.148	1.664e-179	1.58135e-178	0.503674	0.0669456
RP11-509J21.1	1.72969	8.35544	1145.07	5.28803e-251	6.88158e-250	0.59205	0.345958
RPL13A	-1.72924	8.54519	2056.27	0	0	0.870548	0.381102
TMEM163	1.72841	8.17113	611.725	4.7161e-135	3.51255e-134	0.384937	0.211984
PCNT	-1.72834	8.26928	1449.93	2.97484929224477e-317	4.91105120500206e-316	0.739966	0.233612
PSMB6	-1.72811	8.13532	1177.49	4.76311e-258	6.3413e-257	0.66026	0.169805
NOL6	-1.72783	7.94076	859.586	5.99141e-189	5.955e-188	0.468061	0.0603208
UBE2I	-1.7278	8.1916	1315.53	4.76797e-288	7.08816e-287	0.702657	0.191074
CD2AP	-1.72777	8.89553	2905.67	0	0	0.937818	0.540446
MOCOS	-1.72763	7.84895	813.129	7.54536e-179	7.13926e-178	0.321651	0.00941423
SNRPN	1.72721	8.55969	1449.23	4.20431287742617e-317	6.92752465493108e-316	0.689331	0.473149
CACNA2D2	-1.72693	7.90743	799.067	8.60736e-176	8.00429e-175	0.414924	0.039749
TRMT10C	-1.72669	7.99972	951.043	7.87224e-209	8.54997e-208	0.528547	0.0941423
RECQL	-1.72571	8.03918	992.799	6.5995e-218	7.47359e-217	0.566987	0.11576
HDAC2	-1.7257	8.85134	2786.19	0	0	0.928773	0.52894
HSPE1	-1.72516	8.09651	1105.28	2.34568e-242	2.94637e-241	0.629169	0.145049
CHAF1B	-1.72474	7.85378	809.829	3.93613e-178	3.70541e-177	0.339175	0.0125523
RPS9	-1.72439	8.42217	1752.22	0	0	0.811758	0.319735
UBTF	-1.72428	8.24479	1445.14	3.26270636422874e-316	5.37261736582022e-315	0.730921	0.228731
HDAC4	-1.72425	8.63611	1844.13	0	0	0.858112	0.402022
RP11-256I9.3	-1.72423	7.93724	658.915	2.57186e-145	2.04123e-144	0.395138	0.0383543
CCDC86	-1.72423	7.89699	800.156	4.99073e-176	4.64438e-175	0.394008	0.0380056
RPL19	-1.72384	8.71941	2409.55	0	0	0.921425	0.455718
CCT8	-1.72382	8.42229	1821.88	0	0	0.818542	0.323919
ADAMTS8	-1.72343	7.8541	786.167	5.4902e-173	5.02997e-172	0.323347	0.0111576
PANX1	-1.72328	7.97105	896.511	5.62673e-197	5.80558e-196	0.503109	0.0774059
GRPEL2	-1.72309	7.89385	798.477	1.15654e-175	1.07513e-174	0.393443	0.0345188
PTPRD	1.72189	10.0079	3536.3	0	0	0.971757	0.915206
SEC11C	-1.72179	7.85769	804.314	6.22508e-177	5.82225e-176	0.342566	0.014993
SS18L2	-1.72103	7.93352	856.166	3.3199e-188	3.28215e-187	0.4658	0.0550907
EEF1D	-1.71966	8.33657	1586.51	0	0	0.78632	0.275105
SYNE2	-1.71903	8.999	2475.22	0	0	0.948559	0.524756
CDCA4	-1.71811	7.90914	812.305	1.13936e-178	1.07686e-177	0.417185	0.0414923
PGD	-1.71771	8.23881	1411.45	0	1.09486e-307	0.732617	0.226639
SMARCAD1	-1.7175	8.67728	2494.76	0	0	0.904466	0.444561
BNIP3	1.71686	8.15422	842.951	2.47813e-185	2.42142e-184	0.449093	0.219898
QKI	1.71642	9.79874	3415.28	0	0	0.969317	0.864895
RPS12	-1.71611	8.36815	1626.07	0	0	0.804409	0.296025
GRIK2	-1.71579	7.8865	618.917	1.2859e-136	9.6772e-136	0.309214	0.0237099
SMC1A	-1.71552	8.58859	2146.56	0	0	0.889203	0.393305
RPL4P4	-1.7155	8.35154	1595.07	0	0	0.779536	0.287308
TUFM	-1.71535	8.24754	1426.69	3.33454986753165e-312	5.41885194410573e-311	0.743923	0.238145
ETF1	-1.71514	8.39269	1777	0	0	0.81628	0.310669
VEPH1	-1.71446	7.85131	777.009	5.38067e-171	4.87127e-170	0.314302	0.011855
SMC2	-1.71361	8.24846	1391.25	1.67714e-304	2.64607e-303	0.745054	0.220711
WDR5	-1.71341	8.03369	1037.65	1.17868e-227	1.38988e-226	0.582815	0.115063
CPE	1.71308	8.09117	861.28	2.56596e-189	2.55329e-188	0.411088	0.19446
AC016739.2	-1.71296	8.15369	1215.67	2.39731e-266	3.3138e-265	0.683437	0.176778
SPATA13	-1.7129	7.87848	768.841	3.21152e-169	2.88139e-168	0.366874	0.0233612
PLEKHG3	-1.71274	8.0227	934.503	3.10033e-205	3.33106e-204	0.550028	0.103556
AUNIP	-1.71186	7.84427	804.137	6.79992e-177	6.35074e-176	0.312606	0.00732218
DNAJB11	-1.71155	8.10953	1135.54	6.23056e-249	8.03575e-248	0.640475	0.153417
NUP54	-1.7115	8.33612	1677.09	0	0	0.793669	0.277894
OLFML3	-1.71126	7.87229	757.898	7.69336e-167	6.80854e-166	0.351611	0.0226639
SAMHD1	-1.71101	7.95066	842.925	2.5107e-185	2.4514e-184	0.47541	0.0638075
SAAL1	-1.71073	7.97421	880.822	1.44859e-193	1.47128e-192	0.507066	0.0791492
TNFRSF21	-1.70987	8.19931	1170.34	1.70688e-256	2.26316e-255	0.691916	0.167713
ELOVL7	-1.70969	7.8662	742.029	2.17095e-163	1.88408e-162	0.333522	0.0184798
SRSF7	-1.70868	8.38895	1661.59	0	0	0.807801	0.301604
DDX12P	-1.70859	7.86532	778.08	3.14753e-171	2.85252e-170	0.351611	0.0191771
CKAP5	-1.70844	8.94272	2700.93	0	0	0.9316	0.569038
DSP	1.70724	9.34863	2728.79	0	0	0.925035	0.734313
LSM3	-1.70657	7.98204	911.574	2.99062e-200	3.13545e-199	0.525155	0.0840307
CCDC136	-1.70654	8.07752	1009.32	1.69261e-221	1.93278e-220	0.60147	0.133891
RPS27A	-1.70627	8.30606	1513.91	0	0	0.775014	0.264644
LRRC8B	-1.7043	8.18966	1255.49	5.32882e-275	7.60037e-274	0.69983	0.191423
GATAD2A	-1.70414	8.67767	2317.77	0	0	0.892029	0.439679
CCDC69	1.70384	8.04744	858.474	1.04555e-188	1.03721e-187	0.387378	0.163934
DENND4A	1.70353	8.11395	912.652	1.74318e-200	1.83055e-199	0.444909	0.202374
TBRG4	-1.70329	8.02913	967.694	1.88991e-212	2.09104e-211	0.562465	0.111576
RPS4Y1	-1.703	8.27243	1258.94	9.47057e-276	1.35373e-274	0.723007	0.215132
DPP3	-1.70282	7.89596	783.182	2.44765e-172	2.23303e-171	0.392312	0.0390516
MPP6	-1.70255	8.62717	1848.96	0	0	0.868852	0.387727
TIAM1	-1.70169	8.42909	1370.14	6.48412e-300	1.00533e-298	0.807801	0.254533
FLNB	-1.70159	8.79352	1668.37	0	0	0.924816	0.370642
C20orf27	-1.70131	7.86106	770.046	1.7572e-169	1.57929e-168	0.340871	0.0174338
ARF6	-1.70077	7.90616	782.603	3.27036e-172	2.97942e-171	0.404748	0.0425384
SLC4A4	1.69985	8.067	723.464	2.36321e-159	2.00607e-158	0.368201	0.172414
PHF5A	-1.69962	7.91387	841.71	4.61115e-185	4.4938e-184	0.444884	0.0484658
C1orf106	-1.69938	7.85653	765.272	1.91747e-168	1.71327e-167	0.33013	0.0160391
TMSB4XP8	-1.69905	7.84538	789.691	9.4052e-174	8.65645e-173	0.312606	0.0083682
CCT2	-1.69855	8.71554	2342.96	0	0	0.90277	0.466527
MRE11A	-1.69772	8.09216	1072.64	2.92129e-235	3.55435e-234	0.617298	0.141562
PID1	-1.69715	7.86439	678.899	1.15985e-149	9.4065e-149	0.300735	0.0181311
SMPD4	-1.69627	8.07289	1052.65	6.45087e-231	7.71877e-230	0.608253	0.135635
SPHK2	-1.69542	7.88538	763.119	5.63577e-168	5.02351e-167	0.37818	0.0306834
WDR46	-1.69516	7.93018	818.402	5.38414e-180	5.12794e-179	0.448841	0.0575314
UTP15	-1.69497	7.91067	803.082	1.15325e-176	1.07552e-175	0.422838	0.0463738
MORC2	-1.69437	8.27432	1429.15	9.70803256521368e-313	1.57860259367162e-311	0.74788	0.245816
DTYMK	-1.69426	7.93387	836.276	7.00199e-184	6.79577e-183	0.452798	0.0617155
CEBPZ-AS1	-1.69387	8.03646	924.587	4.43517e-203	4.71074e-202	0.565856	0.106695
EIF2S2P4	-1.69371	8.12253	1152.88	1.0614e-252	1.38751e-251	0.657434	0.160739
TUBB4B	-1.69322	8.37287	1485.41	0	0	0.785755	0.270572
SRSF1	-1.69318	8.34448	1638.16	0	0	0.807236	0.283124
TUBBP1	-1.69289	7.88593	780.8	8.06485e-172	7.33196e-171	0.387224	0.0338215
SMARCA5	-1.69223	9.15415	3149.9	0	0	0.960995	0.6447
TACR3	-1.69145	7.87748	707.944	5.60187e-156	4.6804e-155	0.336914	0.0264993
AP001347.6	-1.6914	8.19477	1141.24	3.59487e-250	4.66651e-249	0.684002	0.183752
NUDT15	-1.68935	7.87338	754.534	4.14459e-166	3.64558e-165	0.355568	0.0254533
CLN6	-1.68926	7.89494	788.323	1.86561e-173	1.71163e-172	0.400226	0.0390516
RFC5	-1.68894	7.90582	785.017	9.76287e-173	8.91621e-172	0.417185	0.040795
TCN2	-1.68889	7.88378	766.599	9.86691e-169	8.83739e-168	0.376484	0.0313808
IGF2BP1	-1.68883	9.45544	4083.01	0	0	0.984737	0.75802
SLC13A3	-1.68845	7.86616	689.524	5.67355e-152	4.65797e-151	0.318259	0.0177824
BCCIP	-1.68799	8.25105	1376.1	3.28271e-301	5.12327e-300	0.749011	0.238494
HLA-B	-1.68734	7.85866	760.391	2.20853e-167	1.96523e-166	0.334652	0.0174338
MRPS15	-1.68713	7.99348	910.681	4.67533e-200	4.88795e-199	0.526851	0.0930962
FARSB	-1.687	8.22084	1298.24	2.73128e-284	4.0009e-283	0.71792	0.21304
ITGA2	-1.68685	7.89816	730.063	8.67854e-161	7.44968e-160	0.391181	0.0296374
RP11-263K19.4	-1.68685	7.86385	745.561	3.70429e-164	3.23098e-163	0.337479	0.0195258
PLTP	-1.68621	8.01759	926.496	1.70634e-203	1.82203e-202	0.540984	0.104603
ZNF532	-1.68564	9.06966	2923.18	0	0	0.956473	0.607043
WSB1	1.68541	9.12303	2847.01	0	0	0.915272	0.711702
LUZP2	-1.68418	7.91749	656.47	8.75065e-145	6.91988e-144	0.362352	0.0474198
LIN52	-1.6832	8.1803	1163.97	4.13113e-255	5.45523e-254	0.686263	0.180614
VMA21	-1.68263	8.02739	964.739	8.2944e-212	9.14988e-211	0.57377	0.111227
MEGF6	-1.68229	7.96738	763.176	5.47705e-168	4.8837e-167	0.461278	0.0749651
AGO2	-1.68176	8.55096	1976.87	0	0	0.871679	0.38424
RNGTT	-1.68154	8.48151	1803.19	0	0	0.852459	0.338912
TUBG1	-1.68135	7.98275	875.995	1.62326e-192	1.63972e-191	0.517241	0.0878661
ADAMTS17	-1.68072	7.86943	650.164	2.05828e-143	1.61149e-142	0.305257	0.0174338
SMARCA2	1.68019	8.0878	811.147	2.03438e-178	1.91999e-177	0.40795	0.180893
RAP2B	-1.68017	7.90079	774.017	2.40675e-170	2.17209e-169	0.403053	0.0411437
MLEC	-1.67965	8.66064	2194.08	0	0	0.900509	0.436541
NEK7	1.67912	8.57834	1419.13	1.46360737863535e-310	0	0.710948	0.484454
CCRN4L	-1.67876	7.95345	825.594	1.4712e-181	1.4079e-180	0.481628	0.0693863
NDRG2	1.67703	8.0065	826.069	1.15967e-181	1.111e-180	0.362971	0.129452
FOXN2	-1.67656	8.08669	1040.67	2.59651e-228	3.07151e-227	0.624081	0.140167
MTBP	-1.67605	7.98622	880.571	1.64208e-193	1.6665e-192	0.52459	0.083682
CMSS1	-1.67604	8.72385	1930.99	0	0	0.891464	0.425732
CCAR2	-1.67602	8.10769	1121.85	5.88851e-246	7.52e-245	0.648954	0.160391
KIF26A	-1.6743	7.96645	844.044	1.43389e-185	1.40213e-184	0.492934	0.0774059
RYR1	-1.67393	8.353	1145.31	4.68971e-251	6.10907e-250	0.745619	0.227336
PMEPA1	-1.67364	8.09412	931.101	1.70182e-204	1.8232e-203	0.604296	0.132497
SATB2	-1.6736	7.93543	643.893	4.75652e-142	3.69508e-141	0.38779	0.0543933
COL1A1	1.67352	8.21896	641.677	1.44271e-141	1.11643e-140	0.424686	0.259469
RRP1	-1.67351	7.91962	770.858	1.17019e-169	1.05208e-168	0.42623	0.053696
RPL13P12	-1.67195	8.01184	902.084	3.45694e-198	3.58388e-197	0.540418	0.105997
FGFR2	-1.67187	8.58975	1760.02	0	0	0.868852	0.359135
CFL1	-1.67016	8.63581	2043.58	0	0	0.886942	0.43166
RPL18A	-1.66972	7.91378	778.748	2.25268e-171	2.04225e-170	0.42623	0.0505579
HERC3	1.66926	8.06323	754.103	5.14311e-166	4.52235e-165	0.383543	0.165065
TTI1	-1.66901	8.18339	1246.68	4.36663e-273	6.19066e-272	0.701526	0.203278
DYNC2H1	-1.66854	8.53974	1627.79	0	0	0.837761	0.3553
CLIC1	-1.66702	8.12921	1072.34	3.3872e-235	4.11352e-234	0.627473	0.172943
KDM2B	-1.66559	8.51932	1823.47	0	0	0.841153	0.36576
SLC2A6	-1.6643	7.84929	740.22	5.3688e-163	4.65314e-162	0.315432	0.0122036
[truncated: 2,098 more rows]

## Sheet: S2_C1vC2 D24vD0
Table S2 C1vC2 D24vD0
	logFC	logCPM	LR	PValue	FDR	up	down
MYH7	8.38009	11.7733	11450.9	0	0	0.945647	0.0587903
MYH6	7.34805	10.5445	7861.77	0	0	0.904762	0.0220464
RP11-120I21.2	6.90732	10.1188	9194.36	0	0	0.872535	0.0141323
GRID2	-6.82574	10.3472	15211.3	0	0	0.992086	0.032227
L1TD1	-6.80341	10.0525	19044	0	0	0.997739	0.010582
MEIS2	6.74706	10.3038	16567.8	0	0	0.983165	0.0627473
CNTN5	6.71358	10.1032	2605.66	0	0	0.555075	0.035048
TECRL	6.62237	9.9369	9089.43	0	0	0.907167	0.0237422
MYOM1	6.52846	9.92649	17785.7	0	0	0.983646	0.035048
LDB3	6.50892	9.95063	18527.9	0	0	0.980279	0.0401357
TTN	6.48022	14.5202	25520.2	0	0	0.999519	0.8355
MYL7	6.45014	10.0112	10490.1	0	0	0.935065	0.0587903
ALPK2	6.33228	9.73792	16851.8	0	0	0.981722	0.0305257
SLC8A1	6.32888	11.605	24552.7	0	0	0.997114	0.380441
DPPA4	-6.29873	9.56165	15640.5	0	0	0.991521	0.004329
MYBPC3	6.20973	9.52118	15196.2	0	0	0.97114	0.0113058
RP5-964N17.1	-6.12029	9.66317	8889.04	0	0	0.946297	0.012025
TNNT2	6.05085	10.3292	15759	0	0	0.983646	0.179197
LIN28A	-5.93982	9.5778	14322.6	0	0	0.992651	0.020202
ADCY2	-5.91491	9.95622	12963.4	0	0	0.987564	0.0697451
CTD-2306M5.1	-5.73023	9.40732	11855.3	0	0	0.980215	0.024531
MYL4	5.7028	9.18225	10135.8	0	0	0.909091	0.0152629
MKI67	-5.66762	9.54163	10529.3	0	0	0.981345	0.029341
DNMT3B	-5.66317	9.63519	14175.9	0	0	0.987564	0.0610871
ESRG	-5.60869	9.06605	9504.9	0	0	0.96156	0
KIF26B	5.57699	9.85262	9661.03	0	0	0.955748	0.153194
CORIN	5.56895	9.32564	6484.73	0	0	0.820106	0.0508762
GABRB3	-5.53479	9.1182	9539.04	0	0	0.963821	0.00962001
MYO18B	5.46461	9.32073	10219.1	0	0	0.926888	0.0667044
FILIP1	5.45907	9.37109	12122.6	0	0	0.953343	0.0802713
KCNIP4	5.43639	10.5531	4291.89	0	0	0.829245	0.282646
CTD-2545M3.8	5.41391	8.96222	9706.07	0	0	0.904281	0.00791408
GATA4	5.40325	8.97575	9394.8	0	0	0.895623	0.0124364
GUCY1A3	5.40173	8.9695	7197.78	0	0	0.854257	0.0107405
TNFRSF19	5.39327	9.06216	7285.88	0	0	0.849928	0.0276993
SNTG2	-5.37155	9.12076	8762.2	0	0	0.95082	0.016835
PTPRZ1	-5.36163	9.32995	12200.4	0	0	0.979084	0.04329
ANKRD1	5.34055	9.16925	2689.31	0	0	0.573834	0.0474845
ACTC1	5.33899	9.9924	7463.58	0	0	0.924483	0.223855
CADM2	-5.33505	9.2046	7862.92	0	0	0.934992	0.029822
ACTN2	5.33102	9.82921	11298.4	0	0	0.953343	0.200113
SMYD1	5.31527	8.9082	9544.28	0	0	0.887446	0.00960995
CSMD2	-5.27951	9.02013	7773.33	0	0	0.929339	0.014911
SHANK2	-5.23373	9.29494	9586.75	0	0	0.966083	0.034632
ERBB4	5.22965	10.1228	6924.41	0	0	0.900914	0.256077
SPHKAP	5.21753	8.88552	5971.73	0	0	0.779221	0.0158282
CMYA5	5.21589	9.17143	7673.85	0	0	0.866282	0.0723573
NTM	-5.15209	9.06907	6772.59	0	0	0.905596	0.026936
PODXL	-5.10922	9.63696	13595.9	0	0	0.988694	0.115921
BMP5	5.07628	8.77272	6018.99	0	0	0.76912	0.00904466
TOP2A	-5.07415	9.12094	6598.92	0	0	0.925947	0.030784
DLGAP1	-5.03386	9.65696	10496.1	0	0	0.981911	0.0759981
CENPF	-5.02627	9.43558	9054.16	0	0	0.974562	0.0572391
RBM20	5.02453	9.17926	7688.25	0	0	0.88937	0.0887507
TBX20	4.95453	8.7096	6868.68	0	0	0.814334	0.0101752
PLN	4.94626	8.78165	5936.28	0	0	0.781145	0.0248728
THY1	-4.93215	8.7003	6805.36	0	0	0.900509	0.000962001
RP11-1144P22.1	-4.92475	8.69893	6284.72	0	0	0.903901	0.000481
TGFB2	4.88776	8.94539	4648.43	0	0	0.754209	0.0661391
CASC15	-4.88357	9.51704	10798.1	0	0	0.981911	0.0774411
SHISA9	-4.80512	8.93951	6247.23	0	0	0.90277	0.021164
CHRM2	4.77947	9.1133	5971.7	0	0	0.840789	0.12606
CACNA1C	4.77151	10.6813	10726.2	0	0	0.989899	0.493499
AC005062.2	-4.76066	8.67361	4251.29	0	0	0.780667	0.00529101
TNNI1	4.75581	8.63784	7052.09	0	0	0.821068	0.0180893
PALLD	4.74731	10.6939	16823.9	0	0	0.997595	0.540418
RP11-436D23.1	-4.71814	8.73492	3819.25	0	0	0.758621	0.013949
MYOCD	4.69479	8.92774	7985.11	0	0	0.882636	0.0876201
LINC00678	-4.69379	8.58693	5658.35	0	0	0.879593	0.000481
RBM47	-4.68901	8.97328	8093.22	0	0	0.952516	0.0509861
NRP1	4.62842	8.86418	6269.38	0	0	0.833093	0.0791408
PCDH7	4.6258	10.1817	10271.3	0	0	0.978836	0.401357
MLIP	4.60608	8.60801	5655.9	0	0	0.756133	0.0248728
VASH2	-4.60467	8.67092	5331.95	0	0	0.878462	0.016835
DPF3	4.59945	8.59251	6144.03	0	0	0.793651	0.0248728
TRIM55	4.57997	8.50596	5626.62	0	0	0.755652	0.00508762
RP11-175E9.1	4.56835	8.53228	4472.69	0	0	0.675806	0.0113058
GJA1	-4.56685	8.91807	7785.63	0	0	0.940644	0.0524291
FLNC	4.55699	9.03649	6511.98	0	0	0.881674	0.129452
CBS	-4.54747	9.20244	8727.88	0	0	0.967778	0.109668
SLIT3	4.53847	9.8236	3536.57	0	0	0.831169	0.312041
PIEZO2	-4.5368	8.7062	5104.65	0	0	0.865461	0.020683
LRRN1	-4.53452	8.69755	6326.54	0	0	0.910684	0.023088
USP44	-4.50226	8.68234	6359.21	0	0	0.919729	0.026936
SEMA6A	-4.49266	9.76808	11162.9	0	0	0.990955	0.207311
DMD	4.47692	9.92177	7858.61	0	0	0.942761	0.407575
HSPB7	4.47488	8.47155	5484.69	0	0	0.734969	0.00904466
UCHL1	-4.469	8.58021	5695.83	0	0	0.888638	0.014911
TDGF1	-4.45893	8.8069	6982.33	0	0	0.936687	0.0481
KCNQ5	4.42706	10.3193	11161	0	0	0.981241	0.439231
VCAM1	4.41526	8.43105	3864.86	0	0	0.621453	0.00282646
FLT1	-4.40354	8.85759	6941.35	0	0	0.938383	0.0481
HIST1H1B	-4.39858	8.50817	3239.47	0	0	0.717354	0.00529101
NLGN4X	-4.39265	9.25586	7919.93	0	0	0.964952	0.121693
RP11-69I8.2	-4.38876	8.46825	3950.46	0	0	0.77671	0.000962001
ZFP42	-4.38221	8.44461	5026.69	0	0	0.851328	0.000481
OSBPL10	-4.37128	8.72626	5955.89	0	0	0.910119	0.039442
BUB1	-4.35396	8.80013	6385.03	0	0	0.915206	0.0591631
RIMS2	-4.34156	9.66378	9516.01	0	0	0.984737	0.144781
TMEM132D	-4.33428	8.61971	3758.76	0	0	0.74788	0.025974
BCAT1	-4.33022	9.36834	10133	0	0	0.98078	0.152477
POU5F1	-4.32956	8.43246	4604.1	0	0	0.825325	0.000962001
CENPE	-4.32872	8.77579	5097.77	0	0	0.874505	0.0505051
BUB1B	-4.32512	8.60487	5631.2	0	0	0.888638	0.027417
HELLS	-4.32458	9.15561	9108.11	0	0	0.972866	0.119769
UNC45B	4.31853	8.43268	5165.62	0	0	0.72583	0.0163934
PRDM16	4.31468	8.49373	3183.91	0	0	0.590669	0.0276993
CHODL	-4.3117	8.67026	2579.46	0	0	0.654607	0.024531
RALYL	4.30086	9.04473	4633.83	0	0	0.801828	0.138496
AKAP6	4.29447	8.69616	5610.21	0	0	0.796056	0.0864895
UNC13A	-4.28733	8.45028	4860.45	0	0	0.84511	0.00673401
ASPM	-4.28536	8.71829	5855.49	0	0	0.915772	0.048581
HMGA1	-4.2772	8.8788	6903.1	0	0	0.937818	0.0769601
TSHZ2	4.27525	8.75377	4633.06	0	0	0.76431	0.102883
PCDH1	-4.26977	8.4457	4674.09	0	0	0.839457	0.00577201
ITPR2	-4.26599	9.24291	6627.98	0	0	0.95082	0.125541
ASIC2	-4.26452	8.93592	4462.56	0	0	0.851894	0.0764791
ACTB	-4.25479	10.1952	11129.8	0	0	0.99039	0.372775
HIST1H1D	-4.25467	8.64476	3018.14	0	0	0.722442	0.036075
SYNPO2L	4.23814	8.4646	3816.86	0	0	0.648389	0.0333522
FBN2	4.21604	10.8845	6379.57	0	0	0.974988	0.678915
DLGAP5	-4.19683	8.43563	4398.31	0	0	0.833804	0.00865801
CTD-2142D14.1	-4.19489	8.37701	4112.58	0	0	0.804409	0
CDH1	-4.18657	8.53143	4971.19	0	0	0.870548	0.015392
LAMA4	4.1845	8.4297	3479.77	0	0	0.609909	0.0282646
TMEM178B	-4.17485	8.68715	5048.55	0	0	0.880158	0.046176
SFRP2	-4.15169	8.51218	4918.75	0	0	0.869418	0.013949
LDB2	-4.1455	8.99931	5475.11	0	0	0.916902	0.0904281
CYP2S1	-4.14519	8.39038	4296.04	0	0	0.817976	0.00577201
AP002856.5	-4.14464	8.38598	4075.41	0	0	0.803844	0.00481
TMEM132B	-4.14147	8.57489	3811.96	0	0	0.810627	0.01924
NEXN	4.13017	9.44924	8269.22	0	0	0.937951	0.346523
ACOXL	-4.12819	8.77704	4584.29	0	0	0.863765	0.0572391
CTNNA3	4.12379	10.7724	10213.3	0	0	0.998076	0.589599
PSAT1	-4.12205	8.64891	5129.88	0	0	0.886942	0.045214
COBL	-4.12095	8.56044	4347.48	0	0	0.841718	0.029341
VSNL1	-4.11484	8.39075	4075.52	0	0	0.793669	0.00673401
AASS	-4.11163	9.6194	10629.8	0	0	0.985302	0.253006
SORBS2	4.10669	10.9746	9630.5	0	0	0.994709	0.687959
KCND2	-4.10627	8.6389	4103.2	0	0	0.836631	0.027898
ADAMTS9-AS2	4.10352	8.3838	3333.2	0	0	0.589226	0.0226116
KIF1A	-4.08172	9.16927	7657.42	0	0	0.962125	0.138047
GPC4	-4.08092	9.03793	6381.08	0	0	0.945732	0.126984
TLE1	-4.07683	8.41134	4393.26	0	0	0.849067	0.011063
ANKRD18CP	-4.07602	8.78175	5866.57	0	0	0.933296	0.0788841
ADAMTS9	4.07157	8.43348	2539.65	0	0	0.539202	0.0378745
MCM4	-4.03562	8.75884	5919.22	0	0	0.91351	0.0832131
DHCR24	-4.02499	9.04032	6383.12	0	0	0.934992	0.134199
AC005276.1	-4.00958	8.3186	3066.33	0	0	0.718485	0
ITGB3	4.00114	8.2938	4186.1	0	0	0.64887	0.0107405
WNT5B	3.99847	8.59	4430.51	0	0	0.757095	0.093273
SLC7A8	-3.9924	8.72802	5693.15	0	0	0.910684	0.0731121
SOX2	-3.98335	8.31968	3905.52	0	0	0.806105	0.004329
BNC2	-3.97139	8.61067	4608.9	0	0	0.877332	0.039442
ESRP1	-3.96854	8.42774	4429.8	0	0	0.852459	0.020683
CSRP3	3.95951	8.28594	3353.9	0	0	0.586821	0.0118711
ZFPM2	3.94941	8.46801	4151.99	0	0	0.699375	0.0661391
LRP8	-3.94714	8.53373	4399.75	0	0	0.857547	0.042328
XIRP1	3.93208	8.24806	3437.82	0	0	0.579125	0.00226116
NFE2L3	-3.92511	8.32227	3790.93	0	0	0.779536	0.00865801
MITF	3.91353	8.5495	5038.43	0	0	0.778259	0.093273
ZSCAN10	-3.90699	8.28288	3482.46	0	0	0.761447	0.001924
GNGT1	-3.90288	8.53226	3784.11	0	0	0.826456	0.027898
TKT	-3.90163	9.09904	7529.78	0	0	0.963256	0.17316
EPCAM	-3.8995	8.63732	4930.14	0	0	0.888072	0.0620491
LINC01090	-3.8985	8.37981	2986.75	0	0	0.721877	0.017316
IQGAP2	-3.89843	8.65852	5294.06	0	0	0.910119	0.0654161
FAM19A5	-3.88621	8.40629	3658.01	0	0	0.794799	0.021164
PGM5	3.88093	8.26597	3245.28	0	0	0.581049	0.0118711
CHAF1A	-3.86865	8.46045	4469.72	0	0	0.868287	0.037037
CLSPN	-3.85791	8.33347	3761.5	0	0	0.808366	0.012506
MSRB3	3.84334	8.58047	5157.99	0	0	0.783069	0.114189
PHF21B	-3.8415	9.49096	6923.78	0	0	0.976258	0.252525
MEIS1	3.82967	8.24815	3621.97	0	0	0.624339	0.0152629
RASGRF2	-3.82419	8.41108	3194.99	0	0	0.764274	0.024531
CTC-260E6.6	-3.82418	8.8142	5964.48	0	0	0.938383	0.109668
MTUS2	3.82059	8.78365	4372.32	0	0	0.79317	0.173544
MYOZ2	3.81825	8.23769	3265.58	0	0	0.580568	0.0107405
IGSF21	-3.81724	8.26748	2908.75	0	0	0.694178	0.002886
SEPHS1	-3.81541	8.75701	5600.81	0	0	0.926512	0.102453
BLM	-3.80877	8.3378	3809.88	0	0	0.808932	0.017797
CACNA2D3	-3.80217	8.62632	3973.37	0	0	0.849633	0.0591631
CIT	-3.80174	8.39098	3826.69	0	0	0.812323	0.020202
GLDC	-3.80129	8.31606	3718.93	0	0	0.810062	0.012987
PLCXD3	3.78782	8.29235	2318.86	0	0	0.490139	0.031091
HAND2-AS1	3.78518	8.20147	3157.83	0	0	0.54786	0.00339175
POPDC2	3.78393	8.23032	3409.1	0	0	0.586821	0.013567
OPCML	-3.78289	8.54348	3253.44	0	0	0.784059	0.037999
LINC00698	-3.76476	8.28018	2370.52	0	0	0.625212	0.00673401
MYL3	3.76315	8.19619	3091.68	0	0	0.534392	0.00282646
MIR302B	-3.7617	8.23194	3269.34	0	0	0.758621	0.001443
CHRM3	-3.76169	8.35065	3107.56	0	0	0.737705	0.020683
POLR3G	-3.75147	8.4244	3916.75	0	0	0.834935	0.03848
RBM24	3.74066	8.20301	3644.27	0	0	0.607985	0.00847937
MCM5	-3.73791	8.36992	3541.82	0	0	0.797626	0.026455
TPX2	-3.72986	8.52133	3940.31	0	0	0.8355	0.0557961
KIF14	-3.72004	8.3009	3243.11	0	0	0.744488	0.01443
PTPRN2	-3.71895	8.32761	2745.57	0	0	0.693612	0.01924
GPR176	-3.71494	8.66286	4444.11	0	0	0.884115	0.0812891
KIF11	-3.71331	8.41108	3684.97	0	0	0.806105	0.037037
SYN3	-3.71158	8.74138	3897.75	0	0	0.858677	0.0986051
JADE1	-3.70998	9.0325	6161.28	0	0	0.943471	0.176527
TRIM71	-3.70536	9.27757	8380.99	0	0	0.98078	0.233285
DPYSL2	-3.68964	8.88614	6205.98	0	0	0.94234	0.141895
NCAPG2	-3.68946	8.40575	3928.08	0	0	0.831543	0.034632
TACC3	-3.68705	8.35688	3552.88	0	0	0.803844	0.030303
LMOD1	3.68558	8.28549	2909.48	0	0	0.570467	0.0384398
HSPA8	-3.68261	9.8381	7871.5	0	0	0.976823	0.401635
FANCD2	-3.68162	8.38813	3924.08	0	0	0.833239	0.035113
PROM1	-3.67977	8.33196	3338.43	0	0	0.779536	0.02405
RP11-562F9.2	-3.67815	8.19875	3056.64	0	0	0.717354	0
CCNB1	-3.67223	8.30133	3163.17	0	0	0.750141	0.018759
FOXM1	-3.66487	8.2373	3298.77	0	0	0.764839	0.00962001
STON2	-3.66316	8.31708	3371.98	0	0	0.78632	0.020202
FAM124A	-3.66128	8.23105	3098.65	0	0	0.745619	0.00625301
FZD7	-3.65982	8.41252	3687.23	0	0	0.814585	0.044252
MMP16	-3.64837	8.67163	4497.64	0	0	0.894291	0.0832131
BMPER	3.64803	8.39161	2716.79	0	0	0.594036	0.0768796
NELL2	-3.64376	8.27657	3167.09	0	0	0.760317	0.014911
FAM155A	-3.6425	9.01142	4228.08	0	0	0.907858	0.0937951
WBSCR17	-3.6411	9.44202	6697.1	0	0	0.972301	0.236171
HS3ST5	-3.64009	9.09513	5211.13	0	0	0.940079	0.151996
U91319.1	-3.63264	8.26208	2646.72	0	0	0.681741	0.012987
POLQ	-3.63078	8.32278	3356.38	0	0	0.794799	0.02405
TNNC1	3.62	8.21649	2854.52	0	0	0.550746	0.0260034
HIST1H3B	-3.61864	8.22113	2101.27	0	0	0.583946	0.00481
CCDC88C	-3.61306	8.29099	3295.45	0	0	0.769361	0.022607
TTK	-3.61241	8.23201	3102.89	0	0	0.745054	0.010582
SLC6A6	-3.61236	8.35986	3552.17	0	0	0.81515	0.034151
EMILIN2	3.59581	8.34426	3729.01	0	0	0.668591	0.0751837
JARID2	-3.59571	10.1246	10884.7	0	0	0.995478	0.500241
GPM6B	-3.58739	8.55014	3931.33	0	0	0.855851	0.0711881
WLS	3.58245	8.31366	3931.18	0	0	0.67773	0.0661391
BRINP1	-3.57322	8.22001	2830.15	0	0	0.695308	0.00865801
SCG3	-3.57124	8.17463	2926.6	0	0	0.713397	0.001443
FAM189A1	-3.56941	8.56451	3564.97	0	0	0.832109	0.0697451
FANCI	-3.56525	8.4069	3843.42	0	0	0.84511	0.046657
TERF1	-3.56378	8.79384	5545.17	0	0	0.937818	0.151515
JPH2	3.55756	8.3274	3556.95	0	0	0.662819	0.071792
PTCHD4	3.55605	8.49319	2124.19	0	0	0.553151	0.107971
SMAD9	3.55367	8.25429	3341.06	0	0	0.621453	0.0491803
RP11-256I9.2	-3.55178	8.18192	2780.19	0	0	0.703787	0.002886
MCM10	-3.55024	8.17903	2847.37	0	0	0.70944	0.003367
SIPA1L2	3.54092	9.08889	6833.05	0	0	0.931217	0.338044
DEPDC1B	-3.53796	8.30325	3270.15	0	0	0.780102	0.028379
FGF2	-3.53699	8.59347	4155.43	0	0	0.886376	0.0909091
EPHA1	-3.5349	8.17448	2877.25	0	0	0.718485	0.004329
MYLK3	3.53413	8.24854	3119.53	0	0	0.596922	0.0508762
HIST1H1E	-3.53213	8.73541	2758.65	0	0	0.783493	0.121693
WWC1	-3.5295	8.30984	3206.89	0	0	0.772188	0.029341
NEBL	3.5285	10.2079	8917.92	0	0	0.98557	0.627473
ZIC2	-3.52779	8.17422	2565.59	0	0	0.667044	0.001924
HRC	3.51362	8.18291	2782.85	0	0	0.544493	0.0231769
NCAPG	-3.51036	8.20661	2924.24	0	0	0.733183	0.012025
ALPL	-3.5094	8.16265	2767.95	0	0	0.704353	0.002886
SYT1	-3.50886	9.47589	6755.09	0	0	0.973997	0.268879
GMDS	-3.50848	8.97746	4986.62	0	0	0.931034	0.169312
KIF20B	-3.50646	8.56177	4323.97	0	0	0.885811	0.0894661
KPNA2	-3.50588	8.5781	3668.71	0	0	0.841718	0.0928331
IDH1	-3.50067	8.76223	4996.9	0	0	0.920294	0.142376
PREX2	-3.49953	8.62114	4283.4	0	0	0.877332	0.0913901
CADPS	3.4917	9.21359	4639.99	0	0	0.877345	0.383833
TUBB	-3.4876	9.42798	7372.78	0	0	0.970605	0.327561
NCAM1	3.48744	9.09189	5279.05	0	0	0.887927	0.338609
PTPRG	-3.48672	10.5928	10766	0	0	0.998869	0.612314
MCM7	-3.47982	8.47368	3740.19	0	0	0.840023	0.0740741
NRG3	-3.47581	8.79652	3482.89	0	0	0.859243	0.0885041
SYT6	-3.47482	8.17965	2556.29	0	0	0.687394	0.00577201
ITPR3	-3.47295	8.21276	2738.51	0	0	0.723573	0.015392
STXBP5L	-3.47245	8.31764	2813.88	0	0	0.742793	0.029341
PRICKLE1	3.47144	9.70034	6242.09	0	0	0.9519	0.535331
CDH4	-3.46902	8.38177	2746.39	0	0	0.744488	0.039442
RMST	-3.46186	8.51965	3188.69	0	0	0.830978	0.023088
AC005307.3	-3.46056	8.15755	2535.78	0	0	0.671566	0.003848
NID2	3.4564	8.34211	3358.98	0	0	0.664743	0.0972301
LRRC4C	-3.45463	8.39138	2159.55	0	0	0.665348	0.041847
PRSS35	3.45123	8.20442	2635.72	0	0	0.535354	0.0412663
RP11-624M8.1	-3.44984	8.39549	2910.35	0	0	0.764274	0.045695
ADARB2	-3.44791	8.56568	3344.33	0	0	0.840023	0.0625301
TMOD1	3.44703	8.19667	3332.56	0	0	0.603175	0.0412663
SLC7A5	-3.44385	8.48315	3343.79	0	0	0.821933	0.0721501
LECT1	-3.44252	8.14371	2585.75	0	0	0.677219	0.001924
NLN	-3.44021	8.72431	5199.51	0	0	0.928208	0.135642
CALN1	-3.43863	8.86906	4415.94	0	0	0.908423	0.143819
CDCA2	-3.43648	8.21803	2710.25	0	0	0.711136	0.019721
GPR98	-3.43185	9.39189	7374.75	0	0	0.98078	0.2886
COL26A1	-3.43068	8.53906	3502.43	0	0	0.82589	0.0803271
ADD2	-3.42988	8.68342	4684.83	0	0	0.901639	0.118326
PTMA	-3.42535	9.309	7398.27	0	0	0.97117	0.313612
ATXN1	3.41686	9.06143	4571.17	0	0	0.891775	0.318824
TTC39C	-3.41288	8.38252	3030.74	0	0	0.786885	0.0557961
BRCA2	-3.41195	8.25814	2972.35	0	0	0.758055	0.026455
PDLIM5	3.41074	10.1545	10026.6	0	0	0.987975	0.710571
FAM46A	3.40979	8.45409	2724.63	0	0	0.641174	0.136235
FASN	-3.40586	9.42648	6372.23	0	0	0.967213	0.316979
ACTG1	-3.4058	9.47637	6720.77	0	0	0.967778	0.340067
CDC6	-3.40501	8.18928	2677.86	0	0	0.719616	0.013468
KCNH7	3.40498	8.61038	1254.56	8.49382e-275	1.38272e-273	0.460798	0.157716
CDCA7L	-3.40333	8.36149	3442.04	0	0	0.811758	0.0538721
GRHL2	-3.40273	8.34589	3126.78	0	0	0.789146	0.024531
RHOBTB3	3.40004	8.83464	4994.91	0	0	0.851852	0.295082
PCNXL2	-3.39865	9.22076	6008.22	0	0	0.956473	0.244348
DTL	-3.3982	8.25477	2542.13	0	0	0.717354	0.022607
PMAIP1	-3.39584	8.18275	2619.61	0	0	0.707179	0.013468
MCM3	-3.3942	8.75244	5078.19	0	0	0.928208	0.152958
SEL1L3	-3.39144	8.24821	2798.86	0	0	0.734313	0.026455
EPB41L3	3.38955	8.9572	4608.5	0	0	0.851371	0.342566
MYO10	-3.38389	8.65351	4511.62	0	0	0.899943	0.11063
MTHFD1	-3.38199	8.64556	4519.08	0	0	0.898248	0.123617
BRIP1	-3.38178	8.38949	3198.47	0	0	0.816846	0.046176
KIF18B	-3.37798	8.14388	2434	0	0	0.654607	0.00577201
PITPNC1	-3.37492	8.70541	4413.28	0	0	0.902205	0.130351
DUSP6	-3.37277	8.36235	2931.18	0	0	0.762578	0.0500241
RP11-267L5.1	-3.36653	8.12126	2216.79	0	0	0.607123	0.000481
HMMR	-3.36564	8.22427	2703.46	0	0	0.718485	0.023088
ASXL3	3.3655	8.18365	2703.04	0	0	0.552189	0.0412663
GNA14	-3.36016	8.18624	1895.4	0	0	0.577162	0.011063
ETV4	-3.3599	8.13645	2516.22	0	0	0.688525	0.00625301
ARHGAP6	3.35854	8.98812	4040.65	0	0	0.849928	0.296213
KIF4A	-3.35168	8.20207	2548.49	0	0	0.69022	0.017797
TDGF1P3	-3.33949	8.14114	2397.84	0	0	0.656303	0.00817701
TSHZ3	-3.33851	8.1332	2235.44	0	0	0.62182	0.003848
KIFAP3	3.33786	8.34676	2890.81	0	0	0.635883	0.107971
WDHD1	-3.33616	8.3732	3384.18	0	0	0.820237	0.0625301
UTP20	-3.33387	8.61541	4276.35	0	0	0.894856	0.124098
SPRY4	-3.32201	8.29261	2774.29	0	0	0.75749	0.04329
PIF1	-3.32198	8.11206	2211.82	0	0	0.611645	0.001443
MALAT1	3.32156	14.1592	12006.9	0	0	1	0.998304
NR5A2	-3.32045	8.14745	1964.88	0	0	0.587337	0.00769601
AC074363.1	-3.31929	9.08836	4683.59	0	0	0.941775	0.186147
FUT9	-3.3191	8.16029	2431.05	0	0	0.674392	0.010101
CENPU	-3.31694	8.17861	2576.22	0	0	0.717354	0.016835
SNTB1	-3.31435	8.20276	2521.01	0	0	0.6987	0.018759
C1QBP	-3.31029	8.38311	3161.72	0	0	0.802713	0.0658971
FHOD3	3.30926	10.1913	8801.79	0	0	0.986051	0.667044
CCNA2	-3.30782	8.14037	2449.43	0	0	0.676653	0.00962001
H2AFZ	-3.30768	8.57661	3866.42	0	0	0.868852	0.122174
XRCC2	-3.30677	8.15124	2520.8	0	0	0.697004	0.013468
CTSC	-3.30646	8.96892	5875.93	0	0	0.953646	0.203463
VRTN	-3.30595	8.11845	2453.57	0	0	0.671566	0.00577201
MAP7	-3.30534	8.57123	3997.25	0	0	0.879028	0.100529
ESRRG	3.30144	8.7066	3440.87	0	0	0.762867	0.247032
RP11-867G2.6	-3.29733	8.10584	1903.92	0	0	0.545506	0
HAND2	3.295	8.06979	2457.14	0	0	0.469937	0.00395704
SYT14	-3.29478	8.24307	2699.51	0	0	0.738836	0.031265
MSH2	-3.2947	9.11101	6624.01	0	0	0.965517	0.276094
MYH7B	3.29438	8.09564	2222.76	0	0	0.457431	0.0141323
PROX1	3.29198	8.16298	2642.07	0	0	0.540164	0.040701
AHNAK	3.28976	8.70532	3514.69	0	0	0.784031	0.214245
RYR1	-3.2879	8.321	2670.83	0	0	0.745619	0.046657
SLC7A3	-3.2857	8.11096	2381.34	0	0	0.670435	0.003848
WDR62	-3.28185	8.14767	2435.59	0	0	0.687394	0.012025
RAN	-3.2814	8.7969	4654.01	0	0	0.919163	0.189995
RPS6	-3.2787	9.63288	7743.37	0	0	0.985868	0.413179
SCNN1A	-3.27833	8.12828	2354.88	0	0	0.66987	0.00865801
SALL2	-3.27695	8.64588	3975.99	0	0	0.881289	0.137566
MICAL2	3.2749	8.38287	3117.74	0	0	0.67292	0.128886
RAPGEF5	-3.27255	8.24579	2491.08	0	0	0.721311	0.028379
LINC00478	3.27202	8.16563	2094.22	0	0	0.481481	0.0435274
CASC5	-3.26995	8.18807	2578.54	0	0	0.710006	0.021645
TMSB4X	-3.26734	8.27634	2689.48	0	0	0.754098	0.045214
ALOX12P2	-3.25955	8.28235	2413.85	0	0	0.703222	0.043771
PFN1	-3.25731	8.78318	4499.89	0	0	0.905596	0.188552
TSSC2	-3.25679	8.19227	1890.22	0	0	0.602035	0.022126
PDZD4	-3.25051	8.14622	2308.01	0	0	0.669305	0.012987
LINC00669	-3.24517	8.13432	906.905	3.0956e-199	3.64644e-198	0.30978	0.00769601
RRM2	-3.23825	8.10074	2308.91	0	0	0.65065	0.004329
GFPT2	-3.2366	8.54673	3810.81	0	0	0.865461	0.108706
GNG4	-3.236	8.11263	2241.09	0	0	0.648389	0.00721501
SMAD6	3.23336	8.48129	2344.79	0	0	0.626744	0.172414
PROX1-AS1	3.23287	8.09971	2108.11	0	0	0.455026	0.0231769
GYLTL1B	-3.23182	8.0822	2303.53	0	0	0.643301	0.001443
KNTC1	-3.22842	8.39396	3308.75	0	0	0.832674	0.0755171
TMEM108	-3.22498	8.25519	2448.15	0	0	0.710006	0.037037
RP5-865N13.2	-3.21971	8.0827	2084.46	0	0	0.606557	0.000481
TICRR	-3.21914	8.12239	2340.48	0	0	0.678349	0.011544
PPM1E	-3.21604	8.21144	2416.38	0	0	0.697004	0.030303
PPP1R12B	3.21556	9.67249	5081.13	0	0	0.940356	0.605427
CDH2	3.21512	9.8085	8343.94	0	0	0.98076	0.621255
TXNIP	3.21163	8.36183	2944.07	0	0	0.657047	0.131713
FAM111B	-3.20832	8.10692	2161.21	0	0	0.642171	0.00625301
KIAA1244	-3.20751	8.28888	2839.21	0	0	0.773318	0.0500241
TRPM3	-3.20618	8.57272	2847.88	0	0	0.838327	0.0533911
TGM2	3.2033	8.08417	2250.65	0	0	0.474266	0.0197852
NCAPH	-3.20142	8.09396	2255.22	0	0	0.647258	0.00577201
GPR133	3.20107	8.06576	2339.2	0	0	0.469937	0.0113058
RP4-724E13.2	-3.20066	8.11563	1571.61	0	0	0.499152	0.00673401
ADAMTS20	-3.19973	8.1596	2214.25	0	0	0.66987	0.016354
KIF2C	-3.19438	8.09658	2170.51	0	0	0.62182	0.00625301
PHC1P1	-3.19339	8.2107	2557.41	0	0	0.717354	0.036075
TOX3	-3.19314	8.08929	2116.2	0	0	0.618994	0.002886
ETS1	-3.19155	8.11371	2203.53	0	0	0.64104	0.010101
TCOF1	-3.18833	8.86091	5187.22	0	0	0.931034	0.220298
PCDH11X	-3.18825	8.2436	1962.83	0	0	0.667609	0.028379
HECW1	-3.18751	8.19682	2068.63	0	0	0.64952	0.024531
PDIA4	-3.18674	8.68622	4289.96	0	0	0.890334	0.162578
NHS	-3.18282	8.2523	2312.98	0	0	0.703787	0.035113
MARCKSL1	-3.18024	8.46572	3322.19	0	0	0.832674	0.103415
LRIG1	-3.17924	8.77521	4507.53	0	0	0.924251	0.180856
CDC20	-3.17567	8.07349	2124.08	0	0	0.603166	0.001924
CCDC150	-3.17431	8.23932	2620.84	0	0	0.751837	0.040404
H19	3.17027	8.27824	1611.18	0	0	0.468013	0.104014
PHC1	-3.16665	8.51146	3580.23	0	0	0.868287	0.114959
VAT1L	-3.16658	8.13879	2004.06	0	0	0.613906	0.012506
LPCAT1	-3.16622	8.42191	3130.15	0	0	0.817976	0.0913901
RBMS3	3.16513	8.88535	3024.3	0	0	0.766715	0.304692
MELK	-3.16393	8.26755	2816.01	0	0	0.782363	0.049543
KIF15	-3.16129	8.17702	2413.73	0	0	0.711136	0.027417
NUSAP1	-3.15904	8.17144	2347.03	0	0	0.68909	0.026455
CHST9	-3.15854	8.22584	2293.23	0	0	0.702092	0.030784
FNBP1L	-3.15084	8.94724	5347.2	0	0	0.947428	0.233285
CARD11	-3.14973	8.09652	2044.25	0	0	0.605992	0.00817701
ERICH1-AS1	-3.14808	8.09338	1719.86	0	0	0.537592	0.00577201
ELAVL2	-3.1456	8.31755	2707.03	0	0	0.764839	0.0625301
RAP1GAP2	-3.14325	8.51344	3298.57	0	0	0.834935	0.111111
TTLL12	-3.13929	8.24038	2641.28	0	0	0.749576	0.047138
SKA3	-3.13727	8.06836	2109.78	0	0	0.607688	0.003367
RP11-40F8.2	-3.1365	8.23584	1699.39	0	0	0.583946	0.032708
RANBP1	-3.13632	8.24412	2593.92	0	0	0.752968	0.0481
INPP4B	3.13576	8.37792	1301.89	4.39856e-285	7.51825e-284	0.456469	0.136235
LAMA2	3.13305	9.10276	2852.26	0	0	0.755652	0.409836
AC005022.1	3.13145	8.03812	1672.47	0	0	0.354978	0.00395704
BEND4	-3.12993	8.0829	2104.4	0	0	0.621255	0.00625301
SORCS3	3.128	8.6084	1976.3	0	0	0.623377	0.206897
RCAN2	3.12711	9.01693	3862.33	0	0	0.847042	0.366874
VRK1	-3.12553	8.32478	2925.74	0	0	0.79706	0.0697451
CD24P4	-3.12535	8.18781	2200.17	0	0	0.697004	0.031746
KAL1	-3.12401	8.49121	3207.67	0	0	0.841718	0.101972
DDX21	-3.12241	9.11139	5587.31	0	0	0.953081	0.299182
PAICS	-3.11443	9.0795	5845.2	0	0	0.962125	0.299663
PRR11	-3.10782	8.12393	2183.31	0	0	0.662521	0.017316
CTD-2501M5.1	-3.10701	8.06231	1641.96	0	0	0.50537	0.000481
RPL39L	-3.10581	8.17098	2081.04	0	0	0.662521	0.030303
EIF5A	-3.10576	8.5022	3321.16	0	0	0.837761	0.126503
LMOD2	3.10165	8.02712	1686.69	0	0	0.350168	0.00282646
ROBO2	-3.09975	9.78817	2544.39	0	0	0.947428	0.263107
FGD4	-3.0995	9.21453	5813.26	0	0	0.969474	0.292448
CD9	-3.09921	8.07739	2097.04	0	0	0.637083	0.00769601
SPAG5	-3.0983	8.09428	2136.97	0	0	0.639344	0.011544
KIFC1	-3.09766	8.07762	2010.23	0	0	0.599209	0.00721501
SLC7A11	-3.09742	8.18206	2142.27	0	0	0.671566	0.027898
PPARGC1A	3.09401	8.13082	2286.3	0	0	0.512266	0.0520068
SGOL2	-3.08975	8.24693	2383.12	0	0	0.71905	0.047619
SGPP2	3.08865	8.03943	2184.84	0	0	0.444925	0.0118711
UGT8	-3.08282	8.05977	2061.51	0	0	0.622386	0.003848
BRCA1	-3.08036	8.21645	2455.16	0	0	0.741662	0.037999
KALP	-3.07891	8.64051	3406.16	0	0	0.869983	0.128427
MYBL2	-3.07735	8.07913	2021.4	0	0	0.628038	0.00721501
PLCH1	-3.07642	8.25777	2356.39	0	0	0.730921	0.037999
HTR7	-3.07567	8.06646	1575.24	0	0	0.495195	0.003367
POLE	-3.07224	8.39054	2977.04	0	0	0.815715	0.0865801
SMC4	-3.0691	8.87318	4956.74	0	0	0.942906	0.228475
HIST1H4D	-3.06771	8.12256	1523.31	0	0	0.519503	0.017316
TRIML2	-3.06363	8.06572	1888.72	0	0	0.596947	0.00481
RCC2	-3.0615	8.87521	5207.18	0	0	0.938949	0.24531
RTKN2	-3.05933	8.08043	2077.59	0	0	0.636518	0.00865801
ZMAT4	-3.05795	8.38635	2467.35	0	0	0.74788	0.0803271
PLD5	-3.0576	8.4646	2334.47	0	0	0.770492	0.0658971
SH3RF2	3.05615	8.1143	1952.96	0	0	0.468494	0.0463539
SCD	-3.05463	9.11668	5068.73	0	0	0.953081	0.292448
MDN1	-3.05334	9.93756	8803.52	0	0	0.993217	0.571429
PRUNE2	-3.05212	8.4269	2465.2	0	0	0.769361	0.0899471
HJURP	-3.04767	8.05813	1882.29	0	0	0.569248	0.004329
VAV3	-3.04663	8.07182	1882.7	0	0	0.586207	0.00769601
KIF23	-3.04396	8.22834	2173.77	0	0	0.675523	0.049062
PVT1	-3.03735	9.85904	6080.02	0	0	0.988694	0.422799
AP000459.4	-3.0349	8.03592	1884.71	0	0	0.564161	0
FAR2	-3.03153	8.09841	1885.13	0	0	0.61108	0.014911
KCTD8	-3.02683	8.51606	2703.39	0	0	0.81515	0.0952381
MGST1	-3.02662	8.7091	4054.48	0	0	0.916902	0.177008
HIST1H2AH	-3.02643	8.06363	1399.17	3.18837e-306	5.88268e-305	0.4658	0.00481
MEF2C	3.02611	8.17275	2257.1	0	0	0.553151	0.0740531
NUP205	-3.0229	8.66354	4105.31	0	0	0.906162	0.176046
ACOT7	-3.01995	8.14392	2123.19	0	0	0.674392	0.029822
FADS2	-3.01673	9.04014	4805.81	0	0	0.938949	0.294853
CACNA1B	-3.01527	8.53906	2595.95	0	0	0.80667	0.108706
E2F7	-3.01388	8.0768	1900.16	0	0	0.610514	0.010582
RP11-453F18_B.1	-3.01251	8.74894	3892.17	0	0	0.900509	0.175084
ARHGAP11B	-3.01198	8.43376	2716.77	0	0	0.790277	0.0942761
PLXNA4	3.00957	8.33312	1290.06	1.63479e-282	2.74787e-281	0.45214	0.13567
RP11-20D14.6	-3.00612	8.06022	1870.96	0	0	0.600339	0.00673401
FANCA	-3.00452	8.29806	2591.6	0	0	0.778971	0.0687831
PDIA3P1	-3.00314	8.41264	3118.17	0	0	0.843414	0.107263
SLC24A2	-2.99994	8.07846	1786.74	0	0	0.581685	0.010582
PVRL1	-2.99887	8.26921	2447.6	0	0	0.745054	0.0610871
ZNF732	-2.9983	8.10356	2053.8	0	0	0.656868	0.018759
ECT2	-2.99453	8.45523	3150.4	0	0	0.843414	0.118807
ACLY	-2.99083	9.01068	4917.12	0	0	0.947428	0.291486
CCT5	-2.9877	8.87833	4551.3	0	0	0.934992	0.256854
GTSE1	-2.98732	8.06593	1887.41	0	0	0.597513	0.00962001
LAMC3	-2.98701	8.11589	1874.36	0	0	0.61221	0.023569
TBX5	2.98658	8.00203	1767.66	0	0	0.367003	0.00282646
SLC3A2	-2.97948	8.47635	3005.2	0	0	0.844545	0.121693
MCM2	-2.97745	8.14288	2093.19	0	0	0.677784	0.029822
HSPD1	-2.97296	9.81771	7640.09	0	0	0.993217	0.554594
MAL2	-2.96591	8.04454	1872.65	0	0	0.59186	0.00577201
CLDN6	-2.96219	8.40375	2951.09	0	0	0.825325	0.102453
BIRC5	-2.96085	8.04189	1848.94	0	0	0.587337	0.00577201
TIMELESS	-2.96046	8.17573	2268.83	0	0	0.71905	0.044252
C2orf48	-2.95897	8.07424	1768.16	0	0	0.592425	0.00913901
RP11-420N3.2	-2.95823	8.35744	2088.62	0	0	0.702092	0.0937951
CREB5	2.95221	8.34927	1688.28	0	0	0.556518	0.118146
LBH	2.95139	8.48087	2703.28	0	0	0.691198	0.237422
LARGE	-2.94888	9.58811	5681.28	0	0	0.982476	0.405483
DENND5B	2.94796	9.5423	6944.07	0	0	0.970659	0.624647
MYO1B	-2.9478	8.56509	3501.38	0	0	0.875071	0.149591
FRMD4A	-2.94636	8.69688	3280.4	0	0	0.880724	0.168831
MME	-2.94321	8.02813	1793.59	0	0	0.56303	0.003848
PLK1	-2.94023	8.08157	1774.21	0	0	0.589033	0.017797
PRSS42	2.94008	7.99082	1740.97	0	0	0.357383	0.00169587
CDK1	-2.93678	8.05501	1730.43	0	0	0.560204	0.010101
NASP	-2.93427	9.35865	6137.83	0	0	0.97117	0.411736
CAD	-2.93317	8.56213	3465.29	0	0	0.873375	0.152958
CENPK	-2.93224	8.11223	1995.42	0	0	0.66026	0.026455
EPB41L2	-2.93014	8.69324	3837.91	0	0	0.895986	0.173641
FHDC1	-2.92601	8.02426	1769.15	0	0	0.556812	0.003848
CSE1L	-2.92492	8.88394	4840.41	0	0	0.933861	0.272246
CDCA7	-2.92413	8.09748	1950.95	0	0	0.652346	0.023088
PCDH18	-2.92239	8.06279	1708.19	0	0	0.579989	0.013468
B3GALT5	-2.92154	8.10978	1909.29	0	0	0.64104	0.027898
GALNT7	-2.91615	8.79549	4191.83	0	0	0.925382	0.223184
HYOU1	-2.91598	8.78129	4226.67	0	0	0.91238	0.21645
PARK2	2.9151	8.83412	3764.92	0	0	0.849928	0.326738
RP6-99M1.2	-2.9143	8.04983	1774.46	0	0	0.584511	0.00913901
ARHGAP31	2.9128	8.46831	2590.71	0	0	0.690236	0.217637
BVES	2.91155	8.16841	2069.35	0	0	0.529582	0.093273
RRP1B	-2.91065	8.59582	3613.9	0	0	0.872244	0.174122
KIAA1524	-2.90712	8.16004	2140.04	0	0	0.710006	0.041366
FGF10	2.90393	7.98696	1569.58	0	0	0.334295	0.00226116
RP1-167A14.2	-2.90189	8.09921	1929.9	0	0	0.656868	0.022126
TCF7L1	-2.90105	9.31126	5660.13	0	0	0.969474	0.384319
SGK223	-2.89701	8.18978	2072.79	0	0	0.6987	0.040885
ENPP1	-2.89511	8.1017	1904.59	0	0	0.644997	0.027417
IDO1	-2.89486	8.01074	1628.45	0	0	0.526851	0.000481
GALNT13	-2.8943	8.50975	2679.09	0	0	0.833239	0.111111
HSP90B1	-2.89175	9.80331	7326.56	0	0	0.991521	0.558442
FHL2	2.88599	8.68447	1866.75	0	0	0.637326	0.346523
MCM6	-2.8841	8.40029	2707.99	0	0	0.817976	0.115921
NDC80	-2.882	8.03779	1721.68	0	0	0.563595	0.010101
TTN-AS1	2.88107	9.08899	4707.27	0	0	0.892737	0.457886
PLK4	-2.88035	8.02409	1769.05	0	0	0.581685	0.00577201
AIF1L	-2.87796	8.16321	2098.62	0	0	0.695308	0.043771
PDIA3	-2.87677	9.08862	5240.28	0	0	0.958734	0.329485
ORC1	-2.87561	8.03788	1813.28	0	0	0.596947	0.010582
RP11-531A24.5	-2.87331	8.12601	1923.7	0	0	0.667609	0.031746
CD200	-2.87124	8.10197	1905.09	0	0	0.65065	0.02405
PCNA	-2.87094	8.20453	2105.23	0	0	0.69983	0.0572391
CENPP	-2.86783	8.57372	2809.42	0	0	0.842284	0.131794
PTBP1	-2.86757	8.56135	3412.49	0	0	0.868287	0.166907
FZD5	-2.86725	8.05015	1732.63	0	0	0.585076	0.013468
PPP2R2B	-2.86606	8.3273	2029.43	0	0	0.726399	0.0610871
DSCC1	-2.86465	8.00611	1729.83	0	0	0.563595	0.001924
TRIP13	-2.86114	8.03901	1777.22	0	0	0.586772	0.012025
TUBA1B	-2.861	8.83281	3905.2	0	0	0.904466	0.247234
STIL	-2.86051	8.09901	1900.56	0	0	0.640475	0.026455
PHGDH	-2.86051	8.63354	3424.19	0	0	0.888638	0.174603
SYNE1	2.86041	8.36791	2174.55	0	0	0.613757	0.190503
CABLES1	-2.85874	8.22032	1957.13	0	0	0.694178	0.0577201
LINC00458	-2.85854	8.01062	1376.58	2.57972e-301	4.67453e-300	0.457886	0.000962001
LMNB2	-2.85794	8.31962	2536.01	0	0	0.769361	0.0937951
CT49	-2.85788	8.01272	1308.32	1.75478e-286	3.01361e-285	0.451102	0.001443
GATA6	2.85761	7.9793	1929.41	0	0	0.398268	0.00452233
TCEA3	2.85697	7.98562	1895.74	0	0	0.398268	0.00847937
FKBP4	-2.85694	8.54127	2958.95	0	0	0.837761	0.161616
SET	-2.85583	9.14265	5308.96	0	0	0.954211	0.362193
CDKN1A	2.8542	8.20943	1128.35	2.27673e-247	3.33718e-246	0.410774	0.0972301
NRXN3	-2.85257	8.2568	1802.34	0	0	0.671001	0.0586821
CTC-254B4.1	-2.8445	8.06339	1574.39	0	0	0.568118	0.014911
CACNB2	2.84355	9.51758	4730.42	0	0	0.934584	0.600904
GLB1L3	-2.84166	8.00605	1580.56	0	0	0.515546	0.002405
ZNF90	-2.83919	8.32419	2515.81	0	0	0.784059	0.0933141
KIAA0825	-2.83794	8.82657	1972.01	0	0	0.792538	0.218374
NPM1P27	-2.83674	8.66255	3487.62	0	0	0.892029	0.210678
ADAMTS16	-2.83627	8.03985	1551.25	0	0	0.547202	0.00817701
PSIP1	-2.83627	8.96833	4804.12	0	0	0.957038	0.312169
CDCA5	-2.8357	8.01335	1714.75	0	0	0.568118	0.00625301
INCENP	-2.83313	8.18902	1851.67	0	0	0.653477	0.0538721
HIST1H2BH	-2.83093	8.02408	1301.39	5.64597e-285	9.64387e-284	0.456755	0.00625301
MYBBP1A	-2.83046	8.43902	2803.42	0	0	0.819107	0.129389
GMNN	-2.82888	8.20996	2202.49	0	0	0.728095	0.0625301
LMNB1	-2.82813	8.45456	2946.48	0	0	0.834935	0.131794
UBE2C	-2.82771	8.00017	1541.35	0	0	0.497456	0.001443
FAM189A2	2.82538	9.37097	3172.81	0	0	0.876383	0.555681
UCK2	-2.82442	8.54703	3151.92	0	0	0.854155	0.158249
PKP2	2.82438	9.30968	5038.52	0	0	0.92785	0.582815
NKAIN3	-2.82133	8.10115	1539.91	0	0	0.571509	0.025974
NFASC	-2.81895	8.05403	1605.36	0	0	0.573205	0.014911
RGS7	-2.81771	8.06903	1532.36	0	0	0.55342	0.021164
ANLN	-2.81683	8.31049	2398.89	0	0	0.780102	0.0841751
CPEB4	2.81522	8.55337	3234.09	0	0	0.76912	0.295082
AURKB	-2.81492	7.99836	1645.56	0	0	0.538722	0.002405
PRMT1	-2.81335	8.59587	2824.24	0	0	0.845676	0.189995
FLNA	-2.81291	9.55749	5214.47	0	0	0.973997	0.477633
LNPEP	2.81276	8.50019	3241	0	0	0.756614	0.275862
TMPO	-2.8123	8.57467	3456.5	0	0	0.880724	0.183742
ACAT2	-2.80989	8.11355	1704.72	0	0	0.614471	0.033189
PTTG1	-2.80659	8.11159	1844.78	0	0	0.655738	0.031265
RCC1	-2.80511	8.23127	2193.12	0	0	0.730356	0.0678211
CHEK1	-2.80182	8.2467	2340	0	0	0.760317	0.0707071
ZEB1	2.80111	8.19833	2184.63	0	0	0.584897	0.102318
ARAP3	-2.79702	8.09051	1746.22	0	0	0.620124	0.027417
GINS1	-2.7956	8.12765	1959.95	0	0	0.685133	0.039442
RAB3B	-2.79459	8.37003	2633.62	0	0	0.804975	0.107744
BTBD11	-2.79323	8.07962	1515.25	0	0	0.561899	0.021645
OTUD7A	-2.79258	8.08231	1697.94	0	0	0.607123	0.025012
STMN1	-2.79153	8.51013	2831.82	0	0	0.837196	0.157768
CGN	-2.7885	8.0493	1679.57	0	0	0.595252	0.01924
PFAS	-2.78707	8.32573	2482.7	0	0	0.789146	0.11063
ARHGAP11A	-2.78496	8.09154	1736.22	0	0	0.619559	0.029341
SMPX	2.78322	7.96425	1727.15	0	0	0.356421	0.00395704
ZNF66	-2.78294	8.0983	1792.52	0	0	0.637648	0.03367
MOXD1	2.78105	8.18197	893.685	2.31527e-196	2.68478e-195	0.341029	0.109666
HIST1H2AG	-2.78007	8.06861	1300.81	7.54913e-285	1.28773e-283	0.507066	0.019721
TERT	-2.7793	7.98847	1594.87	0	0	0.531939	0.001443
DANCR	-2.77918	8.27594	2362.9	0	0	0.768231	0.0913901
TPM3	-2.77834	8.69246	3781.99	0	0	0.907858	0.227513
PLCB3	-2.7753	8.10219	1833.33	0	0	0.642736	0.035594
NOP56	-2.77496	8.83189	4255.22	0	0	0.936687	0.272246
FSD2	2.77492	7.97689	1524.02	0	0	0.34151	0.00960995
NCL	-2.77385	10.5098	7941.2	0	0	0.997739	0.760943
KIF22	-2.77216	8.14991	1964.44	0	0	0.68909	0.0509861
IQSEC2	-2.77076	8.1639	1664.78	0	0	0.630865	0.049062
PABPC1	-2.77073	9.98321	7789.71	0	0	0.994912	0.650794
CAMK2D	2.77034	9.14245	4002.42	0	0	0.902357	0.51385
KIF5C	-2.76773	8.45003	2635.18	0	0	0.826456	0.121212
BUB3	-2.76645	8.45912	2621.44	0	0	0.808932	0.148629
PELI2	-2.76271	8.25971	2061.16	0	0	0.734313	0.0663781
TRPC4	-2.75983	8.08482	1528.48	0	0	0.581685	0.027417
PNPLA3	-2.75902	8.02332	1559.42	0	0	0.55342	0.012506
COL2A1	2.75876	8.46373	2151.07	0	0	0.666667	0.233465
EXO1	-2.75639	7.99216	1600.1	0	0	0.545506	0.003848
DAZL	-2.75287	7.99311	1379.2	6.95121e-302	1.26229e-300	0.474845	0.002886
ZNF730	-2.7523	8.07982	1625.23	0	0	0.604862	0.025493
PRDM14	-2.75026	7.98043	1531.4	0	0	0.508197	0.000481
EDIL3	-2.74695	8.30703	2039.73	0	0	0.742793	0.0798461
PCLO	-2.7451	8.13189	1711.39	0	0	0.646128	0.036556
DPY19L2P1	2.7416	8.03088	1676.88	0	0	0.417508	0.0429621
SPATS2L	-2.74133	9.02592	3972.67	0	0	0.943471	0.317941
PDIA6	-2.74105	9.20308	5293.87	0	0	0.962125	0.405483
CORO2A	-2.741	8.04432	1536.38	0	0	0.553985	0.020202
ST6GALNAC5	-2.74048	8.1025	1493.2	0	0	0.587337	0.020202
DPP10	-2.73833	8.13154	1516.45	0	0	0.600904	0.037037
SLC1A5	-2.73761	8.29575	2156.79	0	0	0.747315	0.0947571
CRMP1	-2.73466	8.28355	2145.62	0	0	0.752402	0.0832131
ZWILCH	-2.73374	8.09879	1750.58	0	0	0.637083	0.036075
ZNF215	-2.73066	8.00875	1545.12	0	0	0.539853	0.00962001
TENM4	2.72769	9.60281	2762.1	0	0	0.8557	0.63143
PARPBP	-2.72754	8.06015	1603.9	0	0	0.585076	0.024531
DAPK1	-2.72548	9.08973	4195.35	0	0	0.947993	0.3367
SNRPB	-2.72512	8.27611	2307.73	0	0	0.764274	0.0976431
NCAPD2	-2.72152	8.52061	2858.32	0	0	0.839457	0.170274
BASP1	-2.71944	8.35473	2370.31	0	0	0.791973	0.105339
KIAA0922	-2.71897	8.36062	2420.4	0	0	0.798756	0.10582
RP11-617F23.1	2.718	7.99574	1719.88	0	0	0.404521	0.027134
FBN3	-2.71623	8.04197	1529.75	0	0	0.563595	0.018759
CENPJ	-2.71593	8.21592	2091.74	0	0	0.728095	0.0745551
ATAD5	-2.71591	8.19895	1990.36	0	0	0.713963	0.0697451
SLC39A14	-2.71286	8.74709	3589.24	0	0	0.916337	0.244348
PRC1	-2.7128	8.17931	1764.81	0	0	0.661956	0.0639731
YPEL2	2.71231	8.17342	1909.66	0	0	0.544012	0.118711
ADCY3	-2.7119	8.03847	1530.07	0	0	0.578293	0.017316
SAMD4A	2.70933	9.08573	3075.44	0	0	0.882636	0.434144
PPM1G	-2.70597	8.62145	3218.18	0	0	0.877332	0.205868
FGFBP3	-2.70373	7.99641	1466.7	6.75387737864984e-321	1.3161414739565e-319	0.52346	0.00817701
TAF4B	-2.70329	8.22039	2023.35	0	0	0.726399	0.0716691
ESPL1	-2.70156	7.98502	1498.18	0	0	0.520068	0.00529101
DNMT1	-2.69994	8.87994	4232.94	0	0	0.934992	0.295334
DOCK3	-2.69938	8.73735	2723.71	0	0	0.872244	0.1924
TEX15	-2.69807	7.98361	1501.49	0	0	0.522894	0.004329
RFWD3	-2.69655	8.36051	2458.03	0	0	0.799322	0.118326
PPP1R13B	2.69615	8.60328	3208.94	0	0	0.790284	0.329565
HSP90AB1	-2.69572	10.6135	8032.21	0	0	0.996043	0.793651
ILF3	-2.68861	9.50821	6510.67	0	0	0.985302	0.522848
EDNRA	2.6886	8.2565	1928.48	0	0	0.567581	0.172414
TTF2	-2.68475	8.24805	2090.41	0	0	0.733748	0.0904281
PRDX1	-2.68121	8.72614	3398.43	0	0	0.894856	0.242905
PPP1R14C	2.68044	7.97619	1367.71	2.18742e-299	3.92711e-298	0.337181	0.0192199
DEPDC1	-2.68004	8.02155	1471.36	6.57107308968858e-322	1.28654694177061e-320	0.544375	0.015873
PDPN	-2.67985	8.04907	1577.27	0	0	0.593556	0.025974
LINC00881	2.67952	7.9412	1487.7	0	0	0.316017	0
ANTXR2	2.67846	8.37163	2263.21	0	0	0.649832	0.225551
GBE1	2.67792	8.64027	2292.64	0	0	0.72583	0.349915
NUDT4	2.67777	8.42739	2694.57	0	0	0.706109	0.263991
ZNF423	-2.67749	8.70548	2940.77	0	0	0.888072	0.215969
TIMP3	2.67728	8.38485	2286.65	0	0	0.660414	0.240814
CASZ1	2.67702	8.3717	2530.39	0	0	0.678692	0.228378
MTSS1	2.6758	8.30131	1440.57	3.21625863034049e-315	6.15392070812984e-314	0.525253	0.178632
CDH11	2.67525	8.33415	1593.77	0	0	0.555556	0.19446
PRIM2	-2.67373	8.2954	2165.48	0	0	0.762578	0.0990861
SPC25	-2.67065	7.99142	1490.16	0	0	0.535331	0.00865801
MTHFD2	-2.67021	8.40964	2491.09	0	0	0.811193	0.133718
CDC7	-2.66686	8.12432	1797.65	0	0	0.664217	0.049062
KLHL29	-2.66674	8.04295	1422.53	2.66688353619136e-311	5.01184037380462e-310	0.545506	0.022126
CENPI	-2.66367	8.03564	1519.3	0	0	0.579423	0.01924
GNAO1	-2.66341	8.07177	1525.72	0	0	0.580554	0.031265
MMS22L	-2.66334	8.46075	2534.09	0	0	0.8355	0.138047
MARCKS	-2.66331	8.14577	1819.37	0	0	0.682872	0.0519481
FAM83D	-2.66282	7.99683	1417.11	4.0305493667695e-310	0	0.51385	0.00962001
HS6ST3	-2.66221	8.06154	1233.75	2.81665e-270	4.50416e-269	0.507631	0.022126
IPO5	-2.66113	9.08321	4758.22	0	0	0.963821	0.379509
AR	-2.65809	8.00261	1454.06	3.75319438191532e-318	7.26919377605001e-317	0.5342	0.011063
LRPPRC	-2.65696	9.46379	6381.86	0	0	0.988129	0.517076
ITGA6	-2.65544	8.55013	3059.12	0	0	0.869983	0.180856
PUS7	-2.65488	8.48152	2753.47	0	0	0.849067	0.16835
SRL	2.65478	7.94981	1514.73	0	0	0.338143	0.00734878
C6orf132	-2.65399	7.98397	1485.2	0	0	0.533635	0.00673401
CBX2	-2.65376	8.04414	1572.45	0	0	0.597513	0.025493
NOTCH1	-2.65314	8.3009	2063	0	0	0.73714	0.103415
LDLRAD3	-2.65189	8.63171	2971.54	0	0	0.875636	0.185666
RP11-176N18.2	-2.6513	8.25251	1778.42	0	0	0.6987	0.0735931
RCSD1	2.6489	7.97783	1442.95	9.74939916802164e-316	1.86825352396579e-314	0.352092	0.0248728
ATIC	-2.64761	8.52138	2835.46	0	0	0.850198	0.183261
ZEB2	2.64548	7.96145	1506.24	0	0	0.354978	0.0141323
SNHG3	-2.64379	8.08786	1547.45	0	0	0.61221	0.03848
GART	-2.64359	8.71244	3579.83	0	0	0.917467	0.253487
SLC29A1	-2.64331	8.21389	1937.58	0	0	0.712832	0.0860991
GRIA4	-2.64173	8.23663	1467.45	4.63927641444931e-321	9.04782417229075e-320	0.654042	0.041847
RIN2	2.64005	7.99821	1483.95	0	0	0.37999	0.0361786
CALR	-2.63823	9.48862	5382.99	0	0	0.977388	0.489177
RP11-531H8.1	-2.63766	7.96633	1252.64	2.20951e-274	3.58765e-273	0.430752	0.000962001
MAMDC2	-2.63503	8.02606	1378.93	7.94999e-302	1.44262e-300	0.526851	0.016835
FAM169A	-2.63469	8.62388	3002	0	0	0.884681	0.204906
HNRNPAB	-2.63299	8.42539	2499.9	0	0	0.813454	0.152958
SSRP1	-2.63241	8.64802	3267.57	0	0	0.890899	0.236171
ITPK1	-2.6313	8.47507	2429.45	0	0	0.823064	0.154401
SOGA3	-2.63014	7.97139	1416.07	6.76445875762672e-310	0	0.507066	0.004329
SORL1	-2.63013	8.6742	3228.3	0	0	0.890334	0.220298
ADAR	-2.62983	8.98	4403.31	0	0	0.943471	0.347282
FSTL4	-2.62672	7.9792	1281.23	1.35381e-280	2.26057e-279	0.47654	0.00625301
DUSP27	2.62657	7.95515	1409.51	0	3.34263e-307	0.328042	0.0130017
CLMP	-2.62542	8.17263	1701.09	0	0	0.666478	0.0606061
SGOL1	-2.62228	7.99182	1436.4	2.58949859468323e-314	4.93975639985569e-313	0.526286	0.012025
ERCC6L	-2.6214	7.9651	1435.58	3.8987391914154e-314	7.43167800388154e-313	0.511588	0.004329
HCFC1	-2.61969	8.74066	3519.53	0	0	0.91351	0.273689
MPPED2	2.61957	8.71831	2475.97	0	0	0.759981	0.36857
MASP1	2.61893	7.99818	1267.21	1.51061e-277	2.48794e-276	0.344877	0.0395704
APBB2	-2.61885	8.67688	2944.28	0	0	0.879028	0.204425
ZNF519	-2.6188	8.13527	1702.69	0	0	0.670435	0.0529101
CRIM1	-2.61807	8.44869	2226.43	0	0	0.803279	0.122655
HAS3	-2.61731	7.95956	1375.89	3.6392e-301	6.58491e-300	0.483889	0.001443
SALL4	-2.61676	8.4293	2539.1	0	0	0.820803	0.151515
PAK1IP1	-2.61585	8.1511	1772.44	0	0	0.678915	0.0606061
HMGB3	-2.61531	8.20767	1917.11	0	0	0.703787	0.0793651
C11orf82	-2.61463	7.9761	1435.02	5.15228756429232e-314	9.81377030869377e-313	0.518372	0.00769601
PEX5L	-2.61429	8.06377	1228.69	3.54476e-269	5.63643e-268	0.513284	0.025974
KSR2	-2.6126	8.0164	1377.22	1.87058e-301	3.39197e-300	0.530808	0.016835
CEP128	-2.61035	8.27789	1939.75	0	0	0.732617	0.0880231
HIST1H3G	-2.60904	7.96368	1238.49	2.63489e-271	4.22685e-270	0.442058	0.001924
COL25A1	-2.60819	8.24224	1642.75	0	0	0.674958	0.0740741
HAUS6	-2.60615	8.34078	2352.7	0	0	0.791973	0.128427
ACTBP2	-2.60412	7.97205	1404.73	1.97437e-307	3.65612e-306	0.502544	0.00769601
DGKI	2.60046	8.1745	988.484	5.71982e-217	7.34982e-216	0.391053	0.124364
MND1	-2.59893	7.99807	1424.74	8.81802018347656e-312	1.66085835509321e-310	0.54381	0.013468
KCNMA1	-2.59606	8.18749	1355.4	1.03098e-296	1.84309e-295	0.613341	0.037999
UNC5C	2.59453	8.20881	1095.41	3.29076e-240	4.68253e-239	0.433862	0.1368
GPRIN3	2.59308	8.23361	1685.11	0	0	0.536797	0.162804
IQGAP3	-2.59297	7.98737	1385.11	3.61215e-303	6.5925e-302	0.520068	0.00817701
DSEL	-2.59222	7.99646	1331.39	1.70881e-291	2.99979e-290	0.521198	0.013468
GULP1	-2.59198	9.33647	4373.56	0	0	0.955907	0.44252
CCNF	-2.58906	8.08282	1533.03	0	0	0.600904	0.042328
NEAT1	2.58831	8.73542	1108.05	5.88451e-243	8.48294e-242	0.561809	0.339175
SHC1	-2.5875	8.29515	1994.51	0	0	0.742793	0.113516
WDR4	-2.58714	8.16125	1795.21	0	0	0.69022	0.0716691
ADAM22	-2.58547	8.18443	1768.43	0	0	0.696439	0.0711881
PDGFD	2.5852	8.92472	1881.56	0	0	0.70659	0.473149
GNL3	-2.58509	8.66897	3126.88	0	0	0.898813	0.229437
PPA1	-2.5842	8.14127	1746.18	0	0	0.675523	0.0634921
NOLC1	-2.58238	8.7993	3481.59	0	0	0.908423	0.294372
RP1-213J1P_B.1	-2.58171	7.96832	1224.88	2.39101e-268	3.7995e-267	0.451668	0.00529101
RFC3	-2.58125	8.67473	2418.59	0	0	0.870548	0.193843
SPDL1	-2.58104	8.18165	1758.1	0	0	0.690786	0.0683021
DACH2	-2.57496	8.05405	1251.75	3.44947e-274	5.59385e-273	0.525721	0.023569
RNF207	2.5749	8.01198	1553.21	0	0	0.409812	0.0537027
HIST1H2AE	-2.57418	8.04454	1110.79	1.49565e-243	2.15977e-242	0.474279	0.026936
HLA-DPB2	-2.57159	7.95168	1347.44	5.55737e-295	9.88611e-294	0.477106	0.000962001
ULK4	-2.57111	8.38409	2162.21	0	0	0.77671	0.135161
MASTL	-2.57094	8.08722	1602.11	0	0	0.640475	0.041366
RGS17	-2.57081	8.00326	1360.37	8.60769e-298	1.54098e-296	0.530808	0.018278
GNAL	-2.56885	8.21355	1757.07	0	0	0.695873	0.0817701
PPAT	-2.56849	8.39493	2466.3	0	0	0.821933	0.145743
CNTNAP2	-2.56819	8.30698	2010.22	0	0	0.767665	0.103415
IQGAP1	-2.5673	8.81019	3708.57	0	0	0.928773	0.282828
C20orf166	2.56612	7.93357	1322.08	1.79917e-289	3.13233e-288	0.301587	0.0062182
LSR	-2.56466	8.2535	2050.47	0	0	0.760882	0.103415
DDX11	-2.56461	8.11604	1562.11	0	0	0.631995	0.0548341
RPS5	-2.56426	8.58616	2900.95	0	0	0.880158	0.224627
GDAP1	-2.56362	8.26374	1731.53	0	0	0.705483	0.0860991
TNRC18	2.56239	8.25448	2074.83	0	0	0.620491	0.161673
CCDC64	-2.56176	7.98384	1297.89	3.25198e-284	5.52858e-283	0.498021	0.011063
GJA3	2.5588	7.95219	1426.13	4.40575572989331e-312	8.30434106824437e-311	0.343434	0.0186546
DKC1	-2.555	8.32745	2210.74	0	0	0.781798	0.124098
LINC00617	-2.55301	7.95059	1322.45	1.49342e-289	2.60182e-288	0.47654	0.002405
CPNE8	-2.55238	8.0523	1380.49	3.65215e-302	6.6368e-301	0.568683	0.025974
RSL1D1	-2.55151	8.81982	3416.18	0	0	0.916902	0.303992
CCDC18	-2.55115	8.25533	1888.62	0	0	0.739401	0.0976431
ENOX1	2.55017	8.10854	1186.27	5.86336e-260	9.01184e-259	0.40885	0.101187
SYN2	-2.54991	8.07153	1313.84	1.11044e-287	1.92137e-286	0.559073	0.029341
CACNA1D	2.54915	8.31236	1180.41	1.10622e-258	1.69304e-257	0.49543	0.186546
SLC6A15	-2.5487	7.97285	1346.78	7.71106e-295	1.36981e-293	0.508197	0.010101
HIST1H4C	-2.54788	8.71275	1842.7	0	0	0.787451	0.253968
SNRPD1	-2.54714	8.13811	1708.7	0	0	0.676088	0.0630111
SFRP1	-2.54595	9.04107	3777.44	0	0	0.939514	0.349206
WDR43	-2.54483	8.93462	4028.03	0	0	0.952516	0.338624
TNFRSF8	-2.54428	7.95946	1236.62	6.70807e-271	1.07473e-269	0.457886	0.00529101
ATP2B4	2.54255	8.76999	2756.3	0	0	0.794132	0.445449
XYLT1	-2.53945	8.66196	2659.98	0	0	0.873375	0.205868
JAKMIP1	-2.53898	7.95552	1271.8	1.51734e-278	2.50717e-277	0.470888	0.003848
SLC4A7	-2.53809	8.83987	3539.59	0	0	0.909553	0.306878
PRIM1	-2.53741	8.03424	1432.74	1.61200959968866e-313	3.06584605608532e-312	0.576597	0.030303
PHLPP1	-2.53595	8.98122	3726.2	0	0	0.940644	0.338624
DNA2	-2.52777	8.28969	2079.89	0	0	0.774449	0.11544
PRKDC	-2.52673	10.1843	8406.46	0	0	0.995478	0.765272
SRSF2	-2.52478	8.34215	2215.39	0	0	0.80554	0.137566
MYO19	-2.52444	8.45253	2525.35	0	0	0.842849	0.176527
TGIF1	-2.52395	8.09584	1479.71	9.88131291682493e-324	1.92685601878086e-322	0.616167	0.0538721
SNRPA	-2.52383	8.14823	1684.44	0	0	0.678915	0.0716691
GRTP1	-2.52305	8.15166	1639.22	0	0	0.674958	0.0687831
HEATR1	-2.5223	8.64861	3000.63	0	0	0.881854	0.231842
KIAA0101	-2.52147	7.96155	1291.75	7.00424e-283	1.17968e-281	0.489542	0.00769601
CTNNA2	-2.5198	8.59332	1400.07	2.02865e-306	3.74568e-305	0.778971	0.0774411
MAD2L2	-2.51825	8.01289	1381.29	2.44996e-302	4.45534e-301	0.556246	0.025974
RGMA	-2.51777	7.9563	1292.67	4.42996e-283	7.476e-282	0.491803	0.00625301
SHROOM4	-2.51529	8.00247	1231.6	8.27716e-270	1.32028e-268	0.502544	0.018278
CKS2	-2.51428	8.00047	1317.1	2.16997e-288	3.76495e-287	0.527982	0.021645
PPP4R4	-2.51365	8.03683	1344.69	2.19292e-294	3.89009e-293	0.553985	0.026936
DUT	-2.51265	8.08615	1542.08	0	0	0.638779	0.0514671
CCNB2	-2.51226	7.96226	1298.49	2.41085e-284	4.10136e-283	0.493499	0.00913901
TRIM54	2.51201	7.97728	1375.17	5.23301e-301	9.46203e-300	0.361712	0.0390051
SRPK1	-2.51107	8.74445	3410.81	0	0	0.916337	0.29341
B3GAT1	-2.5104	7.94954	1277.7	7.92849e-280	1.3178e-278	0.47541	0.00481
HSPD1P1	-2.51023	8.11011	1558.48	0	0	0.638779	0.0601251
MBP	-2.51008	7.97964	1257.62	1.83664e-275	2.9976e-274	0.499152	0.012987
RAB3C	-2.50986	8.01336	1232.28	5.88072e-270	9.38617e-269	0.511023	0.015873
ZNF589	-2.50425	8.53236	2551.95	0	0	0.855285	0.20202
CALM1	-2.50382	8.78643	3344.5	0	0	0.907292	0.299663
SOGA2	-2.50301	8.22678	1770.01	0	0	0.704353	0.0957191
C4orf21	-2.50233	8.10645	1559.52	0	0	0.647824	0.0519481
FGFR4	-2.50144	7.94972	1300.85	7.38031e-285	1.25978e-283	0.489542	0.00481
HIST1H1C	-2.50127	8.35433	1281.82	1.00852e-280	1.68513e-279	0.628604	0.138047
RBFOX3	-2.50029	7.96806	1203.26	1.19199e-263	1.85916e-262	0.470322	0.010582
KCNK5	-2.49857	7.94408	1251.3	4.32685e-274	7.00767e-273	0.461843	0.003367
MIAT	-2.49796	7.96388	1234.15	2.3079e-270	3.69292e-269	0.479367	0.010101
RP11-118B18.1	2.4976	7.98221	1120.36	1.24046e-245	1.80258e-244	0.326599	0.0373092
PPT1	-2.49759	8.24775	1896.87	0	0	0.735444	0.112554
THBS2	-2.49561	7.94466	1119.66	1.76237e-245	2.55806e-244	0.420011	0.001443
RPS21	-2.49423	8.30732	2001.49	0	0	0.762578	0.128427
MRAS	2.49103	8.18166	1696.42	0	0	0.537278	0.162239
EIF4G1	-2.48916	9.33107	5063.92	0	0	0.974562	0.515633
MAP2K6	-2.48888	8.18392	1550.84	0	0	0.66987	0.0711881
EMC3-AS1	-2.48632	8.06711	1449.55	3.5905405603197e-317	6.92238716271936e-316	0.609949	0.046176
MIS18BP1	-2.48561	8.59826	2792.37	0	0	0.875636	0.224146
GPATCH4	-2.48527	8.13062	1568.46	0	0	0.648389	0.0658971
NEIL3	-2.48493	7.93704	1269.9	3.92544e-278	6.48197e-277	0.457886	0.001924
RAB17	-2.48328	8.34049	1639.36	0	0	0.716224	0.120731
VSIG10	-2.48247	8.16016	1650.02	0	0	0.673262	0.0740741
TROAP	-2.48241	7.93892	1244.21	1.50112e-272	2.41573e-271	0.455059	0.002886
B3GALT1	-2.48232	8.17214	1515.12	0	0	0.648389	0.0731121
CACNA1A	-2.48093	8.26583	1738.11	0	0	0.720181	0.0918711
PAK3	-2.47773	8.006	1203.43	1.09368e-263	1.70687e-262	0.507066	0.021645
ANKS1B	-2.47695	8.26881	1582.19	0	0	0.693047	0.0899471
NHSL1	-2.47474	8.65976	2536.04	0	0	0.873375	0.213083
TNFRSF21	-2.47342	8.20095	1704.36	0	0	0.691916	0.0856181
SLC7A1	-2.47283	8.60886	2751.37	0	0	0.871679	0.23088
HSP90AB3P	-2.47098	8.32334	2081.16	0	0	0.774449	0.145743
ESCO2	-2.47025	7.9386	1245.45	8.10713e-273	1.30799e-271	0.469192	0.003367
RP11-132A1.4	-2.46787	7.97876	1263.36	1.03595e-276	1.69955e-275	0.508762	0.017316
NUP155	-2.46771	8.47135	2550.7	0	0	0.84511	0.193843
APEX1	-2.46768	8.41295	2320.99	0	0	0.81628	0.171236
LYAR	-2.4675	8.06682	1416.87	4.52412573320836e-310	0	0.59299	0.045214
TTC9	-2.46732	7.98187	1247.12	3.50528e-273	5.65897e-272	0.512154	0.015873
RP11-486A14.2	2.46578	7.96656	1128.72	1.89465e-247	2.77875e-246	0.322751	0.035048
AURKA	-2.46511	8.05542	1251.67	3.59013e-274	5.81822e-273	0.543245	0.040404
TMX1	-2.46467	8.27568	1959.51	0	0	0.751837	0.119288
PGBD5	-2.46414	8.03114	1276.04	1.82127e-279	3.0232e-278	0.542114	0.030303
MACC1	-2.46398	7.97696	1196.61	3.33396e-262	5.17131e-261	0.490107	0.012987
FBXO5	-2.46339	8.03389	1335.85	1.83349e-292	3.23436e-291	0.560769	0.035594
AF131217.1	2.46145	8.03633	1302.84	2.72685e-285	4.66717e-284	0.40404	0.0734878
LIG1	-2.46084	8.122	1590.92	0	0	0.660825	0.0687831
DSG2	-2.46058	8.97039	4071.29	0	0	0.956473	0.374218
ADAMTS6	2.46031	8.33059	1259.23	8.17499e-276	1.33683e-274	0.528139	0.221594
ASTN2	-2.45985	8.51867	2101.38	0	0	0.811758	0.185666
HMGCR	-2.45951	8.60345	2264.67	0	0	0.836631	0.227513
KIF18A	-2.45928	8.06436	1391.39	1.5588e-304	2.85939e-303	0.595252	0.042328
SHMT2	-2.45867	8.16305	1597.94	0	0	0.673262	0.0803271
CEP152	-2.458	8.16916	1609.58	0	0	0.670435	0.0812891
TUBB2B	-2.45793	8.00927	1292.96	3.82234e-283	6.45919e-282	0.532504	0.027417
SERPINE2	-2.45651	8.01199	1279.89	2.64496e-280	4.41071e-279	0.546071	0.025012
DBN1	-2.45637	8.59816	2689.05	0	0	0.865461	0.239538
PRKCB	-2.45624	7.98507	1167.17	8.31871e-256	1.2602e-254	0.481628	0.017797
KCNQ2	-2.45614	7.94554	1259.84	6.02982e-276	9.86676e-275	0.48615	0.00577201
ATP8A2	-2.45396	8.21008	1430.11	6.02545128273999e-313	1.14253388592709e-311	0.646693	0.0750361
RYR2	2.45392	10.8179	5216.01	0	0	0.991342	0.890334
GALNT14	-2.45224	8.04291	1206.02	3.00579e-264	4.70263e-263	0.535331	0.029341
ERG	-2.45141	7.94056	1098.57	6.75466e-241	9.62767e-240	0.405314	0.003367
TARS	-2.45051	8.84382	3518.11	0	0	0.936122	0.335738
PAK1	-2.44903	8.77523	3224.61	0	0	0.908423	0.303992
UST	-2.44836	9.00578	3179.71	0	0	0.941775	0.333333
ACOT11	2.44802	8.20267	1806.86	0	0	0.569986	0.176936
ILF2	-2.44637	8.45955	2334.54	0	0	0.823629	0.1924
EPHA6	-2.44394	8.02659	1101.76	1.36784e-241	1.95956e-240	0.488977	0.030303
MEGF10	-2.44298	7.98687	1178.74	2.54026e-258	3.87608e-257	0.503674	0.017797
CTPS1	-2.43974	8.24561	1840.5	0	0	0.734878	0.109187
RPL3	-2.43795	9.19601	3740.34	0	0	0.954777	0.445406
CCDC92	2.43766	7.92758	1352.26	4.97371e-296	8.87276e-295	0.325156	0.0158282
NDC1	-2.43404	8.27891	1936.58	0	0	0.754664	0.12506
DCLK1	-2.43276	7.94581	1126.3	6.36519e-247	9.31917e-246	0.449406	0.00577201
ATP8A1	-2.43165	8.19938	1630.88	0	0	0.695873	0.0860991
RPS14	-2.43094	8.60338	2779.02	0	0	0.876201	0.251563
AP1M2	-2.43079	7.93752	1209.88	4.33898e-265	6.80526e-264	0.463539	0.004329
TENM2	-2.43077	8.12031	1059.11	2.54907e-232	3.50691e-231	0.530243	0.049062
RPL22L1	-2.43066	8.04813	1330.41	2.78144e-291	4.87938e-290	0.576597	0.041847
RRM1	-2.43005	8.24269	1836.11	0	0	0.732617	0.114959
RFC2	-2.42854	8.02687	1334.35	3.88357e-292	6.83174e-291	0.575466	0.036075
TBC1D16	-2.42814	8.4702	2413.79	0	0	0.841153	0.199134
PRPS2	-2.42738	7.94901	1193.36	1.68997e-261	2.61331e-260	0.475975	0.00913901
G3BP1	-2.42491	9.25709	4684.57	0	0	0.97004	0.481
FBL	-2.42429	8.27499	1887.04	0	0	0.741097	0.128908
ARID3B	-2.42393	8.46501	2398.71	0	0	0.836631	0.18278
MGAT4C	-2.42316	8.30619	1189.9	9.56031e-261	1.47567e-259	0.643867	0.0889851
PDCD11	-2.4221	8.57217	2668.88	0	0	0.869418	0.236652
ZWINT	-2.42156	7.94347	1176.96	6.18996e-258	9.42228e-257	0.459582	0.00721501
WARS	-2.4209	8.20841	1736.85	0	0	0.71792	0.0981241
HIST1H2BC	-2.4205	8.04834	964.039	1.17783e-211	1.47165e-210	0.466365	0.040404
SYT2	-2.42037	8.00269	1154.95	3.77343e-253	5.65545e-252	0.505936	0.02405
GPRC5B	-2.41976	8.11216	1467.88	3.73019562610141e-321	7.28598607922086e-320	0.646693	0.0610871
SCN8A	-2.41771	8.27827	1766.61	0	0	0.743923	0.113516
XRCC6	-2.41705	9.0177	3795.78	0	0	0.94234	0.416546
EPB41L4B	-2.4157	8.04023	1335.38	2.32003e-292	4.08694e-291	0.58338	0.039442
NME4	-2.41131	8.22126	1745.5	0	0	0.710006	0.107263
FLVCR1	-2.41116	8.57128	2540.83	0	0	0.8632	0.244829
GINS4	-2.41108	7.95605	1201.9	2.35192e-263	3.66378e-262	0.487846	0.012025
FAM129A	-2.40893	8.01842	1200.63	4.45043e-263	6.92004e-262	0.528547	0.029822
BEND3	-2.40877	8.09448	1415.52	8.89886835664529e-310	0	0.624081	0.0582011
NCAPD3	-2.40614	8.31365	1988.08	0	0	0.778971	0.138528
GRB10	-2.40571	8.66787	2598.08	0	0	0.88355	0.249158
PGRMC1	-2.40424	8.38162	2166.39	0	0	0.804975	0.16835
TCP1	-2.40401	8.612	2828.04	0	0	0.892595	0.261664
SNHG1	-2.39974	8.3462	1826.5	0	0	0.764274	0.1443
FBLN1	-2.39951	8.09459	1418.33	2.18836985510256e-310	0	0.625777	0.0577201
SUPT16H	-2.39926	9.10848	4115.8	0	0	0.955342	0.443001
TANC2	2.39546	9.06919	3194.11	0	0	0.882155	0.568683
PPM1H	-2.39465	8.52772	2319.58	0	0	0.841718	0.191919
NFIC	2.39387	8.01931	1483.26	0	0	0.436267	0.079706
CLU	-2.39377	8.18478	1558.29	0	0	0.691351	0.0880231
MAD2L1	-2.39256	7.95418	1195.8	4.99806e-262	7.74301e-261	0.481628	0.013949
RPS2	-2.39186	8.57224	2657.11	0	0	0.881289	0.2405
KCNH8	-2.39149	8.00941	1186.77	4.57098e-260	7.02976e-259	0.525721	0.029822
LINGO2	-2.39062	8.11232	983.109	8.43076e-216	1.07732e-214	0.501979	0.048581
RAD51AP1	-2.39017	7.94936	1171.33	1.03701e-256	1.57379e-255	0.485585	0.011063
DHX15	-2.39005	9.03808	4307.42	0	0	0.955342	0.439634
CNTN1	-2.38995	7.99689	1088.2	1.21381e-238	1.71273e-237	0.481628	0.022126
RPLP2	-2.38776	8.74312	2938.49	0	0	0.900509	0.305916
GRM8	-2.38578	7.97584	991.755	1.11277e-217	1.43425e-216	0.429621	0.015873
HIST1H2AJ	-2.38472	7.92439	1070.13	1.02781e-234	1.42486e-233	0.400791	0.001443
HS6ST1	-2.38462	8.06075	1273.27	7.29337e-279	1.20669e-277	0.585076	0.045695
RPL14P1	-2.38265	8.18049	1616.67	0	0	0.699265	0.0962001
XPOT	-2.37919	8.5944	2761.1	0	0	0.875636	0.253006
NCLN	-2.37888	8.10401	1467.86	3.77960219068554e-321	7.37689415805565e-320	0.646693	0.0692641
ZNF704	2.37663	8.59199	2093.74	0	0	0.712843	0.386094
SYNGAP1	-2.37605	8.60554	2305.22	0	0	0.856416	0.252044
LINC00599	-2.3757	7.91621	1143.71	1.04485e-250	1.5531e-249	0.418315	0
CEBPZ	-2.37479	8.69248	2879.48	0	0	0.89316	0.29341
KIT	-2.37414	7.93075	1119.14	2.29095e-245	3.32148e-244	0.434709	0.00529101
POC1A	-2.37191	7.96956	1163.05	6.5471e-255	9.90044e-254	0.493499	0.018278
SAMD3	-2.37186	7.944	1017.99	2.21194e-223	2.92851e-222	0.421707	0.00817701
PABPC3	-2.37164	8.02836	1263.16	1.1478e-276	1.88183e-275	0.568683	0.041366
SCUBE3	2.37123	8.00488	1139.96	6.8391e-250	1.01302e-248	0.363155	0.0729226
PDK1	2.36859	8.5943	2541.14	0	0	0.771044	0.394008
PRKAR1B	-2.36403	8.40077	1830.38	0	0	0.768231	0.169312
GNB2L1	-2.36268	9.12004	3935.17	0	0	0.955342	0.441077
KIF20A	-2.3598	7.93514	1100.36	2.7648e-241	3.95413e-240	0.438666	0.00721501
POU5F1P3	-2.35942	7.91315	1147.26	1.7716e-251	2.63801e-250	0.425664	0
HNRNPF	-2.35607	8.69167	2730.73	0	0	0.880158	0.294853
ESRP2	-2.35559	7.93358	1123.55	2.51325e-246	3.66688e-245	0.448841	0.00721501
PPFIA4	2.35544	8.18047	1432.01	2.32829885794052e-313	4.42481661335661e-312	0.508899	0.179763
RP11-766N7.4	-2.35529	7.92168	981.604	1.79024e-215	2.28418e-214	0.365178	0.001443
ATP11C	-2.35331	8.45535	2152.52	0	0	0.815715	0.180856
RARB	2.35278	7.96871	983.492	6.95813e-216	8.89586e-215	0.315536	0.0418315
GARS	-2.35129	8.61534	2689.34	0	0	0.880158	0.272727
CDCP1	-2.35067	7.92128	1109.83	2.4133e-243	3.48292e-242	0.430187	0.002886
HSPA5	-2.35026	9.16628	3616.5	0	0	0.95195	0.45214
MLK4	-2.34942	8.09633	1354.09	1.99183e-296	3.5558e-295	0.619559	0.0630111
SH3GL2	-2.34883	7.93385	1032.71	1.39626e-226	1.87705e-225	0.416054	0.00625301
CCT3	-2.34701	8.71172	2871.76	0	0	0.887507	0.309764
SETP14	-2.3464	8.09296	1374.95	5.82952e-301	1.05331e-299	0.618428	0.0658971
JPH4	-2.34567	7.91515	1111.5	1.04525e-243	1.51024e-242	0.422272	0.000962001
LIMS2	2.34366	7.94711	1252	3.05627e-274	4.95938e-273	0.345839	0.0395704
MPHOSPH6	-2.34358	8.02813	1284.83	2.24364e-281	3.76628e-280	0.579989	0.043771
RPL35	-2.34115	8.57431	2454.64	0	0	0.862069	0.251082
SLC9A3R1	-2.34047	8.00273	1187.42	3.31363e-260	5.09916e-259	0.54381	0.032227
RPL13	-2.34043	8.54925	2392.51	0	0	0.85472	0.22607
RP11-611E13.2	2.33939	8.19665	1153	1.00174e-252	1.4987e-251	0.465608	0.182589
UHRF1	-2.33851	7.93315	1030.54	4.13205e-226	5.55195e-225	0.421707	0.00721501
BCO2	2.33636	7.91941	1151.7	1.91782e-252	2.86756e-251	0.300625	0.0192199
PSME3	-2.33616	8.28934	1745.89	0	0	0.736009	0.140933
CHEK2	-2.33321	8.09875	1368.49	1.47711e-299	2.65377e-298	0.631995	0.0673401
RP11-1033A18.1	-2.33207	8.30132	1784.24	0	0	0.750707	0.152477
ZNF121	-2.33161	8.45972	2230.38	0	0	0.821368	0.203944
PPP1R16B	-2.32731	7.91764	1042.65	9.65218e-229	1.308e-227	0.397965	0.002886
ITGB5	-2.32596	8.66014	2374.06	0	0	0.866591	0.266474
DOCK5	-2.3253	8.20473	1482.83	0	0	0.685133	0.0995671
WSCD1	-2.32497	7.99697	1149.6	5.48488e-252	8.17693e-251	0.517241	0.031265
PPIB	-2.32484	8.56595	2513.16	0	0	0.872244	0.259259
GRIK4	-2.32407	8.08454	1150.01	4.45771e-252	6.65344e-251	0.571509	0.048581
ZBTB20	2.3239	8.43323	1777.53	0	0	0.66811	0.288864
LSAMP	-2.32204	8.68436	1568.3	0	0	0.841718	0.150553
SLC25A39	-2.32168	8.05137	1283.12	5.26865e-281	8.82081e-280	0.590729	0.0548341
RGL1	2.32136	8.41941	1922.07	0	0	0.661857	0.295647
DHX9	-2.32114	9.12268	4112.7	0	0	0.966083	0.473304
HIST1H4F	-2.3194	7.91378	959.711	1.02774e-210	1.27718e-209	0.353872	0.000481
FGFR2	-2.31924	8.60191	2366.05	0	0	0.868852	0.218855
PACRG	2.31883	7.99252	912.713	1.69143e-200	2.00641e-199	0.320346	0.0576597
PALD1	-2.31783	8.14444	1411.75	0	1.09647e-307	0.648389	0.0803271
TCF3	-2.31729	8.46728	2360.31	0	0	0.851328	0.214526
MEST	-2.31575	8.06689	1292.56	4.68544e-283	7.89662e-282	0.603166	0.0562771
SPINT1	-2.31496	7.93015	1084.46	7.86408e-238	1.10534e-236	0.452233	0.00913901
ZNF724P	-2.31439	8.05192	1279.78	2.80654e-280	4.67707e-279	0.588468	0.0553151
YWHAH	-2.3129	8.30996	1841.22	0	0	0.760317	0.154401
ZMYND8	-2.31226	9.33224	4329.01	0	0	0.970605	0.519962
COL23A1	-2.3117	8.63051	1733.69	0	0	0.811193	0.219817
SRRT	-2.31166	8.37537	2020.97	0	0	0.798756	0.174603
PTGIS	-2.31079	7.9597	1119.93	1.5372e-245	2.23252e-244	0.494064	0.020683
HIST1H2AL	-2.3104	7.91685	911.453	3.17801e-200	3.76278e-199	0.35048	0.001924
RP11-108K3.1	-2.30775	8.18906	1124.08	1.93074e-246	2.82187e-245	0.61221	0.0673401
SH3RF1	-2.3071	8.22225	1514.48	0	0	0.704918	0.102453
PRELID1	-2.30641	7.95138	1116.5	8.55695e-245	1.23848e-243	0.483324	0.018278
AHCY	-2.30468	8.31843	1856.53	0	0	0.762578	0.155363
LINC01162	-2.303	7.92222	813.049	7.85065e-179	8.33955e-178	0.323347	0.002886
PPIAP22	-2.30238	7.98045	1105.64	1.96543e-242	2.82206e-241	0.500283	0.02886
PTMAP5	-2.3016	8.01435	1182.12	4.68852e-259	7.18433e-258	0.555116	0.042328
MYC	-2.30014	7.91175	1022.1	2.82294e-224	3.75315e-223	0.395704	0.001924
CNN1	2.29996	8.06027	1028.15	1.36793e-225	1.82926e-224	0.390572	0.114189
MARS	-2.29787	8.76497	2898.58	0	0	0.906162	0.324675
BAI3	-2.29663	8.14618	1048.5	5.16276e-230	7.03013e-229	0.581685	0.0514671
MOB3B	-2.29398	8.24472	1547.21	0	0	0.716789	0.11063
CENPO	-2.29392	7.99359	1156.96	1.37564e-253	2.06909e-252	0.531374	0.033189
HSP90AA1	-2.29383	10.248	5679.77	0	0	0.991521	0.803271
GRIN2B	-2.29318	7.94739	968.185	1.47857e-212	1.85934e-211	0.423403	0.012506
CDC45	-2.29313	7.915	1055.65	1.44078e-231	1.97252e-230	0.423403	0.003848
KIF21B	-2.29229	7.94565	1053.43	4.37329e-231	5.97117e-230	0.461278	0.013468
CHML	-2.29097	8.26193	1673.1	0	0	0.733748	0.133237
RIMS1	-2.289	7.95992	986.501	1.54304e-216	1.97875e-215	0.444319	0.017316
TK1	-2.28633	7.94528	1062.44	4.82217e-233	6.64861e-232	0.462408	0.016354
NMNAT2	-2.28632	7.93584	1019.84	8.73056e-224	1.1577e-222	0.433578	0.011063
TXLNG	-2.2846	8.30631	1890.98	0	0	0.778971	0.154401
PCBP3	-2.28352	8.14745	1105.19	2.46566e-242	3.53831e-241	0.6026	0.0750361
MSH6	-2.28295	8.73201	2770.93	0	0	0.894856	0.321789
NETO1	-2.28163	8.00759	1042.94	8.31973e-229	1.12804e-227	0.505936	0.024531
SLC1A1	-2.28034	7.97021	1058.36	3.71072e-232	5.09952e-231	0.481063	0.02405
CYYR1	-2.27838	8.12966	1263.8	8.3102e-277	1.36512e-275	0.630865	0.0755171
HIST1H2BM	-2.27824	7.90801	914.863	5.76505e-201	6.85792e-200	0.344262	0.000481
TP53	-2.27743	8.22405	1629.71	0	0	0.730921	0.12025
FMNL2	-2.27702	8.94388	2918.27	0	0	0.928208	0.358826
HIST1H2BF	-2.27598	7.95189	875.658	1.92106e-192	2.18462e-191	0.396269	0.016354
DHX33	-2.27538	8.1992	1566.29	0	0	0.70831	0.114959
PIM2	-2.27496	7.97714	1049.33	3.40739e-230	4.64484e-229	0.489542	0.028379
JAKMIP2	-2.27447	8.41823	1846.07	0	0	0.79593	0.160173
HNRNPM	-2.27403	9.16433	3677.79	0	0	0.962125	0.481481
MAN1C1	2.27373	8.42216	1484.94	0	0	0.616643	0.312606
G2E3	-2.27356	8.47167	2013.18	0	0	0.807801	0.213564
TOM1L2	2.27275	8.16621	1549.87	0	0	0.538721	0.185415
HCN4	2.27266	8.16086	1464.62	1.91104591811394e-320	3.71265629567405e-319	0.518519	0.189373
RPL12	-2.27249	8.30973	1840.9	0	0	0.78632	0.15392
NAE1	-2.27134	8.39341	1994.74	0	0	0.806105	0.18278
ICMT	-2.2708	8.24866	1683.66	0	0	0.734878	0.131794
LINC01122	-2.26989	8.03931	1007.03	5.332e-221	7.008e-220	0.516676	0.036075
QSOX1	-2.26967	8.08885	1297.19	4.6193e-284	7.84786e-283	0.619559	0.0673401
IMPDH2	-2.26953	8.40163	1935.2	0	0	0.804409	0.184223
MRPS34	-2.26912	7.99728	1163.18	6.11581e-255	9.25377e-254	0.539853	0.03848
AC144450.1	-2.2647	7.90514	996.888	8.52347e-219	1.10365e-217	0.383833	0.001443
CKAP2L	-2.26442	7.90743	1014.55	1.23553e-222	1.63067e-221	0.403618	0.002405
2020-03-01	-2.26422	7.96262	1086.26	3.20186e-238	4.51291e-237	0.492934	0.025493
KIF3C	-2.26408	8.01904	1153.62	7.33596e-253	1.09883e-251	0.557942	0.045214
ADCY6	2.26358	8.13904	1342.08	8.09024e-294	1.43314e-292	0.493987	0.166761
CARS	-2.26349	8.30898	1692.36	0	0	0.749576	0.155363
RAB39A	-2.26277	7.91181	1034.05	7.13904e-227	9.61775e-226	0.413793	0.00481
IFITM1	-2.26188	7.92733	998.678	3.48057e-219	4.51831e-218	0.432448	0.00962001
RPL6	-2.25803	8.46428	2174.21	0	0	0.837196	0.218855
WNK3	-2.25729	8.17125	1451.03	1.70959262728476e-317	3.30103948489919e-316	0.690786	0.0990861
LINC00665	-2.25685	8.40023	2015.86	0	0	0.820803	0.1924
CDCA8	-2.2567	7.89995	1055.43	1.60823e-231	2.1994e-230	0.409836	0.000962001
ENOPH1	-2.25607	8.09378	1331.62	1.51681e-291	2.66458e-290	0.631995	0.0764791
EEF1A2	2.25555	7.96397	1174.32	2.32568e-257	3.53374e-256	0.359788	0.058225
SHCBP1	-2.25528	7.90441	1054.93	2.06807e-231	2.82673e-230	0.418881	0.003367
FEN1	-2.25484	7.92797	1045.46	2.35811e-229	3.20414e-228	0.449972	0.011544
RP11-758M4.1	-2.25395	7.9495	874.494	3.4403e-192	3.90879e-191	0.394573	0.013949
RARRES2	-2.25386	7.90599	1030.46	4.30148e-226	5.77653e-225	0.409271	0.002886
PARP14	-2.25303	7.98114	1067.31	4.20874e-234	5.82186e-233	0.498021	0.030784
PDE4DIP	2.25267	8.98627	3270.42	0	0	0.880712	0.582815
STEAP3	-2.25215	7.92532	1026.58	2.99933e-225	4.00027e-224	0.432448	0.010582
FANCB	-2.25132	7.91057	1022.41	2.4167e-224	3.21473e-223	0.415489	0.00529101
HIST1H2BG	-2.25126	7.99136	874.469	3.4844e-192	3.95711e-191	0.435839	0.033189
CDC25A	-2.25026	7.99328	1116.89	7.05704e-245	1.02198e-243	0.522894	0.035594
TPST2	-2.2498	8.19534	1472.79	3.2114266979681e-322	6.30921829739272e-321	0.693047	0.107263
TC2N	-2.24843	7.91059	1006.8	5.96199e-221	7.82789e-220	0.409271	0.004329
TRIM22	-2.2484	7.93469	921.955	1.65621e-202	1.9851e-201	0.405879	0.011544
NAV1	2.24639	9.84169	3398.71	0	0	0.929774	0.83437
CTD-3006G17.2	-2.24514	8.06962	513.193	1.28058e-113	9.22083e-113	0.344262	0.035594
NOP58	-2.24501	8.79258	2991.01	0	0	0.924251	0.359788
GAS5	-2.24401	8.48305	2127.99	0	0	0.842849	0.22126
GSTP1	-2.24293	8.35097	1745.18	0	0	0.775579	0.178451
SF3A1	-2.24154	8.45913	2069.9	0	0	0.817411	0.226551
RIF1	-2.24124	9.19303	4195.8	0	0	0.969474	0.515152
SF3A3	-2.24059	8.37504	1903.67	0	0	0.786885	0.1924
SMARCD1	-2.24021	8.25868	1651.21	0	0	0.734313	0.140452
TRERF1	-2.23977	8.66531	2316.74	0	0	0.869418	0.266955
TONSL	-2.23967	7.98246	1085.58	4.50753e-238	6.33909e-237	0.52459	0.034151
ARHGEF4	-2.2395	7.99806	1072	4.03016e-235	5.59318e-234	0.517807	0.037518
TUBA1C	-2.23876	8.11803	1332.34	1.05792e-291	1.85974e-290	0.640475	0.0846561
XRCC5	-2.23836	9.48635	4775.65	0	0	0.979084	0.605099
NUP107	-2.23831	8.38286	1990.98	0	0	0.814019	0.183742
CEP135	-2.23573	8.07313	1237.12	5.23092e-271	8.38603e-270	0.604862	0.0668591
LTBP1	2.23432	9.35656	2960.63	0	0	0.916306	0.703787
CPNE7	-2.23351	7.90244	981.529	1.8586e-215	2.36901e-214	0.394008	0.002405
NSUN2	-2.23285	8.36108	1836.69	0	0	0.775579	0.180856
NACC1	-2.23266	8.06143	1211.25	2.18961e-265	3.43845e-264	0.595817	0.0639731
QSER1	-2.23238	9.05676	3673.81	0	0	0.952516	0.462241
RPL13A	-2.23218	8.5703	2330.8	0	0	0.870548	0.266474
RRBP1	-2.23096	8.81178	2751.23	0	0	0.911815	0.348725
PTPRT	-2.23001	7.97648	903.955	1.35529e-198	1.58685e-197	0.436405	0.02886
ARNTL2	-2.22955	7.96639	1027.55	1.84619e-225	2.4662e-224	0.478236	0.025493
FOXN3	-2.22938	9.56703	4378.49	0	0	0.98078	0.630592
FAM64A	-2.22915	7.89908	1012.86	2.88448e-222	3.80499e-221	0.403053	0.001443
PSMA4	-2.22911	8.42568	1871.29	0	0	0.797626	0.204425
PPP1CC	-2.22907	8.61244	2468.1	0	0	0.870548	0.277056
LRRC8A	-2.22822	8.25696	1531.1	0	0	0.728095	0.12987
CAMK4	-2.22786	7.94506	994.668	2.58997e-218	3.34503e-217	0.451668	0.015873
LARS	-2.22775	9.3159	4357.36	0	0	0.977954	0.564695
OTX2	-2.22671	7.95889	967.643	1.93902e-212	2.43595e-211	0.458451	0.022607
RPS6KA2	-2.22641	8.67293	2052.13	0	0	0.852459	0.25974
LBR	-2.22608	8.35543	1852.48	0	0	0.782928	0.17316
SLC25A21	-2.22568	8.51323	1673.18	0	0	0.80554	0.181337
PDZD2	-2.22516	8.2059	1311.96	2.84513e-287	4.9061e-286	0.665348	0.10101
NOC3L	-2.22512	8.25714	1571.56	0	0	0.718485	0.143338
HN1L	-2.22397	8.32993	1787.44	0	0	0.777841	0.17316
PES1	-2.22388	8.07556	1204.7	5.81403e-264	9.08495e-263	0.589033	0.0726311
DLC1	2.22317	8.11416	1006.68	6.35179e-221	8.33104e-220	0.419432	0.156586
RPL4	-2.22179	9.19598	3594.5	0	0	0.952516	0.503127
RAB11FIP4	-2.21956	7.99365	1074.25	1.30735e-235	1.81637e-234	0.518372	0.039442
FTL	-2.21905	8.35269	1684.93	0	0	0.773318	0.172198
DBI	-2.21788	8.08012	1198.14	1.54647e-262	2.40169e-261	0.603166	0.0711881
CRABP1	-2.21578	7.89879	994.947	2.25184e-218	2.9098e-217	0.3974	0.002405
RPL19	-2.21554	8.74987	2789.38	0	0	0.921425	0.338624
CAP1	-2.21321	8.53858	2342.89	0	0	0.855851	0.265031
CCT6A	-2.21014	8.8912	3009.33	0	0	0.930469	0.399711
HIST1H3I	-2.20947	7.90498	863.968	6.68357e-190	7.51278e-189	0.353307	0.002886
NUDCD1	-2.20615	8.33479	1769.63	0	0	0.78632	0.171717
DIAPH2	-2.20574	8.86468	2395.07	0	0	0.901074	0.3367
ACTL6A	-2.20554	8.09552	1281.94	9.52754e-281	1.593e-279	0.629169	0.0812891
FAM126A	-2.20483	8.55678	2170.77	0	0	0.841718	0.258297
FOXO1	-2.20355	8.78648	2472.45	0	0	0.898248	0.323713
AMOTL1	-2.20349	8.30342	1494.67	0	0	0.73714	0.146224
TIPARP	2.20319	8.0521	1220.17	2.51976e-267	3.97911e-266	0.434343	0.129452
POLE2	-2.20259	7.98576	1040.46	2.878e-228	3.88968e-227	0.513284	0.035113
CACYBP	-2.20171	8.11477	1318.41	1.13125e-288	1.96409e-287	0.645562	0.0904281
RP4-717I23.3	2.2016	8.32624	1735.98	0	0	0.62963	0.288298
PCOLCE2	-2.20081	7.95877	978.283	9.43614e-215	1.19853e-213	0.470322	0.022607
HMGB2	-2.20044	8.27002	1599.13	0	0	0.733183	0.154882
RPLP1	-2.20006	8.79045	2755.2	0	0	0.919163	0.354016
FAM60A	-2.19986	8.92176	3256.96	0	0	0.940644	0.414141
FGFR1	-2.19869	9.09113	3705.03	0	0	0.964952	0.46657
ITM2C	-2.19539	8.44716	1868.95	0	0	0.809497	0.218855
PLXNB1	-2.19502	8.20134	1381.95	1.76023e-302	3.20334e-301	0.678349	0.118807
LINC00371	-2.19377	7.89925	905.139	7.49427e-199	8.78694e-198	0.368005	0.002405
HNRNPU	-2.19321	9.62987	4259.62	0	0	0.983607	0.653199
CAP2	2.19116	8.98294	3485.65	0	0	0.895623	0.57377
DBF4	-2.19084	8.1186	1306.62	4.11408e-286	7.05582e-285	0.643867	0.0860991
RFC4	-2.19077	8.00292	1089.75	5.57879e-239	7.87627e-238	0.550028	0.045214
DLEU7	-2.19072	7.9139	905.938	5.02352e-199	5.89821e-198	0.383833	0.00913901
RPL4P4	-2.18947	8.37242	1783.1	0	0	0.779536	0.193843
C3orf67	-2.18899	7.97877	970.893	3.81224e-213	4.80593e-212	0.485585	0.032227
RPS16	-2.18822	8.57718	2276.42	0	0	0.862634	0.279461
NKAIN1	-2.1879	7.91102	940.316	1.68988e-206	2.06257e-205	0.407575	0.00817701
GREB1L	2.18622	8.01354	960.246	7.86188e-211	9.78925e-210	0.362193	0.0972301
ARHGAP23	-2.18558	8.25491	1403.55	3.55846e-307	6.57989e-306	0.700396	0.126022
NET1	-2.18536	8.22849	1523.41	0	0	0.720746	0.127946
NUP160	-2.18483	8.61092	2440.06	0	0	0.881854	0.290043
POLR1B	-2.1847	8.15549	1351.45	7.44232e-296	1.32672e-294	0.670435	0.10101
NUP188	-2.1836	8.4059	1902.11	0	0	0.804409	0.207792
DOCK2	-2.18318	7.92916	883.682	3.46178e-194	3.96703e-193	0.405314	0.014911
MARVELD3	-2.18317	7.91564	959.968	9.0368e-211	1.12412e-209	0.428491	0.010582
DHCR7	-2.18302	8.11527	1181.7	5.79618e-259	8.87626e-258	0.617298	0.0860991
CENPV	-2.1824	7.94266	974.322	6.85068e-214	8.65792e-213	0.454494	0.021645
DIAPH1	-2.18048	8.70323	2639	0	0	0.898813	0.316498
CD3EAP	-2.18004	7.97678	1002.48	5.18687e-220	6.77505e-219	0.493499	0.033189
MAP2	-2.17994	7.96698	868.268	7.76513e-191	8.77138e-190	0.436405	0.022607
SNTA1	2.17974	7.95822	1093.24	9.75371e-240	1.38555e-238	0.350649	0.0650085
CACNG8	-2.17856	8.04751	1017.01	3.60208e-223	4.7665e-222	0.535896	0.0606061
URB2	-2.17829	8.04902	1145.19	4.97115e-251	7.39798e-250	0.590164	0.0606061
RPS27A	-2.17638	8.32378	1711.35	0	0	0.775014	0.178932
ZIC5	-2.17598	7.89622	950.012	1.31843e-208	1.62329e-207	0.384963	0.003367
HNRNPA2B1	-2.17415	10.2195	5415.89	0	0	0.996608	0.813372
CAPRIN1	-2.17365	9.12075	3763.87	0	0	0.957603	0.499759
RPL27A	-2.17341	8.59022	2246.88	0	0	0.868852	0.279461
GRAMD1A	-2.17275	8.37751	1802.7	0	0	0.796495	0.201058
CENPH	-2.1723	7.92195	970.286	5.16499e-213	6.50804e-212	0.440362	0.013949
TMEM97	-2.17042	8.04911	1136.96	3.05419e-249	4.51336e-248	0.577728	0.0630111
TMED2	-2.16986	8.33055	1706.36	0	0	0.772753	0.181337
ZIC3	-2.16936	7.90482	933.314	5.62315e-205	6.81726e-204	0.401922	0.00673401
NSD1	-2.16888	9.59472	4800.55	0	0	0.98078	0.648389
XPO5	-2.16817	8.41579	1975.72	0	0	0.814019	0.215007
CTD-2561J22.5	-2.16761	7.93474	834.614	1.60913e-183	1.75048e-182	0.397965	0.015873
ELOVL6	-2.16722	8.93229	2893.2	0	0	0.94234	0.394901
ZFAS1	-2.16703	8.60494	1971.96	0	0	0.840588	0.277056
RP11-120D5.1	-2.16587	8.04512	956.419	5.33976e-210	6.60013e-209	0.52459	0.0481
PPIA	-2.16492	8.24958	1614.3	0	0	0.74675	0.14911
NEGR1	-2.1627	8.03655	859.859	5.226e-189	5.851e-188	0.48615	0.042809
PCK2	-2.16233	7.95999	952.969	3.00134e-209	3.70614e-208	0.474279	0.027898
PODXL2	-2.1622	7.90279	915.965	3.32089e-201	3.956e-200	0.391181	0.00577201
SPRED1	-2.1622	8.51516	2021.1	0	0	0.833804	0.239057
FANCL	-2.16192	8.50897	2065.2	0	0	0.837196	0.243386
CBR1	-2.16134	7.96544	895.984	7.32585e-197	8.51845e-196	0.452798	0.027898
KNOP1	-2.1604	8.43491	1946.04	0	0	0.816846	0.214526
SLC39A1	-2.16018	8.02416	1091.56	2.25645e-239	3.19641e-238	0.557377	0.0577201
HIPK3	2.16004	8.77359	2981.01	0	0	0.837422	0.52459
RP11-425L10.1	-2.1575	8.29096	1583.29	0	0	0.759751	0.167388
RPL14	-2.15703	8.44955	1944.42	0	0	0.841153	0.226551
RPS25	-2.15637	8.25728	1600.77	0	0	0.749011	0.153439
FAM111A	-2.15447	7.93233	963.002	1.97909e-211	2.47035e-210	0.449406	0.018278
RPL10A	-2.15321	8.52524	2110.41	0	0	0.851894	0.261183
ST6GALNAC3	-2.15198	8.72532	1871.23	0	0	0.871679	0.251563
XRN2	-2.15179	8.87321	3101.68	0	0	0.925382	0.398749
WDFY2	-2.15176	8.44414	1884.13	0	0	0.80667	0.219336
SLC2A1	-2.15063	8.32947	1431.07	3.7226507934968e-313	7.06410661068642e-312	0.72866	0.166426
HMGN2	-2.14969	8.08128	1141.5	3.15965e-250	4.68836e-249	0.596382	0.0793651
GRM4	-2.14915	7.89384	869.508	4.17461e-191	4.71768e-190	0.359525	0.002886
GEN1	-2.14901	8.05464	1107.1	9.46254e-243	1.36332e-241	0.585642	0.0649351
RP11-78F17.1	-2.14825	7.96605	880.047	2.13483e-193	2.43978e-192	0.443188	0.025012
SNX5	-2.14725	8.40086	1851.64	0	0	0.821933	0.212602
B4GALT5	-2.14724	8.41542	1824.38	0	0	0.801583	0.210197
SUV39H2	-2.14712	8.0102	1062	6.00928e-233	8.28084e-232	0.547767	0.0505051
RNF220	-2.14705	8.52201	1717.11	0	0	0.807801	0.217412
NUF2	-2.14588	7.92436	915.207	4.85419e-201	5.7771e-200	0.422838	0.014911
CCT7	-2.14451	8.5989	2100.13	0	0	0.863765	0.296296
RPL38	-2.14366	8.49057	2005.02	0	0	0.836631	0.24531
FAM83F	-2.14294	7.88785	934.05	3.89055e-205	4.72126e-204	0.380441	0.001924
PDSS1	-2.14242	8.02497	1059.84	1.76637e-232	2.43143e-231	0.551724	0.0533911
PPP2R1B	-2.1423	8.21836	1451.22	1.55442291209233e-317	3.00371463294397e-316	0.70944	0.133237
SNRPF	-2.14155	8.08436	1191.86	3.58219e-261	5.53261e-260	0.623516	0.0788841
THOP1	-2.13983	8.04658	1090.6	3.64408e-239	5.15054e-238	0.570379	0.0654161
ZNF850	-2.13938	8.18748	1188.24	2.19325e-260	3.37918e-259	0.641605	0.113516
RBM3	-2.13927	8.02327	1080.31	6.27349e-237	8.77387e-236	0.556812	0.0591631
ZNF93	-2.13811	7.95173	976.423	2.39375e-214	3.03736e-213	0.477106	0.029822
PDE4D	2.13738	8.77604	1723.47	0	0	0.766234	0.444319
ARHGAP22	-2.13584	7.91083	881.793	8.90916e-194	1.01956e-192	0.396834	0.00962001
NBEAL2	-2.13433	8.0387	1069.09	1.7295e-234	2.39369e-233	0.565291	0.0639731
PROSER1	-2.13313	8.19006	1392.76	7.87343e-305	1.44636e-303	0.696439	0.123617
RP11-319G6.1	2.13303	8.21488	1329.59	4.19363e-291	7.34655e-290	0.541126	0.230639
POLA2	-2.13276	8.03768	1079.4	9.90341e-237	1.38353e-235	0.561334	0.0610871
CCBE1	-2.1321	8.0489	806.614	1.96843e-177	2.07794e-176	0.481063	0.040404
RNF175	-2.13186	7.9134	875.763	1.82319e-192	2.07425e-191	0.405314	0.010101
TIAM1	-2.13132	8.4553	1670.18	0	0	0.807801	0.180856
SH3PXD2B	-2.13081	8.37738	1710.9	0	0	0.781798	0.194805
MDC1	-2.13044	8.26814	1513.21	0	0	0.72753	0.162097
CTBP2	-2.13025	9.62458	4186.64	0	0	0.984737	0.652718
RP11-132A1.3	-2.13003	7.88167	934.943	2.48727e-205	3.02124e-204	0.364047	0
RPL4P5	-2.12912	8.04827	1093.98	6.70801e-240	9.53969e-239	0.57377	0.0702261
AC005682.5	-2.12487	7.91078	872.136	1.11996e-191	1.26849e-190	0.396834	0.011063
IL17RD	-2.12451	8.44773	1778.52	0	0	0.80554	0.202501
SLC5A6	-2.12416	8.07712	1144.11	8.55164e-251	1.27189e-249	0.600904	0.0798461
FGF12	-2.12396	8.23587	966.974	2.71005e-212	3.40289e-211	0.661391	0.0606061
SASS6	-2.12312	8.03288	1077.92	2.08354e-236	2.90915e-235	0.569248	0.0567581
ZNF101	-2.12298	7.98062	1004.65	1.75464e-220	2.29545e-219	0.515546	0.039923
RPS18	-2.12202	8.27622	1586.03	0	0	0.760882	0.159211
MTAP	-2.12088	8.06892	1168.99	3.34968e-256	5.08052e-255	0.618428	0.0784031
IMPA2	-2.11784	8.04718	1076.4	4.45425e-236	6.20556e-235	0.583946	0.0625301
PSMA7	-2.1177	8.30533	1579.99	0	0	0.758621	0.175565
IGF2	2.11712	7.97436	797.41	1.97301e-175	2.06128e-174	0.307359	0.0780102
GINS2	-2.11677	7.90152	908.596	1.3278e-199	1.56772e-198	0.412097	0.00913901
HSPB8	2.11663	7.95549	923.101	9.33415e-203	1.12143e-201	0.321308	0.0672696
PLD1	2.11583	8.01943	1040.65	2.62136e-228	3.54551e-227	0.391534	0.105709
HIST1H4L	-2.11526	7.88525	811.02	2.16804e-178	2.29823e-177	0.316563	0.000481
CLIC1	-2.11407	8.14031	1208.13	1.04093e-264	1.63058e-263	0.627473	0.109187
MBNL2	2.11381	8.20511	1426.87	3.04992278320996e-312	5.76162278613268e-311	0.566619	0.218202
MIF	-2.11343	8.04198	1028.88	9.46119e-226	1.26653e-224	0.560204	0.0639731
CPEB2	2.1128	7.98874	989.658	3.17852e-217	4.08639e-216	0.365079	0.0921425
NT5DC2	-2.11272	8.05471	1100.82	2.1943e-241	3.14177e-240	0.590164	0.0745551
ADPRHL1	2.11089	7.95453	917.164	1.82197e-201	2.17349e-200	0.32227	0.0678349
PRTG	2.11056	8.2252	1220.68	1.95144e-267	3.08743e-266	0.542569	0.239683
RPL11	-2.10983	8.95887	2817.49	0	0	0.937253	0.438672
YAF2	2.10924	8.11122	1247.43	3.00357e-273	4.8521e-272	0.493025	0.168457
PPRC1	-2.10894	8.27654	1532.52	0	0	0.746184	0.161616
SLC20A1	-2.10773	8.2479	1436.48	2.48069781040261e-314	4.73577559368692e-313	0.729226	0.142376
L1CAM	-2.10748	7.88926	891.004	8.86258e-196	1.02442e-194	0.377614	0.00481
PASK	-2.10524	7.94968	911.55	3.02621e-200	3.58472e-199	0.463539	0.028379
MID1IP1	-2.10515	8.02208	1023.73	1.24751e-224	1.66208e-223	0.550594	0.0572391
UBE2N	-2.10425	8.37642	1787.83	0	0	0.79706	0.202982
ABRACL	-2.10414	7.98945	986.934	1.24263e-216	1.59432e-215	0.516676	0.044733
TEAD4	-2.10276	8.33333	1502.07	0	0	0.749576	0.17316
CNDP2	-2.10222	8.18569	1354.62	1.52994e-296	2.73316e-295	0.695308	0.127465
TXN	-2.10126	8.05539	1077.57	2.48053e-236	3.45962e-235	0.578858	0.0750361
FXYD5	-2.10076	7.89007	901.016	5.90243e-198	6.89179e-197	0.385529	0.00529101
ADAMTS19	-2.10032	8.73795	1585.27	0	0	0.898813	0.191919
ENPEP	2.09945	8.04731	974.226	7.18796e-214	9.07964e-213	0.396344	0.128321
EIF4G2	-2.09934	9.70426	4704.18	0	0	0.983041	0.700818
OCIAD2	-2.09901	8.01339	1030.22	4.84677e-226	6.50536e-225	0.554551	0.0548341
SBK1	-2.09894	8.11679	1223.93	3.83394e-268	6.08478e-267	0.650085	0.0976431
GRWD1	-2.09814	7.98747	980.934	2.50405e-215	3.18531e-214	0.509327	0.047138
BCL11B	-2.098	7.98633	918.293	1.03553e-201	1.23648e-200	0.487281	0.040885
U2AF2	-2.09742	8.2538	1445.58	2.6170288687239e-316	5.03017986392756e-315	0.726399	0.162097
RMI1	-2.09721	7.96615	963.726	1.37714e-211	1.71983e-210	0.502544	0.037037
TAF1D	-2.09647	8.86392	2691.17	0	0	0.931034	0.405483
KNSTRN	-2.09589	7.9972	960.846	5.821e-211	7.25162e-210	0.508197	0.048581
CROCC	-2.09565	8.19681	1313.02	1.67677e-287	2.89534e-286	0.696439	0.128908
WDR3	-2.09538	8.18826	1312.38	2.30513e-287	3.97765e-286	0.68909	0.127946
SOX13	-2.09405	8.22228	1409.17	0	3.96838e-307	0.713397	0.136604
NUP35	-2.09394	8.13677	1275.66	2.20066e-279	3.65056e-278	0.674392	0.107263
UNG	-2.09368	8.0488	1056.34	1.01717e-231	1.39332e-230	0.577728	0.0683021
PDE9A	-2.09359	8.41433	1640.72	0	0	0.795365	0.202501
AC016739.2	-2.0924	8.17108	1296.31	7.16826e-284	1.21539e-282	0.683437	0.123617
OCLN	-2.09199	8.02849	1022.78	2.00954e-224	2.67453e-223	0.553985	0.0610871
ORC6	-2.09191	8.02644	1054.31	2.81257e-231	3.84228e-230	0.561899	0.0606061
ABCE1	-2.09146	8.48433	1994.31	0	0	0.832109	0.262626
SMPDL3B	-2.09098	7.95269	910.011	6.53928e-200	7.72808e-199	0.461278	0.029822
RBM19	-2.09086	8.38066	1665.68	0	0	0.783493	0.203463
CTB-175P5.4	-2.0907	7.88685	887.761	4.49156e-195	5.1705e-194	0.380441	0.003367
MICAL1	-2.09042	7.97491	937.477	6.99881e-206	8.51768e-205	0.493499	0.036075
CNN2	-2.08974	8.475	1840.58	0	0	0.817411	0.243386
CHTF18	-2.08937	7.92367	882.488	6.29121e-194	7.20288e-193	0.428491	0.019721
RAD54L	-2.08896	7.92697	889.275	2.10578e-195	2.42961e-194	0.439231	0.01924
BRIX1	-2.08838	8.0943	1141.18	3.70378e-250	5.48931e-249	0.62182	0.0880231
FDFT1	-2.0881	8.88075	2332.48	0	0	0.903335	0.407888
EWSR1	-2.0881	8.94837	3039.04	0	0	0.926512	0.446368
MFAP2	-2.08594	7.93895	908.288	1.5489e-199	1.82706e-198	0.461843	0.024531
COL11A1	-2.08584	8.07565	945.57	1.21813e-207	1.49543e-206	0.557942	0.0625301
URB1	-2.08581	8.35243	1656.19	0	0	0.783493	0.186628
TMEM194A	-2.08548	8.01247	999.231	2.63853e-219	3.43225e-218	0.540418	0.0538721
SAPCD2	-2.08539	7.8773	894.804	1.32229e-196	1.53473e-195	0.357829	0.000962001
MYLK	-2.08513	8.00953	938.983	3.29261e-206	4.01103e-205	0.516676	0.049062
UBA52	-2.08452	8.30886	1536.04	0	0	0.749011	0.181818
ASNS	-2.0841	8.08412	1042.41	1.08725e-228	1.47259e-227	0.586207	0.0827321
NLGN4Y	-2.0838	9.23243	2890.14	0	0	0.95082	0.496392
PXDN	-2.08316	8.76754	2656.78	0	0	0.915206	0.365079
ZNF483	-2.08077	8.41668	1710.83	0	0	0.807236	0.216931
HIST1H2BJ	-2.07961	7.92297	736.947	2.76404e-162	2.6767e-161	0.359525	0.015392
VARS	-2.07667	8.21502	1316.04	3.69072e-288	6.39472e-287	0.678915	0.136604
PA2G4	-2.07665	8.35053	1662.92	0	0	0.776145	0.205387
LARP1	-2.07638	9.39156	4116.91	0	0	0.976823	0.60558
RPL32	-2.07582	8.47444	1913.61	0	0	0.836631	0.245791
MPP6	-2.07567	8.66481	2066.34	0	0	0.868852	0.297258
LHFPL4	-2.07563	7.8844	843.618	1.7739e-185	1.95152e-184	0.357829	0.003367
LIG3	-2.0753	8.2394	1419.99	9.49780960491641e-311	0	0.721311	0.148629
AIM1	-2.07503	7.89204	841.175	6.02663e-185	6.59568e-184	0.374788	0.00673401
RP11-390F4.6	-2.07359	7.89587	852.853	1.74328e-187	1.94317e-186	0.383267	0.00817701
PELI1	-2.07332	8.21951	1276.72	1.29255e-279	2.14696e-278	0.684002	0.135161
H2AFX	-2.07329	7.92933	848.605	1.46138e-186	1.61614e-185	0.41775	0.021645
MYRIP	-2.07298	7.95183	796.748	2.74831e-175	2.86771e-174	0.418315	0.029822
PUS1	-2.07297	7.96237	933.29	5.69123e-205	6.8965e-204	0.478236	0.039442
TALDO1	-2.07273	8.06281	1113.56	3.72983e-244	5.39218e-243	0.603166	0.0779221
TSR1	-2.07244	8.50796	1905.43	0	0	0.836631	0.263107
VOPP1	-2.07144	8.35722	1580.24	0	0	0.78632	0.177008
GALNT18	-2.07042	8.02707	834.468	1.73075e-183	1.88197e-182	0.499152	0.043771
CEP55	-2.07028	7.88089	872.012	1.19174e-191	1.34918e-190	0.363482	0.002886
RP11-256I9.3	-2.06962	7.9447	751.347	2.04451e-165	2.02167e-164	0.395138	0.021645
IARS	-2.0693	9.31698	4048.41	0	0	0.974562	0.581049
DDX18	-2.0688	8.63887	2247.19	0	0	0.876767	0.318903
NIFK	-2.06746	8.0705	1092.96	1.12049e-239	1.5908e-238	0.60147	0.0817701
C19orf48	-2.06666	7.98721	943.776	2.98983e-207	3.65979e-206	0.51498	0.046657
COL14A1	-2.06611	7.92845	818.609	4.85611e-180	5.18901e-179	0.415489	0.017797
HSPA9	-2.0658	9.06202	3197.34	0	0	0.95195	0.506013
TRIM28	-2.06393	8.32119	1570.1	0	0	0.762578	0.193843
SYNCRIP	-2.06368	8.78502	2601.75	0	0	0.911249	0.388648
PCSK5	-2.0625	8.3381	1242.47	3.59371e-272	5.77229e-271	0.724703	0.157287
SLC39A10	-2.06201	9.1588	3412.31	0	0	0.964952	0.505532
DAXX	-2.06165	8.01186	991.038	1.59322e-217	2.05141e-216	0.539853	0.0577201
CHD1L	-2.06093	8.24965	1465.12	1.48713759398215e-320	2.89359426799843e-319	0.734313	0.151034
DRAXIN	-2.06085	7.8886	851.851	2.87856e-187	3.2044e-186	0.377049	0.00673401
CNOT1	-2.06067	9.33365	3919.17	0	0	0.97117	0.607023
STRBP	-2.05987	8.87401	2799.58	0	0	0.937253	0.391053
RP11-718O11.1	-2.05882	7.99804	837.963	3.00991e-184	3.28701e-183	0.467496	0.041847
SCN9A	-2.05851	7.89069	822.723	6.19151e-181	6.65246e-180	0.372527	0.00721501
ARL6IP1	-2.0584	8.1847	1268.15	9.43198e-278	1.55443e-276	0.684568	0.127465
RP11-83M16.6	-2.0571	8.00474	834.739	1.5111e-183	1.64454e-182	0.479367	0.043771
RPS12	-2.05427	8.39813	1679.22	0	0	0.804409	0.228956
KLRG2	-2.05308	7.87368	872.19	1.09037e-191	1.23552e-190	0.353307	0.000962001
GALNT3	-2.05225	7.88438	843.089	2.31223e-185	2.53934e-184	0.365743	0.00481
RP1-241P17.1	-2.05195	7.87396	889.95	1.5016e-195	1.73489e-194	0.371962	0.001443
SNRPD2	-2.05176	8.23987	1424.72	8.93304713723607e-312	1.68127252960592e-310	0.729226	0.156806
BZW1	-2.05073	8.22007	1310.02	7.50909e-287	1.29222e-285	0.697569	0.145262
QSOX2	-2.04922	7.98547	941.281	1.04264e-206	1.27442e-205	0.517241	0.048581
PLTP	-2.04823	8.02807	987.344	1.01221e-216	1.29934e-215	0.540984	0.0663781
HNRNPK	-2.04796	9.10754	3258.14	0	0	0.958734	0.519
GMPS	-2.04784	8.64265	2297.72	0	0	0.888638	0.327561
RPS3	-2.04782	8.79249	2652.87	0	0	0.914076	0.392977
WDR75	-2.04766	8.37011	1709.57	0	0	0.798756	0.218855
DNTTIP2	-2.04664	8.36607	1582.31	0	0	0.774449	0.219336
HSPE1	-2.04642	8.1138	1123.7	2.33375e-246	3.40695e-245	0.629169	0.10101
PHB2	-2.04548	8.1926	1290.76	1.15036e-282	1.93489e-281	0.683437	0.13468
NPM1	-2.045	8.71994	2393.64	0	0	0.903335	0.354978
RPS19	-2.04356	8.79116	2561.48	0	0	0.92312	0.381914
SMARCC1	-2.04295	9.67705	4678.94	0	0	0.99039	0.712362
NOL11	-2.04182	8.27385	1473.26	2.51973479379036e-322	4.95053777132929e-321	0.746184	0.176527
MYOF	2.0416	7.97063	823.891	3.44925e-181	3.71392e-180	0.321308	0.0814019
MYO3A	-2.04032	7.91368	817.708	7.62304e-180	8.13875e-179	0.407575	0.015873
FTH1	-2.03997	8.36673	1601.96	0	0	0.794799	0.213564
CACNG7	-2.03818	7.88541	838.866	1.91456e-184	2.09172e-183	0.373092	0.00625301
SYNE2	-2.03814	9.05311	2379.92	0	0	0.948559	0.398749
HSPH1	-2.03726	8.46125	1720.88	0	0	0.818542	0.239538
RAD54B	-2.03701	7.94511	878.132	5.56818e-193	6.35209e-192	0.462408	0.030303
RPS8	-2.03683	9.19683	3035.15	0	0	0.957038	0.539683
MRPS2	-2.03673	7.97319	911.226	3.55915e-200	4.21208e-199	0.49576	0.04329
RPL27	-2.03537	8.75933	2349.57	0	0	0.901639	0.379509
RUVBL1	-2.03453	8.24973	1371.14	3.93444e-300	7.07864e-299	0.71792	0.156325
HIST1H2BO	-2.03402	7.88238	742.346	1.85196e-163	1.81145e-162	0.316563	0.003848
ST3GAL6	2.03357	8.38174	1542.21	0	0	0.648389	0.357829
AC073071.1	-2.03353	7.8796	730.582	6.69432e-161	6.42868e-160	0.303561	0.002405
LSG1	-2.03209	8.19106	1309.86	8.12362e-287	1.39702e-285	0.691916	0.140452
ACACA	-2.03166	9.35038	3407.8	0	0	0.968909	0.57191
STIP1	-2.03149	8.66761	2206.81	0	0	0.882419	0.340548
PSMD3	-2.03137	8.20268	1294.63	1.65766e-283	2.80495e-282	0.697004	0.142857
EEF2	-2.03103	9.90829	3766.25	0	0	0.984172	0.731121
RPS9	-2.03049	8.45767	1741.6	0	0	0.811758	0.246753
ARMC6	-2.03011	7.94694	887.566	4.95286e-195	5.69894e-194	0.468626	0.034632
CADM1	2.03003	8.95193	2020.08	0	0	0.827802	0.58338
MB21D2	-2.02955	8.37462	1447.55	9.76078362625938e-317	1.8803993670077e-315	0.764274	0.188071
RPN2	-2.02916	8.5384	1981.39	0	0	0.846806	0.286676
NQO2	-2.02912	8.09714	1090.8	3.30059e-239	4.67027e-238	0.622951	0.0952381
CTB-43E15.3	-2.02879	7.873	825.935	1.24035e-181	1.3378e-180	0.340871	0.000962001
C9orf129	-2.02852	7.87799	806.466	2.11938e-177	2.23542e-176	0.344828	0.003367
LRRTM4	-2.02822	8.71854	1148.77	8.32059e-252	1.23971e-250	0.851894	0.166907
CDC25C	-2.02639	7.89604	814.019	4.83114e-179	5.14063e-178	0.38779	0.010101
NUTF2	-2.02626	8.22157	1313.47	1.33358e-287	2.30431e-286	0.707744	0.150072
CKAP2	-2.02613	8.24705	1274.21	4.54603e-279	7.53129e-278	0.703222	0.164021
CD276	-2.02508	8.10853	1119.02	2.43212e-245	3.52413e-244	0.615602	0.103896
ADRM1	-2.02434	8.05091	1028.75	1.01141e-225	1.35321e-224	0.572075	0.0745551
CLDN7	-2.02414	7.8712	850.057	7.0657e-187	7.84135e-186	0.356699	0.001443
IGSF9	-2.02376	7.8743	836.55	6.10409e-184	6.65169e-183	0.353307	0.002886
HIST2H2AC	-2.02373	8.04366	789.913	8.41723e-174	8.70755e-173	0.484454	0.0716691
PDIA5	-2.02316	8.09889	1022.01	2.95187e-224	3.9225e-223	0.598078	0.0827321
THSD7B	-2.02295	7.91081	737.152	2.49458e-162	2.4176e-161	0.36009	0.017316
PTPN14	-2.02149	9.03223	2725.3	0	0	0.940644	0.46176
CALB1	-2.02129	7.87715	802.112	1.87411e-176	1.97179e-175	0.342001	0.003367
PRPF40A	-2.02057	9.29048	3591.17	0	0	0.97117	0.591631
SNRPN	2.02031	8.61147	1857.82	0	0	0.747475	0.473149
RECQL4	-2.01994	7.87517	848.911	1.25385e-186	1.38845e-185	0.369135	0.003848
LEO1	-2.01974	8.11572	1106.39	1.35013e-242	1.94078e-241	0.6303	0.103896
HIST1H2AB	-2.01927	7.88301	719.105	2.09543e-158	1.99188e-157	0.312606	0.00481
KCNK1	-2.01833	7.91066	782.625	3.2348e-172	3.32463e-171	0.394573	0.013468
SPATA13	-2.01818	7.88177	821.542	1.11839e-180	1.19962e-179	0.366874	0.00625301
PHB	-2.01403	8.19813	1250.25	7.31218e-274	1.18351e-272	0.68909	0.142376
KLHDC7A	-2.0131	7.87176	821.372	1.2176e-180	1.30548e-179	0.346523	0.001924
COL9A3	-2.01235	7.91831	800.615	3.96575e-176	4.16898e-175	0.402487	0.021164
RPL28	-2.01023	8.32599	1471.42	6.37344683135208e-322	1.24850388704083e-320	0.759186	0.194805
ZDHHC22	-2.01012	7.86684	845.084	8.51768e-186	9.37871e-185	0.342566	0
C18orf54	-2.00826	7.95546	876.711	1.13411e-192	1.29261e-191	0.475975	0.040404
PSMA2	-2.00768	8.28011	1445.01	3.4870390446118e-316	6.69733735593268e-315	0.743358	0.183742
MRPL3	-2.00756	8.46021	1829.49	0	0	0.821368	0.266474
RANP1	-2.00694	7.89135	803.338	1.0145e-176	1.0687e-175	0.375919	0.010582
EEF1E1	-2.00683	7.90891	842.488	3.12319e-185	3.42698e-184	0.419446	0.01924
TXNDC17	-2.00633	7.95601	869.597	3.99218e-191	4.51353e-190	0.479367	0.039923
CDC123	-2.00604	8.48157	1881.94	0	0	0.833239	0.265512
RCN2	-2.00577	8.34493	1585.51	0	0	0.799322	0.203463
HIST1H3H	-2.00553	7.89455	718.488	2.85431e-158	2.70817e-157	0.337479	0.010582
RPF2	-2.00551	8.19709	1269.13	5.78218e-278	9.53551e-277	0.707744	0.14911
SPATA5	-2.00539	8.77258	2267.74	0	0	0.895421	0.371813
DDOST	-2.00534	8.3035	1413.41	0	4.77807e-308	0.73714	0.190957
PSMD1	-2.0052	8.82167	2579.94	0	0	0.915772	0.412698
ADAM28	2.00469	7.99309	787.153	3.35082e-173	3.45933e-172	0.339105	0.0977954
ZNF195	-2.00466	8.28737	1452.09	1.00836624427357e-317	1.95002162056337e-316	0.750707	0.182299
LRRC8B	-2.00393	8.21282	1264.84	4.95232e-277	8.14574e-276	0.69983	0.13949
GABRA3	-2.00378	7.88953	769.353	2.48588e-169	2.51408e-168	0.355568	0.010101
PSMD14	-2.00334	8.49257	1875.86	0	0	0.832109	0.270322
EPHB4	-2.00324	8.11958	1139.53	8.44396e-250	1.25e-248	0.634822	0.112554
MRE11A	-2.0025	8.10908	1092.76	1.23954e-239	1.75885e-238	0.617298	0.104377
SLFN13	-2.00229	7.93767	799.497	6.94117e-176	7.27573e-175	0.430752	0.030303
PLCXD1	-2.00139	8.13286	1099.55	4.12845e-241	5.89439e-240	0.641605	0.107744
SLCO4A1	-2.00132	7.86782	836.861	5.22354e-184	5.69706e-183	0.349915	0.000962001
DEK	-1.9998	8.86895	2619.02	0	0	0.938383	0.421356
AFF3	1.99806	8.15418	822.496	6.9356e-181	7.44879e-180	0.428571	0.198982
APP	-1.99802	9.9006	4571.31	0	0	0.994347	0.76431
EDA	-1.99739	8.70603	1273.16	7.68513e-279	1.27068e-277	0.836066	0.214526
EXOSC2	-1.99706	8.04195	966.533	3.37981e-212	4.23966e-211	0.563595	0.0788841
KIAA0947	-1.99664	8.70542	2294.37	0	0	0.890899	0.369889
ETV5	-1.99661	7.97727	809.416	4.83913e-178	5.1126e-177	0.474279	0.037518
AMPH	-1.99624	7.89461	776.477	7.02249e-171	7.19415e-170	0.373092	0.012025
CAMKV	-1.99421	7.86545	832.933	3.73297e-183	4.05738e-182	0.343697	0.000481
RACGAP1	-1.99266	7.98039	863.707	7.61635e-190	8.55749e-189	0.482759	0.049062
LTV1	-1.99258	8.07541	1027.09	2.32354e-225	3.10222e-224	0.592425	0.0904281
TOPBP1	-1.99188	8.24627	1387.73	9.76734e-304	1.78649e-302	0.736574	0.157768
KDM2B	-1.99176	8.55431	1876.41	0	0	0.841153	0.281385
SP4	-1.99151	8.15597	1134.23	1.20276e-248	1.77222e-247	0.648389	0.126022
PRELID2	1.99	8.7999	1290.79	1.13178e-282	1.90492e-281	0.687831	0.510458
NME1	-1.98806	7.9624	843.524	1.85961e-185	2.04493e-184	0.471453	0.042809
LINC00693	-1.98777	7.98272	738.64	1.18417e-162	1.15027e-161	0.445449	0.037999
RPL35A	-1.98717	8.88298	2497.46	0	0	0.928208	0.4329
HIST2H2BF	-1.98639	7.88441	679.022	1.0904e-149	9.80899e-149	0.307518	0.00673401
NUDC	-1.98454	8.39177	1588.8	0	0	0.789146	0.227994
RPS13	-1.98252	8.39094	1577.14	0	0	0.797626	0.222703
WNT5A	1.98179	7.96292	906.8	3.26324e-199	3.84212e-198	0.347282	0.0836631
PAXIP1	-1.98156	8.20935	1229.96	1.87716e-269	2.98671e-268	0.693047	0.141414
SHMT1	-1.98067	8.01799	919.849	4.75307e-202	5.68886e-201	0.540418	0.0663781
TRAF4	-1.97998	7.96672	850.239	6.45148e-187	7.16913e-186	0.482193	0.046176
SLC17A9	-1.97833	7.88215	786.092	5.69961e-173	5.87699e-172	0.362352	0.00865801
ZNF670	-1.97725	8.03896	952.124	4.58131e-209	5.65437e-208	0.568683	0.0711881
EBNA1BP2	-1.97699	8.13634	1106.53	1.25717e-242	1.80922e-241	0.638214	0.112073
DNAJC15	1.97623	8.5083	1363.94	1.44267e-298	2.58822e-297	0.65849	0.439796
DGKK	-1.97622	7.89937	713.424	3.60176e-157	3.39192e-156	0.355003	0.012506
IGF2BP1	-1.97557	9.52244	4007.36	0	0	0.984737	0.670034
SAE1	-1.97511	8.5132	1895.71	0	0	0.846806	0.282347
ATP1B3	-1.9741	8.50935	1838.26	0	0	0.838892	0.273208
COTL1	-1.97277	7.98972	856.899	2.29981e-188	2.5703e-187	0.504805	0.047138
KIF5A	-1.97258	7.89941	794.648	7.86652e-175	8.1746e-174	0.402487	0.016835
OR2A1-AS1	-1.97251	7.86831	797.093	2.31298e-175	2.41546e-174	0.343697	0.002886
PSMD7	-1.97224	8.43295	1615.52	0	0	0.803279	0.248196
SLC35F1	-1.97212	8.27999	1122.14	5.1017e-246	7.43063e-245	0.711136	0.135642
ABCC4	-1.97142	8.05978	914.195	8.05492e-201	9.57738e-200	0.551159	0.0803271
ALDH1B1	-1.97106	8.00639	910.657	4.73242e-200	5.59796e-199	0.535331	0.0586821
RPL18AP3	-1.97102	8.07621	1006.48	6.99568e-221	9.17083e-220	0.609949	0.0913901
HDAC2	-1.97096	8.91021	2706.9	0	0	0.928773	0.452621
NAA15	-1.97087	8.8356	2650.94	0	0	0.924251	0.42809
LEMD1	-1.97049	7.88017	741.619	2.66482e-163	2.60352e-162	0.340871	0.00721501
C12orf56	-1.96907	7.88248	765.276	1.91378e-168	1.92703e-167	0.356699	0.00913901
PLP1	-1.9687	7.86343	815.095	2.8191e-179	3.00348e-178	0.33974	0.000481
MIR31HG	-1.96862	7.93751	730.351	7.51424e-161	7.20786e-160	0.420011	0.017316
UTP14A	-1.96842	8.00554	891.499	6.91637e-196	7.99822e-195	0.520633	0.0615681
KARS	-1.96832	8.36895	1523.59	0	0	0.788581	0.218855
RPSA	-1.9676	8.19428	1259.04	8.99077e-276	1.46928e-274	0.702657	0.146224
SLC38A2	-1.96724	9.31411	2885.49	0	0	0.966083	0.573353
STOX2	-1.96718	8.54514	1525.96	0	0	0.810627	0.253968
TSSC1	-1.96712	8.19897	1125.36	1.01826e-246	1.48995e-245	0.672696	0.133237
CIRH1A	-1.96557	8.25426	1341.44	1.11837e-293	1.97836e-292	0.72753	0.172679
AZIN1	-1.96529	8.7579	2230.37	0	0	0.899378	0.3848
ANO2	-1.96523	7.89913	756.107	1.88569e-166	1.87857e-165	0.384963	0.013468
UBE2I	-1.96459	8.21872	1257.39	2.05538e-275	3.35029e-274	0.702657	0.152477
B3GNT7	-1.96452	7.87382	768.556	3.70468e-169	3.74074e-168	0.35048	0.004329
CENPN	-1.96417	7.94101	823.778	3.65002e-181	3.92509e-180	0.456755	0.032708
RPS7	-1.96402	8.14519	1143.51	1.1567e-250	1.71835e-249	0.659129	0.128908
TYRO3	-1.96341	7.99241	867.585	1.09312e-190	1.23368e-189	0.515546	0.0519481
U2SURP	-1.96325	8.92076	2641.98	0	0	0.937818	0.465608
ANAPC1	-1.96313	8.33032	1512.17	0	0	0.771622	0.205387
ENO3	1.96207	8.0066	886.312	9.27871e-195	1.06619e-193	0.373256	0.122668
TEK	-1.96149	7.87361	714.216	2.42297e-157	2.28692e-156	0.313171	0.004329
FOXN2	-1.9611	8.10412	1040.65	2.62195e-228	3.54551e-227	0.624081	0.102453
PPAP2B	-1.96099	8.36247	1347.8	4.63179e-295	8.24537e-294	0.769361	0.180375
DNM3	-1.96091	8.00485	746.468	2.35172e-164	2.30921e-163	0.456755	0.0553151
RPL13P12	-1.9609	8.02375	907.026	2.91399e-199	3.43412e-198	0.540418	0.0735931
RNFT2	-1.9601	8.06852	974.514	6.22525e-214	7.87142e-213	0.583946	0.0846561
PAWR	-1.95911	9.13825	2993.68	0	0	0.951385	0.539683
SMARCAD1	-1.95706	8.7297	2402.7	0	0	0.904466	0.3848
SIGMAR1	-1.95485	7.9917	884.719	2.05993e-194	2.36379e-193	0.519503	0.0591631
VAV2	-1.95445	8.39879	1362.34	3.21017e-298	5.75511e-297	0.768231	0.21164
SNRNP200	-1.95336	9.13297	2917.57	0	0	0.95195	0.539683
PLEKHG4B	-1.95325	8.24772	1177.63	4.43489e-258	6.75481e-257	0.700961	0.150072
METTL8	-1.95313	8.41293	1470.15	1.20057951939423e-321	2.34878808032929e-320	0.780667	0.232804
KCNG3	-1.9528	7.87039	754.464	4.29258e-166	4.26797e-165	0.338044	0.003848
NRXN1	-1.95271	9.01694	1563.44	0	0	0.91238	0.323713
HSPA4	-1.95261	9.248	3223.68	0	0	0.967778	0.588745
RPS29	-1.9523	8.41234	1533.65	0	0	0.802713	0.240019
ERVMER34-1	-1.95217	7.9389	775.766	1.00228e-170	1.02553e-169	0.43697	0.032708
GPR63	-1.95125	7.94527	795.48	5.1864e-175	5.39838e-174	0.451102	0.037037
TBRG4	-1.95099	8.04523	931.416	1.45372e-204	1.75737e-203	0.562465	0.0798461
FAM171B	-1.94971	7.99093	841.928	4.134e-185	4.53218e-184	0.505936	0.0519481
NPM1P39	-1.94967	7.95466	824.472	2.57967e-181	2.7788e-180	0.468061	0.04329
ACYP2	1.94967	8.43642	1423.24	1.87116936215957e-311	3.51907735763055e-310	0.667148	0.365178
HIST1H3A	-1.94929	7.86904	710.288	1.73229e-156	1.62653e-155	0.304692	0.002886
MYO1E	-1.94925	8.46249	1556.75	0	0	0.814019	0.249158
AGO1	-1.94922	8.44768	1656.74	0	0	0.812323	0.25012
BCL11A	-1.94912	8.42674	1372.68	1.8182e-300	3.27821e-299	0.792538	0.209716
CCT2	-1.9491	8.76729	2259.3	0	0	0.90277	0.392015
GAB1	1.94836	8.8587	2204.84	0	0	0.823473	0.596947
MLLT3	1.94761	8.46288	1320.43	4.11494e-289	7.15423e-288	0.640212	0.401922
NHSL2	-1.94724	8.44729	1269.36	5.14651e-278	8.49275e-277	0.760882	0.215488
PKMYT1	-1.94719	7.88248	762.644	7.14793e-168	7.17742e-167	0.364047	0.010582
EZH2	-1.94675	8.3164	1382.83	1.132e-302	2.06303e-301	0.750707	0.205387
PCDH11Y	-1.9455	7.92146	611.503	5.27094e-135	4.35614e-134	0.343697	0.018759
HMGB1P5	-1.94479	7.96039	823.723	3.75345e-181	4.0346e-180	0.479367	0.047138
PRPF19	-1.94451	8.07819	997.964	4.9756e-219	6.45247e-218	0.596947	0.0986051
RP11-54D18.4	-1.94429	7.91401	764.27	3.16759e-168	3.18571e-167	0.413793	0.023569
LMO7	1.94386	8.49032	1688.09	0	0	0.708995	0.415489
RPS23	-1.94352	8.74672	2066.22	0	0	0.902205	0.377585
SPTBN2	-1.94343	7.99895	837.924	3.06814e-184	3.34916e-183	0.500283	0.0577201
PRPF8	-1.94203	9.13861	2973.94	0	0	0.951385	0.555556
UBA2	-1.94201	8.59412	2015.39	0	0	0.869418	0.324675
RPN1	-1.94161	8.41046	1622.88	0	0	0.803844	0.240981
GDI2	-1.94102	8.97995	2648.21	0	0	0.930469	0.480519
PSMB4	-1.94081	8.14645	1075.91	5.69537e-236	7.93029e-235	0.643301	0.131313
PSRC1	-1.94011	7.86572	769.164	2.73231e-169	2.76221e-168	0.336348	0.003367
PSMD11	-1.93927	8.58391	1905.31	0	0	0.85359	0.310726
HNRNPD	-1.93892	9.1461	3032.04	0	0	0.954777	0.556037
POLD1	-1.93851	8.06495	954.065	1.73394e-209	2.14216e-208	0.579989	0.0942761
CCT8	-1.93813	8.46467	1706.11	0	0	0.818542	0.278499
RPL8	-1.93681	8.80083	2053.3	0	0	0.897117	0.401154
UXS1	-1.93657	8.23091	1218.96	4.63234e-267	7.30612e-266	0.710571	0.155844
SDK2	1.93613	8.45982	1426.8	3.16048556683185e-312	5.96603517067705e-311	0.689755	0.356133
HMGN5	-1.93424	8.08648	941.342	1.01112e-206	1.2365e-205	0.583946	0.0933141
OLFM1	-1.9339	7.86167	783.923	1.68848e-172	1.73891e-171	0.339175	0.001924
RAD51	-1.93308	7.87897	746.676	2.11964e-164	2.08214e-163	0.360656	0.00769601
DHX37	-1.93289	7.99832	871.515	1.52822e-191	1.72934e-190	0.529678	0.0610871
RP11-867G2.8	-1.93242	7.87351	709.291	2.85377e-156	2.67458e-155	0.324477	0.00625301
SOX4	-1.93182	8.8176	2118.72	0	0	0.905596	0.383357
RP11-864N7.2	-1.93137	8.06706	956.922	4.15095e-210	5.13323e-209	0.592425	0.0928331
TACR3	-1.92996	7.88197	704.693	2.85274e-155	2.65396e-154	0.336914	0.010101
RPLP0	-1.9292	8.55485	1839.69	0	0	0.852459	0.308321
RPS15	-1.92872	8.20797	1178.9	2.34994e-258	3.58783e-257	0.698135	0.155844
CCDC109B	-1.92845	7.91744	732.031	3.24084e-161	3.11579e-160	0.400791	0.02405
2020-09-09	-1.92829	8.82061	2168.47	0	0	0.908423	0.395382
TCF4	-1.92791	9.32635	2829.03	0	0	0.968909	0.537278
NUP153	-1.92785	8.60654	2008	0	0	0.882985	0.332371
GLYATL2	-1.92681	7.8636	747.629	1.31491e-164	1.29315e-163	0.326173	0.001924
FAM83H	-1.9267	7.9265	778.048	3.19846e-171	3.2793e-170	0.436405	0.031746
MRTO4	-1.9263	8.0193	885.083	1.71608e-194	1.97011e-193	0.544375	0.0731121
ZNF398	-1.92622	8.24795	1278.34	5.75999e-280	9.59265e-279	0.728095	0.172198
U2AF1	-1.92612	8.52709	1841.73	0	0	0.858112	0.301587
NT5DC3	-1.92534	8.00409	829.668	1.91405e-182	2.06884e-181	0.515546	0.0591631
CCDC138	-1.92529	8.51619	1706.25	0	0	0.82589	0.289081
N4BP3	-1.92516	7.99089	856.976	2.21278e-188	2.47412e-187	0.51498	0.0606061
PBDC1	-1.92494	8.00065	873.413	5.90972e-192	6.70245e-191	0.530808	0.0654161
SLC35F2	-1.92431	7.99669	879.804	2.41124e-193	2.75443e-192	0.52346	0.0639731
CMTM7	-1.92424	7.96761	798.553	1.11328e-175	1.16598e-174	0.478236	0.047138
EHMT2	-1.92401	8.25116	1249.34	1.15627e-273	1.86909e-272	0.71905	0.174603
TMEM200A	-1.92393	7.86197	747.952	1.11887e-164	1.10078e-163	0.324477	0.001924
CCDC86	-1.92358	7.90443	744.066	7.82681e-164	7.66452e-163	0.394008	0.021164
GOLIM4	1.92243	9.08358	2240.24	0	0	0.848004	0.695873
MAP3K9	-1.92228	8.07779	936.331	1.24201e-205	1.5101e-204	0.581685	0.0904281
DCAF13	-1.92215	8.22134	1220	2.74127e-267	4.32622e-266	0.706049	0.163059
LSM3	-1.92174	7.99502	858.244	1.17283e-188	1.31193e-187	0.525155	0.0620491
BZW1P2	-1.92129	8.03505	900.201	8.87505e-198	1.03531e-196	0.547202	0.0774411
PFN1P1	-1.92029	7.89305	740.22	5.36868e-163	5.23509e-162	0.385529	0.016835
LCK	-1.91987	7.86124	758.768	4.97738e-167	4.97817e-166	0.329565	0.002886
AP001347.6	-1.91961	8.2214	1102.39	1.00099e-241	1.43563e-240	0.684002	0.142376
RPL7A	-1.91942	8.29776	1371.8	2.8247e-300	5.08929e-299	0.762012	0.198172
HIST1H3J	-1.91844	7.88051	655.104	1.73397e-144	1.51305e-143	0.315998	0.00913901
RP11-146I2.1	-1.91825	7.87505	709.509	2.55794e-156	2.39821e-155	0.334652	0.00817701
PCSK9	-1.91793	7.86125	742.079	2.11661e-163	2.06952e-162	0.321085	0.001924
CTSV	-1.91788	7.97996	810.83	2.3852e-178	2.52631e-177	0.492369	0.048581
CNN3	-1.91773	8.50004	1745.85	0	0	0.845676	0.277537
TNFRSF11A	-1.91768	7.88068	688.388	1.00176e-151	9.10866e-151	0.334087	0.010101
RAD18	-1.91595	8.35967	1411.52	0	1.22401e-307	0.781232	0.203944
CCDC77	-1.91593	8.01159	856.018	3.57467e-188	3.99334e-187	0.522894	0.0687831
NUP54	-1.91574	8.37371	1583.89	0	0	0.793669	0.24531
EIF4EBP1	-1.91534	8.06471	928.654	5.7929e-204	6.98625e-203	0.589033	0.0899471
POU2F1	-1.91529	9.09614	2710.27	0	0	0.94234	0.49062
AKAP1	-1.91524	8.14067	1052.99	5.45455e-231	7.43947e-230	0.653477	0.128908
SLC38A5	-1.91408	7.85576	772.929	4.14771e-170	4.22685e-169	0.314867	0
PRPS1	-1.91337	8.00217	860.688	3.45166e-189	3.86616e-188	0.518372	0.0683021
LINC00969	1.91104	8.27275	1397.93	5.92156e-306	1.09176e-304	0.611352	0.315998
RP11-499F3.2	-1.91054	8.75404	1468.58	2.63336989233384e-321	5.14766996401995e-320	0.872244	0.275132
CAMK1D	-1.91026	8.15228	930.785	1.99346e-204	2.40756e-203	0.61221	0.10582
SFPQ	-1.9099	9.19178	3255.4	0	0	0.969474	0.568543
KCNS3	-1.90881	7.91161	721.453	6.46623e-159	6.15824e-158	0.399661	0.022126
SLIRP	-1.90834	8.31106	1299.48	1.4661e-284	2.4975e-283	0.74675	0.200096
KPNB1	-1.90815	9.23042	3273.75	0	0	0.970605	0.588264
KLHL24	1.90753	8.38106	1500.84	0	0	0.67292	0.365743
CDON	-1.9075	8.0768	846.326	4.57319e-186	5.04206e-185	0.584511	0.0663781
SMARCA4	-1.90739	9.08247	2742.3	0	0	0.942906	0.535835
RBM12	-1.90724	8.26412	1267.07	1.62213e-277	2.66987e-276	0.729226	0.176527
GPT2	-1.90683	8.11915	1012.17	4.06434e-222	5.35022e-221	0.628604	0.118807
LSM4	-1.90645	8.11834	998.316	4.17195e-219	5.41306e-218	0.629734	0.119769
ATXN2L	-1.90608	8.70553	2078.47	0	0	0.893725	0.378066
ATP13A1	-1.90563	8.04635	908.815	1.19013e-199	1.40583e-198	0.569248	0.0860991
EIF3D	-1.9055	8.57603	1859.92	0	0	0.860938	0.329485
MRPS27	-1.90413	8.36603	1479.88	9.88131291682493e-324	1.92685601878086e-322	0.777275	0.226551
MTA2	-1.9035	8.12395	1006.24	7.90213e-221	1.03538e-219	0.623516	0.121693
METTL3	-1.90344	8.11568	1056.71	8.46785e-232	1.16056e-230	0.642736	0.12025
MIS18A	-1.90329	7.94708	784.603	1.20152e-172	1.2379e-171	0.464669	0.039442
CTD-2231H16.1	-1.90307	8.1437	992.842	6.45978e-218	8.33026e-217	0.633126	0.120731
HGSNAT	1.90218	7.98927	912.71	1.69395e-200	2.00846e-199	0.381914	0.117015
STMN3	-1.90184	7.8685	721.671	5.79948e-159	5.52533e-158	0.337479	0.00673401
NUP62	-1.90171	8.10963	1045.36	2.48159e-229	3.37012e-228	0.637083	0.116402
EIF4A1P10	-1.90078	7.91007	738.512	1.26277e-162	1.22615e-161	0.404183	0.025012
SDC2	-1.90025	8.39196	1371.51	3.25871e-300	5.86707e-299	0.774449	0.218855
RP11-426L16.8	-1.89993	7.87282	669.066	1.59501e-147	1.41274e-146	0.313737	0.00721501
TEX10	-1.89965	8.50348	1746.26	0	0	0.833804	0.28379
PNPT1	-1.89802	8.2295	1257.78	1.6888e-275	2.75808e-274	0.732052	0.167869
GLI2	-1.898	8.93127	2055.71	0	0	0.914641	0.413179
ABCC1	-1.89673	8.60249	1884.55	0	0	0.868852	0.321308
PAPSS2	-1.89538	7.98927	793.704	1.26178e-174	1.30958e-173	0.496326	0.0582011
PRKAG2	1.8942	8.27613	1177.82	4.04174e-258	6.1597e-257	0.582011	0.308649
PTGES3	-1.89418	8.45356	1682.19	0	0	0.831543	0.275613
PSMB6	-1.89321	8.16417	1055.5	1.54826e-231	2.11852e-230	0.66026	0.139009
GJC1	-1.89299	8.42936	1518.25	0	0	0.799887	0.259259
SQLE	-1.89039	8.44784	1375.97	3.49724e-301	6.33255e-300	0.782928	0.250601
BRI3BP	-1.89027	7.90732	725.535	8.37765e-160	8.00573e-159	0.403053	0.023088
RPL34	-1.89013	8.59029	1811.99	0	0	0.871114	0.328523
NHP2	-1.88947	8.02028	875.024	2.63903e-192	2.99975e-191	0.549463	0.0755171
RPL13AP5	-1.88896	8.18317	1122.06	5.31368e-246	7.73494e-245	0.678915	0.152477
HAUS1	-1.88889	8.08293	974.656	5.79683e-214	7.33339e-213	0.61221	0.103415
DYNC1I1	1.8861	8.17376	849.043	1.17411e-186	1.30072e-185	0.464646	0.225551
RPL18A	-1.88444	7.92137	738.781	1.10377e-162	1.073e-161	0.42623	0.032227
UMPS	-1.88437	8.0445	885.585	1.33516e-194	1.53349e-193	0.551159	0.0880231
MYRF	1.88408	7.96296	812.359	1.10911e-178	1.1767e-177	0.338624	0.100057
PHF14	-1.88391	8.80568	2167.41	0	0	0.917467	0.402116
TUFM	-1.8839	8.28261	1275.47	2.42111e-279	4.01361e-278	0.743923	0.198653
ZFHX3	1.88342	8.17308	990.311	2.2928e-217	2.94919e-216	0.519481	0.211984
SMARCA2	1.88329	8.08743	913.653	1.05657e-200	1.2545e-199	0.44252	0.180893
RANGAP1	-1.88321	8.29437	1281.04	1.49069e-280	2.48749e-279	0.745619	0.197691
RPL36	-1.8809	8.26812	1189.33	1.26974e-260	1.95751e-259	0.713397	0.184704
SRSF3	-1.8804	8.78087	2186.72	0	0	0.915772	0.417989
MIR205HG	-1.87999	7.91436	493.546	2.41116e-109	1.68748e-108	0.305822	0.010101
PRRC2C	-1.87974	10.2913	5371.45	0	0	0.997174	0.885041
CNOT3	-1.87959	8.14359	1081.48	3.49699e-237	4.90159e-236	0.667044	0.132756
RABGGTB	-1.87744	8.22728	1092.18	1.65445e-239	2.34494e-238	0.691351	0.172198
GADD45GIP1	-1.87742	7.98982	795.408	5.37579e-175	5.59321e-174	0.497456	0.0615681
ETS2	-1.87726	7.98478	768.382	4.04069e-169	4.07676e-168	0.481063	0.0596441
KIAA0020	-1.8772	9.01686	2505.56	0	0	0.945167	0.492544
TLL2	-1.8771	7.88216	645.161	2.5203e-142	2.17298e-141	0.328999	0.012025
TRMT1	-1.87663	7.97248	771.54	8.31608e-170	8.44756e-169	0.48502	0.0553151
CFL1	-1.87612	8.68708	1921.76	0	0	0.886942	0.369889
IL6ST	1.8759	8.31554	1282.48	7.26005e-281	1.21468e-279	0.620972	0.324477
NONO	-1.87568	8.79542	2204.11	0	0	0.905031	0.430976
UBB	-1.87552	8.47151	1512.84	0	0	0.807801	0.273689
ADAMTS8	-1.8746	7.85926	717.148	5.58145e-158	5.27985e-157	0.323347	0.003367
LRGUK	-1.87334	7.90794	682.665	1.75979e-150	1.59097e-149	0.386094	0.022126
CDYL	-1.87296	8.99696	2370.93	0	0	0.933861	0.494468
TYMS	-1.8729	7.96085	760.027	2.64948e-167	2.65409e-166	0.469192	0.047619
CSNK1G2	-1.87257	8.13452	1038.88	6.34482e-228	8.57058e-227	0.64952	0.133718
CACNA2D2	-1.87154	7.9181	708.134	5.09129e-156	4.76807e-155	0.414924	0.029341
TRMT10C	-1.87089	8.0177	836.786	5.42356e-184	5.91267e-183	0.528547	0.0755171
HNRNPL	-1.87061	8.5147	1599.91	0	0	0.823064	0.29822
POMP	-1.86995	8.31643	1294.23	2.02612e-283	3.42613e-282	0.747315	0.208273
APRT	-1.86867	7.91674	709.882	2.12186e-156	1.99083e-155	0.410401	0.02886
RP11-692D12.1	1.86826	7.94126	734.618	8.8739e-162	8.55423e-161	0.30303	0.0842284
RPL23	-1.86602	8.91815	2275.95	0	0	0.923686	0.473304
DPP3	-1.86511	7.90455	704.429	3.25494e-155	3.02591e-154	0.392312	0.025493
ZNF551	-1.86472	7.97752	797.595	1.79887e-175	1.88013e-174	0.503674	0.0586821
TJP2	-1.86455	8.57215	1705.15	0	0	0.85359	0.303992
TCF20	-1.86388	8.67559	1956.04	0	0	0.896552	0.366041
CENPQ	-1.86332	7.9107	707.805	6.00501e-156	5.61754e-155	0.40701	0.026936
ST6GAL2	-1.86302	7.87877	649.583	2.75287e-143	2.38488e-142	0.334652	0.010582
PPM1L	-1.86287	8.34482	1134.74	9.31826e-249	1.37381e-247	0.736574	0.189033
RPL18	-1.86225	8.44514	1491.6	0	0	0.793103	0.277056
RP11-51O6.1	-1.86206	8.12039	997.125	7.57244e-219	9.81006e-218	0.645562	0.123136
AC004158.2	-1.86181	8.36607	1155.28	3.19719e-253	4.79465e-252	0.736574	0.179413
AC009133.17	-1.86147	7.85088	733.104	1.89384e-161	1.82353e-160	0.310345	0.000481
BRD9	-1.8605	8.2556	1189.51	1.16263e-260	1.79347e-259	0.711702	0.18278
MCM8	-1.86026	8.08688	977.1	1.70614e-214	2.16595e-213	0.618994	0.107263
CCDC152	-1.86011	7.86387	677.57	2.25621e-149	2.02459e-148	0.319389	0.00529101
CXADR	-1.85999	8.66801	1988.24	0	0	0.884681	0.362674
PRKCSH	-1.8598	8.25172	1158.01	8.16035e-254	1.22813e-252	0.720746	0.177489
EFCAB13	1.85975	8.01604	771.658	7.8396e-170	7.96995e-169	0.364598	0.14528
POLD2	-1.85932	8.0909	958.772	1.64379e-210	2.03775e-209	0.615602	0.109187
SFMBT2	-1.85905	8.11224	809.873	3.85048e-178	4.07317e-177	0.575466	0.102453
GATAD2A	-1.85897	8.73777	2097.34	0	0	0.892029	0.392015
ZNF331	-1.85825	8.15278	1062.96	3.71982e-233	5.13153e-232	0.664217	0.13949
KCNIP1	-1.85789	7.88524	622.689	1.94461e-137	1.62838e-136	0.323912	0.01443
PSMA3	-1.85767	8.26071	1230.87	1.19534e-269	1.90307e-268	0.725834	0.190476
LPL	-1.8573	7.86806	656.106	1.04998e-144	9.17788e-144	0.316563	0.00481
2020-09-03	-1.85638	7.87459	695.968	2.25171e-153	2.06821e-152	0.352742	0.011063
AGPAT5	-1.85632	8.58042	1805.01	0	0	0.869418	0.319865
SECISBP2	-1.85619	8.43756	1508.51	0	0	0.812323	0.258297
OIP5	-1.85613	7.88613	704.147	3.74866e-155	3.48361e-154	0.384963	0.017316
RPS11	-1.85612	8.4552	1464.97	1.602748955109e-320	3.11612143488533e-319	0.802713	0.277537
PFDN4	-1.85597	8.02549	835.562	1.00126e-183	1.09062e-182	0.54381	0.0798461
FLRT2	1.85506	8.32893	873.787	4.901e-192	5.56341e-191	0.517557	0.34935
KDR	-1.85497	8.08599	735.205	6.61329e-162	6.38234e-161	0.547767	0.0808081
SERPINH1	-1.85479	8.65058	1752.03	0	0	0.860373	0.350649
PMEL	-1.85459	7.89278	677.077	2.88763e-149	2.58935e-148	0.374788	0.017316
SEC11C	-1.85458	7.86383	707.93	5.64048e-156	5.27849e-155	0.342566	0.00817701
TRABD2B	-1.85432	8.12769	755.296	2.83002e-166	2.81712e-165	0.58338	0.0803271
C1orf112	-1.85327	7.96111	744.812	5.38818e-164	5.28054e-163	0.472018	0.048581
OLFM2	-1.85182	8.13247	947.245	5.26651e-208	6.47796e-207	0.628604	0.120731
CHD7	-1.85179	9.38303	3369.73	0	0	0.982476	0.65368
ATP1A2	-1.84988	8.14903	771.889	6.98141e-170	7.1032e-169	0.571509	0.126984
RP11-475C16.1	-1.84982	7.96855	758.988	4.45871e-167	4.46118e-166	0.481063	0.0572391
TOMM40	-1.84935	8.09666	948.123	3.39506e-208	4.17805e-207	0.608819	0.113035
DIDO1	-1.84842	8.95011	2408.24	0	0	0.923686	0.494468
CYB5A	-1.84786	8.07868	901.047	5.81195e-198	6.78928e-197	0.588468	0.102453
TRIM14	-1.84725	7.87964	679.894	7.04522e-150	6.34898e-149	0.356133	0.01443
XBP1	-1.84724	8.0854	896.814	4.83535e-197	5.62509e-196	0.591295	0.106301
C1orf106	-1.84697	7.86182	687.98	1.22925e-151	1.11691e-150	0.33013	0.00625301
GPD2	-1.84689	8.17713	1048.69	4.69661e-230	6.39882e-229	0.677219	0.140933
ASF1B	-1.84659	7.85826	704.102	3.83392e-155	3.56023e-154	0.328999	0.00481
PLXDC2	-1.84369	9.2946	2041.14	0	0	0.956473	0.511304
RAI1	1.84344	7.97618	748.96	6.75403e-165	6.65518e-164	0.341029	0.105709
LINC00707	-1.84343	7.85073	706.325	1.2597e-155	1.17538e-154	0.305257	0.000962001
NOP2	-1.84307	8.09538	908.381	1.4784e-199	1.74472e-198	0.600339	0.113035
CLN6	-1.84244	7.90333	702.902	6.9929e-155	6.47233e-154	0.400226	0.026455
AMMECR1	-1.84224	8.08747	887.332	5.56945e-195	6.4055e-194	0.595252	0.101491
MSN	-1.84214	8.5283	1591.26	0	0	0.822499	0.303511
BRSK2	-1.84174	7.87241	673.876	1.43468e-148	1.28194e-147	0.344828	0.011544
POLA1	-1.84133	8.78123	1917.58	0	0	0.903335	0.389129
CYBA	-1.84079	7.92595	703.212	5.98786e-155	5.55226e-154	0.423968	0.036075
YWHAB	-1.84075	8.82083	2153.01	0	0	0.914641	0.42809
XPO1	-1.84039	9.37558	3422.85	0	0	0.975127	0.647908
C21orf58	-1.8403	7.96809	715.367	1.36149e-157	1.28744e-156	0.468626	0.0505051
YBX1	-1.84023	8.70955	2017.84	0	0	0.894291	0.39442
FHOD1	-1.83995	7.92661	714.697	1.90478e-157	1.79916e-156	0.429621	0.037999
MIR17HG	-1.83824	7.89658	685.143	5.08751e-151	4.61266e-150	0.384963	0.023088
C6orf211	-1.83795	8.01851	793.391	1.47549e-174	1.53076e-173	0.520633	0.0817701
ZNF738	-1.8378	8.03125	831.286	8.51335e-183	9.22942e-182	0.548332	0.0851371
TFDP1	-1.83713	8.19767	1020.1	7.67409e-224	1.01814e-222	0.664217	0.15873
TMEM117	1.83555	8.21151	842.19	3.62719e-185	3.97828e-184	0.495911	0.244206
PLEKHG3	-1.83543	8.0436	815.871	1.91154e-179	2.03742e-178	0.550028	0.0865801
ZNF883	-1.83455	7.89484	684.84	5.92206e-151	5.36546e-150	0.38779	0.023569
CKB	-1.83396	7.9889	707.232	8e-156	7.47829e-155	0.474279	0.0630111
MRPS15	-1.83384	8.01052	810.005	3.60444e-178	3.8145e-177	0.526851	0.0769601
MTL5	-1.83376	7.90288	667.014	4.45636e-147	3.93884e-146	0.385529	0.023088
GHR	1.83329	8.03598	595.132	1.91694e-131	1.55381e-130	0.333814	0.139627
SH2B3	-1.83315	7.97661	745.042	4.80255e-164	4.70843e-163	0.481628	0.0591631
TGS1	-1.83119	8.30284	1244.14	1.5611e-272	2.51065e-271	0.749011	0.212602
ZC3H4	-1.83032	8.25714	1156.2	2.01447e-253	3.02278e-252	0.716789	0.181818
SDC1	-1.82993	7.88347	678.425	1.47005e-149	1.32054e-148	0.364047	0.018278
USP31	-1.82985	8.1086	927.307	1.13689e-203	1.36784e-202	0.616733	0.11544
GRIK2	-1.82961	7.89633	540.156	1.74402e-119	1.31159e-118	0.309214	0.016354
SULF2	-1.82961	7.96355	684.395	7.39784e-151	6.70014e-150	0.453363	0.0481
TPM4	-1.82947	8.73264	1882.02	0	0	0.898248	0.373737
SLC45A4	-1.82915	8.14476	883.982	2.9787e-194	3.41498e-193	0.608819	0.12987
TNFRSF10A	-1.82883	7.86744	667.85	2.93243e-147	2.59369e-146	0.338044	0.00962001
RMRP	-1.8282	8.16932	816.403	1.46519e-179	1.56299e-178	0.621255	0.126503
WDR12	-1.82782	8.26329	1193.29	1.75441e-261	2.7113e-260	0.726964	0.190957
B4GALT6	-1.82768	8.204	1001.34	9.17304e-220	1.19632e-218	0.677219	0.154882
C21orf88	-1.82714	7.87032	678.736	1.2581e-149	1.13055e-148	0.346523	0.012025
EIF2S2P4	-1.82655	8.15088	1026.62	2.93718e-225	3.91945e-224	0.657434	0.146705
RDH11	-1.82586	8.20058	1129.73	1.13954e-247	1.67614e-246	0.707744	0.161616
TRAF5	-1.82581	7.9552	729.753	1.01376e-160	9.71687e-160	0.462408	0.045695
PNN	-1.82547	9.01638	2416.55	0	0	0.939514	0.525734
RNPS1	-1.82504	8.36479	1427.27	2.4980762559462e-312	4.72618104207958e-311	0.785189	0.247715
MEGF6	-1.825	7.98216	680.779	4.52376e-150	4.07815e-149	0.461278	0.0601251
ZNF281	-1.82497	8.21184	1124.49	1.56717e-246	2.29182e-245	0.702092	0.167388
DOK4	1.82479	8.03473	829.232	2.38006e-182	2.57144e-181	0.397306	0.167326
ZBTB3	-1.8244	7.90441	692.282	1.4258e-152	1.3044e-151	0.39853	0.027417
STK4	-1.82356	8.31791	1257.04	2.4483e-275	3.98818e-274	0.747315	0.213564
ADSL	-1.82317	8.11891	936.59	1.09089e-205	1.327e-204	0.628038	0.124579
TXNDC12	-1.82302	8.21117	1135.38	6.73412e-249	9.93401e-248	0.702092	0.171717
AP1S3	-1.82221	7.88566	670.885	6.41381e-148	5.69881e-147	0.371396	0.017797
FRAS1	-1.82122	9.88823	2973.74	0	0	0.988694	0.702742
SND1	-1.82117	9.53319	3050.27	0	0	0.976258	0.695527
PWP2	-1.821	8.01384	794.533	8.3313e-175	8.65402e-174	0.529112	0.0788841
KIF9-AS1	1.82017	8.38082	1310.46	6.03004e-287	1.0384e-285	0.645503	0.375919
RHOH	-1.8199	7.8591	638.285	7.88906e-141	6.72856e-140	0.301865	0.00577201
CD320	-1.81952	7.91703	694.037	5.91975e-153	5.41962e-152	0.421707	0.033189
KIF26A	-1.81896	7.98144	747.611	1.32692e-164	1.30445e-163	0.492934	0.0606061
SEZ6L2	-1.81881	7.98777	757.62	8.84219e-167	8.82615e-166	0.50537	0.0654161
SMC1A	-1.81829	8.65099	1871.78	0	0	0.889203	0.369408
CTCF	-1.81726	8.4425	1522.84	0	0	0.816846	0.284752
AARS	-1.81698	8.6266	1642.96	0	0	0.853024	0.359307
PHLDA1	-1.81647	7.92648	630.169	4.59324e-139	3.88484e-138	0.391747	0.034632
PPAP2C	-1.81597	7.84863	689.426	5.95831e-152	5.42745e-151	0.307518	0.001924
EPRS	-1.81557	8.90027	2236.6	0	0	0.927643	0.474747
TUBB2A	-1.81522	7.91458	678.161	1.67817e-149	1.50643e-148	0.412097	0.03367
NOTCH3	-1.8151	8.15496	964.485	9.42201e-212	1.17782e-210	0.644997	0.139009
CELF2	1.81492	9.31646	2328.46	0	0	0.914863	0.745619
BCCIP	-1.8149	8.28836	1208	1.11087e-264	1.73905e-263	0.749011	0.205387
SETD4	-1.81475	7.99521	752.896	9.4139e-166	9.3306e-165	0.506501	0.0678211
SEH1L	-1.81471	8.19136	1080.53	5.63067e-237	7.8792e-236	0.690786	0.165464
CBX3	-1.81465	8.67056	1827.64	0	0	0.879593	0.379509
SSB	-1.81404	8.75405	1952.6	0	0	0.897682	0.424242
GTF2E1	-1.81379	8.10885	876.501	1.26001e-192	1.43481e-191	0.596382	0.119769
CCT4	-1.81311	8.81419	2079.8	0	0	0.909553	0.447811
EIF2S3	-1.81298	8.47061	1578.82	0	0	0.8355	0.296777
RPS24	-1.81263	8.81542	2064.1	0	0	0.910684	0.440596
C20orf27	-1.81207	7.86795	661.663	6.49706e-146	5.70272e-145	0.340871	0.011544
AF064860.5	-1.81178	7.88327	613.869	1.61177e-135	1.33597e-134	0.338044	0.015873
FREM2	-1.81127	8.27109	866.554	1.83113e-190	2.06381e-189	0.703222	0.107263
TRAP1	-1.81088	8.55405	1670.5	0	0	0.841153	0.330928
SNHG17	-1.81013	7.97473	705.809	1.63146e-155	1.51946e-154	0.461278	0.0586821
ARF6	-1.81008	7.91755	672.815	2.44042e-148	2.17601e-147	0.404748	0.035594
XRCC3	-1.80989	7.87835	670.342	8.41689e-148	7.47073e-147	0.370831	0.015873
TRDN	1.80955	8.94755	1580.04	0	0	0.818663	0.573205
MYH10	-1.80944	9.72382	3500.18	0	0	0.985302	0.750361
DYNC2H1	-1.80943	8.59407	1479.09	1.48219693752374e-323	2.91498731046335e-322	0.837761	0.31265
EFTUD2	-1.80942	8.42126	1426.88	3.02414843352385e-312	5.71719891308593e-311	0.794234	0.267436
CCDC47	-1.80791	8.38095	1413.51	0	4.53284e-308	0.792538	0.251563
PHF5A	-1.80777	7.9252	718.735	2.52145e-158	2.39505e-157	0.444884	0.039923
SLC35F3	-1.80649	7.94208	538.672	3.66709e-119	2.74804e-118	0.370831	0.02886
SRSF9	-1.80553	8.06712	870.886	2.09381e-191	2.36831e-190	0.587903	0.108225
EIF2S2	-1.80536	8.3362	1325.13	3.91384e-290	6.83748e-289	0.773884	0.2405
UBASH3B	-1.80355	7.94986	598.607	3.36286e-132	2.73809e-131	0.434709	0.021164
AKAP12	-1.80152	9.15229	2475.52	0	0	0.953646	0.535354
RCOR2	-1.80116	7.95519	698.77	5.53445e-154	5.10379e-153	0.455059	0.0529101
GRK4	1.80092	7.95768	703.034	6.54617e-155	6.06107e-154	0.317941	0.103448
PEPD	-1.80078	8.16142	965.845	4.77054e-212	5.97533e-211	0.642171	0.147667
CHRDL1	-1.80039	7.84466	693.686	7.05721e-153	6.45865e-152	0.305822	0.000962001
RAP2B	-1.80015	7.91048	671.781	4.09441e-148	3.64181e-147	0.403053	0.033189
CALM2	-1.79982	8.50123	1472.74	3.31023982713635e-322	6.49696324281239e-321	0.826456	0.30303
ADSS	-1.79974	8.32176	1220.36	2.29343e-267	3.62397e-266	0.750707	0.218855
PRKX	-1.79932	8.08403	876.557	1.22497e-192	1.39555e-191	0.6026	0.104858
EIF3B	-1.79855	8.46122	1537.02	0	0	0.824194	0.291967
RARS	-1.79825	8.46827	1506.81	0	0	0.810062	0.292448
SAMD12	-1.79748	8.42323	1159.6	3.68325e-254	5.55317e-253	0.768796	0.219817
PRDX4	-1.79656	8.01212	806.389	2.20281e-177	2.32244e-176	0.548898	0.0856181
ZC3HAV1	-1.7959	8.22587	1064.78	1.49119e-233	2.06048e-232	0.707179	0.167869
PRDM10	-1.79577	8.13983	906.547	3.70362e-199	4.35859e-198	0.63143	0.130351
HNRNPLP2	-1.79503	7.91677	654.833	1.98661e-144	1.73171e-143	0.404183	0.036556
DDX39A	-1.79399	7.95203	711.723	8.44469e-157	7.9468e-156	0.461278	0.0519481
ALMS1	-1.79325	8.74251	1948.12	0	0	0.905596	0.400192
RP4-545C24.1	-1.79302	7.85282	668.886	1.74513e-147	1.54462e-146	0.322216	0.00529101
TUBBP1	-1.79301	7.89518	661.162	8.3493e-146	7.32089e-145	0.387224	0.026936
FAM20C	-1.79298	7.98393	676.464	3.9258e-149	3.51531e-148	0.459582	0.0625301
QTRTD1	-1.79245	8.05231	823.782	3.64366e-181	3.91991e-180	0.561334	0.0966811
GSG2	-1.79226	7.84673	676.999	3.00265e-149	2.69059e-148	0.302996	0.002405
ZNF649	-1.79098	8.07332	847.215	2.93138e-186	3.23756e-185	0.588468	0.109187
TMSB10	-1.79062	8.29322	1099	5.44924e-241	7.77577e-240	0.721311	0.214045
ZBTB44	-1.78983	8.58354	1618.73	0	0	0.857547	0.3367
RPL29	-1.7888	8.06951	864.407	5.36506e-190	6.03337e-189	0.588468	0.10582
SH3PXD2A	1.78813	8.57342	1527.09	0	0	0.726792	0.505936
UTP18	-1.78725	8.12186	934.933	2.50033e-205	3.03565e-204	0.625777	0.129389
ZNF107	-1.78688	7.98523	736.713	3.10841e-162	3.00904e-161	0.496326	0.0678211
ABCF1	-1.78639	8.65843	1762.65	0	0	0.877332	0.376623
PSMC3	-1.78468	8.1329	901.473	4.6936e-198	5.48793e-197	0.625777	0.135642
RPL24P4	-1.78387	8.01152	761.96	1.00678e-167	1.01054e-166	0.529678	0.0851371
MAN2A1	-1.78385	8.93753	1975.12	0	0	0.929339	0.430495
C12orf23	1.78372	8.13363	981.821	1.60598e-215	2.05012e-214	0.495911	0.237422
SRFBP1	-1.78368	8.15251	956.923	4.14904e-210	5.13323e-209	0.650085	0.141414
TENM1	-1.78367	7.97002	547.928	3.55455e-121	2.71269e-120	0.392312	0.049062
PWP1	-1.78341	8.10492	906.17	4.47265e-199	5.25874e-198	0.62069	0.122655
TUBB4B	-1.78327	8.42296	1305.04	9.06187e-286	1.55309e-284	0.785755	0.257335
RP11-445O3.2	-1.78318	7.8793	571.57	2.55777e-126	2.02335e-125	0.315998	0.015392
ETF1	-1.78308	8.44553	1483.78	0	0	0.81628	0.292448
TFAM	-1.78295	8.32242	1196.74	3.11874e-262	4.84045e-261	0.755794	0.227032
TCN2	-1.78254	7.8929	644.553	3.41797e-142	2.94395e-141	0.376484	0.023569
PAPSS1	-1.78251	8.26259	1143.36	1.24455e-250	1.84778e-249	0.733748	0.193843
GGH	-1.7824	7.88142	643.261	6.52613e-142	5.61341e-141	0.363482	0.01924
DDX12P	-1.78193	7.87379	639.927	3.46525e-141	2.9665e-140	0.351611	0.015873
NUDT15	-1.7814	7.88143	633.624	8.13859e-140	6.89723e-139	0.355568	0.01924
IPO7	-1.78063	9.05761	2663.71	0	0	0.954211	0.550265
RPS4Y1	-1.7803	8.31662	1081.3	3.82621e-237	5.36009e-236	0.723007	0.201539
ATXN7L1	-1.77904	8.87377	1867.61	0	0	0.91238	0.43771
WDR35	-1.77891	8.31595	1182.92	3.15008e-259	4.83572e-258	0.739401	0.209716
RGMB	-1.77841	7.95259	688.932	7.62904e-152	6.94682e-151	0.454494	0.0538721
CPEB3	1.77815	8.18601	944.888	1.71355e-207	2.10057e-206	0.506013	0.271905
TOP1MT	-1.77809	7.91823	661.005	9.03267e-146	7.91735e-145	0.41775	0.037999
EXOSC9	-1.77771	7.99888	754.337	4.57439e-166	4.54458e-165	0.521198	0.0755171
TRA2B	-1.77657	8.63379	1778.66	0	0	0.877332	0.372775
PNO1	-1.77594	8.05592	829.714	1.86974e-182	2.02181e-181	0.579989	0.0986051
ARHGDIA	-1.77549	7.97594	699.977	3.02557e-154	2.79319e-153	0.473149	0.0649351
SPHK2	-1.77524	7.89547	634.055	6.5608e-140	5.56195e-139	0.37818	0.025974
MCCC2	-1.77467	8.27717	1156.77	1.51323e-253	2.27334e-252	0.73714	0.199134
RP11-385J1.2	-1.77464	8.24881	739.393	8.12373e-163	7.90027e-162	0.623516	0.136123
FAM221A	-1.77346	7.89057	628.148	1.26392e-138	1.06685e-137	0.365743	0.023569
KHDRBS3	-1.77344	7.9168	640.403	2.73016e-141	2.33959e-140	0.405314	0.034632
VKORC1L1	-1.77291	8.32886	1176.18	9.14342e-258	1.39096e-256	0.74788	0.218374
SMC2	-1.77266	8.29101	1161.18	1.66812e-254	2.51799e-253	0.745054	0.206349
CD2AP	-1.77226	8.98007	2426.88	0	0	0.937818	0.534873
CPXM2	-1.77223	7.86453	623.676	1.18653e-137	9.94566e-137	0.322781	0.012025
RP11-174G6.1	-1.77177	7.85931	636.495	1.93298e-140	1.64531e-139	0.324477	0.00865801
BMS1	-1.77127	8.55223	1635.94	0	0	0.853024	0.323713
CCDC137	-1.77112	7.99244	720.743	9.22628e-159	8.78023e-158	0.500848	0.0707071
NOS1AP	-1.77081	8.56586	1223.58	4.57582e-268	7.25766e-267	0.811758	0.292448
AP3B2	-1.77031	7.8715	603.53	2.8572e-133	2.34144e-132	0.325608	0.01443
CALM2P2	-1.76934	8.02365	745.967	3.02292e-164	2.96483e-163	0.532504	0.0865801
UACA	1.76924	8.90727	1733.53	0	0	0.818182	0.651781
AXIN1	-1.76882	8.09808	850.722	5.06637e-187	5.63241e-186	0.596382	0.122174
ATP1B1	1.76773	8.51485	1329.45	4.49296e-291	7.86005e-290	0.688793	0.490107
HDAC4	-1.76754	8.70764	1519.59	0	0	0.858112	0.378547
CDCA4	-1.76727	7.92301	653.177	4.55185e-144	3.95964e-143	0.417185	0.037037
EIF4A3	-1.76718	8.23738	1063.8	2.4321e-233	3.35876e-232	0.696439	0.180856
SDAD1	-1.76701	8.32485	1244.83	1.10516e-272	1.78077e-271	0.768796	0.224146
SAAL1	-1.76696	7.99453	721.691	5.74062e-159	5.47132e-158	0.507066	0.0740741
DROSHA	-1.76689	8.49056	1551.33	0	0	0.834935	0.306878
RILPL1	1.76489	8.16236	965.656	5.2426e-212	6.56336e-211	0.503127	0.260599
PGD	-1.76462	8.28194	1141.34	3.41802e-250	5.06876e-249	0.732617	0.204425
BMP7	1.76432	8.15067	740.049	5.84989e-163	5.69774e-162	0.449254	0.230639
ZNF217	-1.76425	8.30638	1184.43	1.47388e-259	2.26395e-258	0.750707	0.220779
ZMPSTE24	-1.76419	8.08326	873.033	7.15005e-192	8.10553e-191	0.598078	0.116402
SATB2	-1.76415	7.95004	550.052	1.22651e-121	9.38284e-121	0.38779	0.046657
STEAP2	-1.76345	7.88127	620.046	7.30572e-137	6.09548e-136	0.355568	0.019721
RNF26	-1.76327	7.92398	639.302	4.73856e-141	4.04969e-140	0.412097	0.040404
GNL3L	-1.76294	8.26019	1113.65	3.5665e-244	5.15899e-243	0.725269	0.194805
DESI2	-1.76236	8.36147	1244.67	1.19734e-272	1.92809e-271	0.767665	0.247234
STOML2	-1.76232	8.02149	760.326	2.28178e-167	2.28665e-166	0.532504	0.0885041
RP11-742N3.1	-1.762	8.01221	758.446	5.84868e-167	5.84499e-166	0.530808	0.0865801
TTI1	-1.76156	8.21889	1057.02	7.26198e-232	9.96367e-231	0.701526	0.17797
TUBG1	-1.7607	8.00171	730.151	8.30729e-161	7.96556e-160	0.517241	0.0759981
ZNF385D	-1.76022	8.15354	768.233	4.35423e-169	4.39136e-168	0.611645	0.114959
C1GALT1	-1.75922	8.48611	1497.85	0	0	0.83437	0.297258
GANAB	-1.75885	8.69087	1688.01	0	0	0.879028	0.387686
HN1	-1.75733	8.12654	889.304	2.07523e-195	2.39545e-194	0.626343	0.139009
YTHDF2	-1.75604	8.41839	1373.04	1.51992e-300	2.74236e-299	0.802148	0.276575
TMEM33	-1.75583	8.12867	927.418	1.07555e-203	1.29526e-202	0.631995	0.141895
HIST1H2BK	-1.75491	7.94576	563.025	1.84708e-124	1.43956e-123	0.389486	0.0500241
LASP1	-1.75454	8.33137	1179.47	1.76817e-258	2.70287e-257	0.743358	0.218855
RPS7P1	-1.75422	7.9319	643.338	6.27871e-142	5.40242e-141	0.421142	0.046176
SLC2A13	-1.75348	8.39991	1174.59	2.02715e-257	3.082e-256	0.779536	0.225589
DENND4A	1.75328	8.08249	850.924	4.57717e-187	5.09079e-186	0.443963	0.202374
AUNIP	-1.75311	7.85117	632.174	1.68304e-139	1.42537e-138	0.312606	0.00673401
OSBPL6	-1.75279	7.91671	615.082	8.77755e-136	7.28986e-135	0.399096	0.031746
RP11-263K19.4	-1.75106	7.87217	606.174	7.60339e-134	6.241e-133	0.337479	0.015392
CTD-2008L17.1	-1.75086	8.08814	619.882	7.93371e-137	6.61508e-136	0.529678	0.0788841
LRAT	-1.75021	7.91385	576.904	1.76862e-127	1.40833e-126	0.37818	0.025493
ZNF462	-1.74954	9.15466	2436.81	0	0	0.958168	0.557961
YEATS4	-1.74775	7.94289	676.78	3.3506e-149	3.00131e-148	0.452233	0.0519481
ERAL1	-1.74766	7.9483	663.783	2.24662e-146	1.97881e-145	0.450537	0.0533911
RP5-884C9.2	-1.74757	7.87052	558.388	1.88504e-123	1.45881e-122	0.308084	0.012506
XYLB	-1.74708	7.87499	596.219	1.11201e-131	9.02801e-131	0.334087	0.017316
EMG1	-1.74683	8.01531	702.715	7.67824e-155	7.10406e-154	0.506501	0.0856181
GNPTAB	-1.74667	8.13686	906.278	4.23796e-199	4.98512e-198	0.637083	0.13949
IMP3	-1.74543	7.90285	626.844	2.42821e-138	2.04211e-137	0.393443	0.031265
CCRN4L	-1.74469	7.97097	682.163	2.26206e-150	2.04287e-149	0.481628	0.0620491
ERP29	-1.74465	8.12365	852.023	2.64067e-187	2.94087e-186	0.613906	0.13949
CLDN10	-1.74456	7.85096	629.626	6.02845e-139	5.0936e-138	0.315432	0.00721501
HSP90B2P	-1.7437	7.91932	639.821	3.65455e-141	3.12644e-140	0.419446	0.041366
HIST1H3E	-1.74352	7.87895	545.936	9.63898e-121	7.32076e-120	0.310345	0.017797
ZNF74	-1.74336	7.9317	645.666	1.95714e-142	1.68801e-141	0.426795	0.045695
CHRNA7	-1.74297	7.88246	571.642	2.46659e-126	1.95183e-125	0.334087	0.017797
EEF1B2	-1.74267	8.03322	771.626	7.96721e-170	8.09643e-169	0.547202	0.0962001
DDX26B	1.74266	8.18751	867.054	1.42586e-190	1.60847e-189	0.500722	0.266252
ATP1B2	1.74185	7.94072	687.703	1.41168e-151	1.28175e-150	0.309283	0.100057
PRKAA2	1.74149	8.55171	1597.31	0	0	0.739779	0.51498
XRCC4	1.74149	8.53557	770.017	1.78271e-169	1.80366e-168	0.534392	0.479367
RNGTT	-1.74068	8.54013	1518.85	0	0	0.852459	0.314093
MTMR12	-1.74014	8.22623	1037.24	1.44159e-227	1.94626e-226	0.695308	0.180856
SNHG5	-1.74004	8.49345	1360.6	7.6508e-298	1.37065e-296	0.823064	0.291005
PTCHD1	-1.73983	7.85824	590.677	1.78502e-130	1.4418e-129	0.305822	0.00817701
GRAMD1B	-1.73976	8.09021	773.82	2.65511e-170	2.71014e-169	0.585642	0.10101
E2F3	-1.73931	8.72134	1770.17	0	0	0.904466	0.40404
GNPNAT1	-1.73878	7.97289	696.253	1.9518e-153	1.79404e-152	0.483889	0.0649351
RCL1	-1.73749	8.1039	840.666	7.77554e-185	8.50605e-184	0.606557	0.123617
[truncated: 2,141 more rows]

## Sheet: S2_C2vC3 D0vD90
Table S2 C2vC3 D0vD90
	logFC	logCPM	LR	PValue	FDR	up	down
MYH7	-7.81595	11.0561	14168.7	0	0	0.955556	0.0587903
H19	-7.12174	10.6915	9848.94	0	0	0.945614	0.104014
ANKRD1	-6.95145	10.2441	4632.15	0	0	0.736842	0.0474845
A2M	-6.91495	10.0157	9440.83	0	0	0.907602	0.027134
IGF2	-6.71484	10.1776	7742.8	0	0	0.900585	0.0780102
L1TD1	6.58353	10.1465	16546.4	0	0	0.997739	0.022807
LDB3	-6.45558	9.72607	13252.9	0	0	0.965497	0.0401357
SLC8A1	-6.4034	11.4648	21960.5	0	0	0.999415	0.380441
TNNT2	-6.21642	10.2642	19531.9	0	0	0.997076	0.179197
LIN28A	6.20352	9.66709	12431.8	0	0	0.992651	0.00701754
DPPA4	6.16246	9.65445	13028.2	0	0	0.991521	0.00935673
MYL7	-6.13705	9.572	9492.15	0	0	0.922222	0.0587903
ADCY2	6.13066	10.0445	11331.3	0	0	0.987564	0.0409357
RP5-964N17.1	6.08892	9.7526	7349.55	0	0	0.946297	0.0163743
TECRL	-6.04727	9.30322	8223.13	0	0	0.88655	0.0237422
COL3A1	-6.04037	9.31102	2870.26	0	0	0.538012	0.0214811
MYOM1	-6.03388	9.35941	11996.7	0	0	0.952047	0.035048
TTN	-6.02296	13.8704	19627.9	0	0	1	0.8355
CORIN	-6.00836	9.45554	7905.54	0	0	0.852047	0.0508762
DNMT3B	5.95657	9.72355	12327.9	0	0	0.987564	0.0280702
PODXL	5.88104	9.71814	12576.3	0	0	0.988694	0.0298246
CTD-2306M5.1	5.833	9.49731	9722.67	0	0	0.980215	0.0134503
MYBPC3	-5.82071	9.08091	10272.9	0	0	0.91345	0.0113058
MLIP	-5.81673	9.15625	12178.8	0	0	0.948538	0.0248728
KIF26B	-5.75649	9.79217	10707.7	0	0	0.959064	0.153194
C7	-5.71909	9.01366	4402.9	0	0	0.672515	0.0101752
PLN	-5.66727	9.06042	8758.44	0	0	0.891228	0.0248728
ERBB4	-5.6554	10.2802	13377.7	0	0	0.979532	0.256077
RBM20	-5.62544	9.41382	10812.4	0	0	0.952047	0.0887507
MEIS2	-5.61124	9.221	8330.13	0	0	0.893567	0.0627473
PLCXD3	-5.59216	9.03893	7382.36	0	0	0.854971	0.031091
ACTC1	-5.58826	9.99252	7558.11	0	0	0.925146	0.223855
MYL4	-5.58739	8.94826	8170.52	0	0	0.85848	0.0152629
CHRM2	-5.58659	9.48792	10880.9	0	0	0.952047	0.12606
GUCY1A3	-5.52331	8.89262	6622.26	0	0	0.80117	0.0107405
GRID2	5.52185	10.4547	10851.5	0	0	0.992086	0.108772
CACNA1C	-5.50638	11.1386	17985.9	0	0	0.998246	0.493499
MYH6	-5.48759	8.92138	2647.93	0	0	0.549708	0.0220464
SPHKAP	-5.46248	8.87501	6726.51	0	0	0.802339	0.0158282
SNTG2	5.46137	9.20096	7172.92	0	0	0.95082	0.00935673
CASC15	5.43978	9.5954	10195.5	0	0	0.981911	0.0409357
ESRG	5.36615	9.14974	7275.32	0	0	0.96156	0.0111111
PTPRZ1	5.3215	9.4158	10121.2	0	0	0.979084	0.0327485
SHANK2	5.31257	9.37865	8042.79	0	0	0.966083	0.0280702
ALPK2	-5.30902	8.85717	8258.47	0	0	0.862573	0.0305257
CPNE5	-5.30338	8.80429	4895.34	0	0	0.717544	0.0186546
MYO18B	-5.29305	9.02982	8613.25	0	0	0.912281	0.0667044
HSPB7	-5.28351	8.74282	6994.66	0	0	0.821637	0.00904466
CMYA5	-5.23077	9.00853	6101.76	0	0	0.799415	0.0723573
SULT1E1	-5.22252	8.79469	3926.91	0	0	0.638596	0.0209158
BMP5	-5.2039	8.69474	7618.23	0	0	0.843275	0.00904466
BCAT1	5.19216	9.43344	9900.15	0	0	0.98078	0.0526316
RBM47	5.18887	9.04285	7018.1	0	0	0.952516	0.0105263
TRIM71	5.17751	9.32188	9232.51	0	0	0.98078	0.0409357
GABRB3	5.15366	9.2055	7230.47	0	0	0.963821	0.0245614
SV2C	-5.0941	8.74638	4841.24	0	0	0.704678	0.0305257
SHISA9	5.08804	9.01191	5316.76	0	0	0.90277	0.0116959
TNNI1	-5.08185	8.67233	6764.01	0	0	0.804678	0.0180893
FILIP1	-5.07799	8.94341	8988.24	0	0	0.911111	0.0802713
SMYD1	-5.07253	8.63765	6590.93	0	0	0.802339	0.00960995
LDB2	5.06627	9.05458	5459.23	0	0	0.916902	0.0157895
MYOZ2	-5.02658	8.6205	5947.34	0	0	0.777778	0.0107405
MKI67	5.02185	9.63559	7870.4	0	0	0.981345	0.0415205
DMD	-5.01857	10.158	14397	0	0	0.991813	0.407575
CSRP3	-5.01445	8.61615	5304.84	0	0	0.74152	0.0118711
CADM2	4.99416	9.29023	6015.38	0	0	0.934992	0.0415205
CRYAB	-4.98053	8.6459	5523.11	0	0	0.767836	0.0231769
MFAP4	-4.97927	8.73213	4520.53	0	0	0.711111	0.040701
NPPA	-4.9745	8.64271	1952.66	0	0	0.435088	0.0192199
ZFPM2	-4.95141	8.82329	7684.05	0	0	0.880702	0.0661391
TDGF1	4.95	8.86975	6010.1	0	0	0.936687	0.00760234
CENPF	4.94688	9.52057	7632.65	0	0	0.974562	0.0573099
DLGAP1	4.92691	9.747	8851.58	0	0	0.981911	0.0660819
THY1	4.83583	8.76981	5186.73	0	0	0.900509	0.00350877
CBS	4.83443	9.27757	7522.83	0	0	0.967778	0.0602339
PLXNA4	-4.81676	9.07505	4759.91	0	0	0.791228	0.13567
GATA4	-4.81417	8.51847	6199.83	0	0	0.781871	0.0124364
NCAM1	-4.79911	9.82454	10976.2	0	0	0.98655	0.338609
RP11-1144P22.1	4.79906	8.76968	4720.52	0	0	0.903901	0.00467836
PLCL1	-4.79811	8.64525	4970.62	0	0	0.745614	0.0384398
AHNAK	-4.79483	9.45614	7179.66	0	0	0.929825	0.214245
MYL2	-4.77555	8.49315	2512.67	0	0	0.483041	0.00678349
GRID1	-4.75016	8.81243	4262.77	0	0	0.734503	0.0819672
HS3ST5	4.73054	9.14072	5807.62	0	0	0.940079	0.0450292
RP11-436D23.1	4.72974	8.80476	3033.42	0	0	0.758621	0.00994152
ACTA2	-4.71421	8.62286	2857.25	0	0	0.559064	0.0452233
AC005062.2	4.70451	8.73907	3303.42	0	0	0.780667	0.00467836
PVT1	4.68875	9.86621	10100.2	0	0	0.988694	0.125146
SYNPO2L	-4.67831	8.54051	4269.45	0	0	0.681287	0.0333522
HMGA1	4.67803	8.94266	5959.7	0	0	0.937818	0.0333333
TOP2A	4.67547	9.20298	4949.39	0	0	0.925947	0.0362573
ACOXL	4.66049	8.8336	4175.09	0	0	0.863765	0.0152047
AKAP6	-4.65618	8.73789	6933.52	0	0	0.857895	0.0864895
VASH2	4.64359	8.7368	4177.48	0	0	0.878462	0.00818713
FLNC	-4.64351	8.92045	3938.93	0	0	0.766667	0.129452
RIMS2	4.62655	9.74137	9316.4	0	0	0.984737	0.109942
PALLD	-4.61448	10.366	14210.7	0	0	0.994737	0.540418
CTNNA3	-4.59793	10.9819	10718	0	0	0.995322	0.589599
GPR98	4.57137	9.43114	8362.88	0	0	0.98078	0.0964912
PRRX1	-4.56522	8.38202	3636.63	0	0	0.590058	0.00226116
LINC00678	4.55669	8.65201	4204.29	0	0	0.879593	0.00526316
ACTN2	-4.55218	9.07735	6350.36	0	0	0.862573	0.200113
RP11-453F18_B.1	4.54821	8.76476	4818	0	0	0.900509	0.0169591
PREX2	4.53535	8.65734	4400.11	0	0	0.877332	0.00760234
SLIT3	-4.5334	9.62505	6044.45	0	0	0.922222	0.312041
LRRN1	4.51104	8.76443	4926.69	0	0	0.910684	0.019883
CSMD2	4.50317	9.10845	5461.23	0	0	0.929339	0.0549708
UNC45B	-4.50278	8.39857	5003.65	0	0	0.718713	0.0163934
INPP4B	-4.49849	8.87645	4559.15	0	0	0.780702	0.136235
MTUS2	-4.49607	9.00383	6373.18	0	0	0.87076	0.173544
RP11-341G5.1	-4.49243	8.46301	1779.67	0	0	0.416374	0.0282646
ANKRD18CP	4.4911	8.84237	5017.64	0	0	0.933296	0.0327485
POPDC2	-4.48048	8.37952	5168.61	0	0	0.711696	0.013567
TMEM132D	4.47887	8.67761	3107.1	0	0	0.74788	0.0105263
USP44	4.47646	8.74816	4951.63	0	0	0.919729	0.022807
IQGAP2	4.47229	8.71007	4699.13	0	0	0.910119	0.0181287
PCDH7	-4.47064	9.84638	7242.2	0	0	0.932749	0.401357
NLGN4X	4.46286	9.33327	6694.77	0	0	0.964952	0.0912281
CDH1	4.44005	8.58638	4120.89	0	0	0.870548	0.00467836
PHF21B	4.41662	9.55509	6770.95	0	0	0.976258	0.142105
PIEZO2	4.41312	8.77353	3926.31	0	0	0.865461	0.0222222
NRP1	-4.40533	8.5965	5250.32	0	0	0.781287	0.0791408
TMEM132B	4.40455	8.6308	3261.48	0	0	0.810627	0.00877193
GFPT2	4.384	8.57382	4059.55	0	0	0.865461	0.00584795
SORBS2	-4.37658	11.0039	9224.29	0	0	0.995906	0.687959
SEMA6A	4.37359	9.85982	9475.04	0	0	0.990955	0.195322
TMEM178B	4.35627	8.74781	4150.64	0	0	0.880158	0.022807
CTSC	4.34488	9.00423	6321.64	0	0	0.953646	0.0619883
ASIC2	4.34039	9.0044	3690.5	0	0	0.851894	0.0520468
COL26A1	4.33216	8.57416	3577.09	0	0	0.82589	0.00701754
CHODL	4.32766	8.7323	2097.46	0	0	0.654607	0.0163743
ASPM	4.32126	8.78164	4665.1	0	0	0.915772	0.0333333
MYO10	4.31743	8.68974	4554.56	0	0	0.899943	0.0222222
HIST1H1B	4.31728	8.56675	2467.91	0	0	0.717354	0.00467836
ZFP42	4.31004	8.50077	3766.32	0	0	0.851328	0.00175439
JARID2	4.30133	10.1776	12142.7	0	0	0.995478	0.306433
RP11-69I8.2	4.30068	8.52685	2955.4	0	0	0.77671	0.00292398
RBMS3	-4.292	9.40844	6825.95	0	0	0.929825	0.304692
GPC4	4.29156	9.1071	5424.16	0	0	0.945732	0.0766082
CENPE	4.29144	8.84109	4054.99	0	0	0.874505	0.0374269
HELLS	4.28798	9.23429	7454.25	0	0	0.972866	0.0871345
SFRP2	4.27203	8.56787	3944.53	0	0	0.869418	0.00877193
EPCAM	4.27118	8.68977	4250.27	0	0	0.888072	0.0269006
TBX20	-4.25761	8.28538	4425.06	0	0	0.659064	0.0101752
GNGT1	4.25337	8.58378	3286.78	0	0	0.826456	0.00877193
UNC13A	4.23155	8.50595	3663.7	0	0	0.84511	0.00643275
AC074363.1	4.22504	9.12803	5360.13	0	0	0.941775	0.0789474
NPNT	-4.215	8.35058	3428.03	0	0	0.602339	0.0322216
POU5F1	4.20994	8.4884	3401.32	0	0	0.825325	0.00350877
DGKI	-4.1956	8.66635	2585.94	0	0	0.611696	0.124364
BUB1B	4.18923	8.66752	4296.48	0	0	0.888638	0.0280702
MSRB3	-4.17778	8.60355	5781.42	0	0	0.822222	0.114189
MDN1	4.17393	9.95607	11382.3	0	0	0.993217	0.269591
SCD	4.17243	9.14296	5849.75	0	0	0.953081	0.0888889
CYP2S1	4.16917	8.44146	3308.96	0	0	0.817976	0.00116959
SALL4	4.14864	8.42963	3359.75	0	0	0.820803	0.00116959
NEXN	-4.14731	9.27001	6839.69	0	0	0.926316	0.346523
PCDH1	4.14392	8.50258	3455.4	0	0	0.839457	0.00994152
LAMA2	-4.14098	9.59601	9562.59	0	0	0.976023	0.409836
NTM	4.13549	9.16513	4354.66	0	0	0.905596	0.0760234
TNFRSF19	-4.13374	8.30017	3702.47	0	0	0.619883	0.0276993
AASS	4.13274	9.70124	9413.49	0	0	0.985302	0.226901
ADAMTS19	4.12973	8.69965	4107.48	0	0	0.898813	0.0350877
IL1RAPL1	-4.11284	8.64777	3028.81	0	0	0.660819	0.123799
CTD-2142D14.1	4.11278	8.43048	3028.11	0	0	0.804409	0.00175439
AP002856.5	4.09334	8.43841	3060.86	0	0	0.803844	0.00409357
ADARB2	4.09224	8.60781	3265.47	0	0	0.840023	0.0233918
TNNC1	-4.08688	8.27712	3453.09	0	0	0.594152	0.0260034
MICAL2	-4.0817	8.6023	3628	0	0	0.715205	0.128886
TGM2	-4.0808	8.25663	3422.23	0	0	0.583626	0.0197852
FBN2	-4.07699	10.5653	6292.07	0	0	0.947953	0.678915
SNAP91	-4.07474	8.38571	2627.47	0	0	0.554971	0.0531374
DLGAP5	4.07386	8.48938	3292.01	0	0	0.833804	0.00935673
PSAT1	4.06673	8.71103	4012.57	0	0	0.886942	0.0362573
OSBPL10	4.0666	8.79706	4417.07	0	0	0.910119	0.0450292
RMST	4.06567	8.56141	3305.24	0	0	0.830978	0.0181287
HAND2	-4.06223	8.20216	3942.81	0	0	0.610526	0.00395704
HAND2-AS1	-4.0601	8.19981	3699.07	0	0	0.589474	0.00339175
XIRP1	-4.05739	8.20168	3046.26	0	0	0.532164	0.00226116
POLR3G	4.05609	8.4703	3268.81	0	0	0.834935	0.00994152
SLC7A8	4.05122	8.7908	4598.24	0	0	0.910684	0.0573099
BUB1	4.04466	8.8731	4803.77	0	0	0.915206	0.0654971
MAP7	4.04053	8.60659	3885.43	0	0	0.879028	0.0274854
GPR176	4.03335	8.71561	3840.94	0	0	0.884115	0.0438596
TNS1	-4.03233	8.69953	4555.46	0	0	0.779532	0.177501
VCAM1	-4.00817	8.18653	2580.69	0	0	0.467836	0.00282646
BVES	-4.00619	8.44284	4156.1	0	0	0.708187	0.093273
UCHL1	4.00372	8.64941	3918.16	0	0	0.888638	0.022807
CTNNA2	3.99613	8.59187	2789.3	0	0	0.778971	0.0222222
HIST1H1D	3.99053	8.71224	2214.98	0	0	0.722442	0.0450292
GRHL2	3.98962	8.38023	2988.83	0	0	0.789146	0.00233918
SOX6	-3.98102	8.32978	3593.73	0	0	0.638596	0.0570944
SOX2	3.97642	8.36799	2939.45	0	0	0.806105	0.00116959
KIF1A	3.97323	9.24763	6226.56	0	0	0.962125	0.118129
LRP8	3.95661	8.59067	3422.79	0	0	0.857547	0.0309942
CTD-2545M3.8	-3.95345	8.18398	3635.25	0	0	0.583626	0.00791408
PAICS	3.94857	9.11346	6194.1	0	0	0.962125	0.124561
LINC01090	3.93657	8.42897	2346.61	0	0	0.721877	0.00994152
CTC-260E6.6	3.93395	8.87903	4860.43	0	0	0.938383	0.0777778
RP11-624M8.1	3.93233	8.43406	2655.61	0	0	0.764274	0.0105263
GLDC	3.93126	8.36166	2918.58	0	0	0.810062	0.00292398
RAB3B	3.93098	8.38267	3013.56	0	0	0.804975	0.00643275
CLDN6	3.92981	8.42488	3102.21	0	0	0.825325	0.0111111
TBX5	-3.92889	8.16016	3048.26	0	0	0.530994	0.00282646
SORL1	3.92258	8.68045	4001.84	0	0	0.890334	0.0461988
FGFR2	3.92045	8.58846	3574.79	0	0	0.868852	0.0304094
AC005276.1	3.91362	8.36694	2256.18	0	0	0.718485	0.00175439
MYOCD	-3.91323	8.40145	3592.33	0	0	0.663743	0.0876201
MITF	-3.90632	8.42573	4279.39	0	0	0.730409	0.093273
TKT	3.90415	9.17105	6290.66	0	0	0.963256	0.147368
FAM19A5	3.90268	8.45711	2830.97	0	0	0.794799	0.0152047
IGFBP5	-3.90187	8.27624	1765.26	0	0	0.430994	0.0384398
ESRP1	3.89902	8.48165	3324.77	0	0	0.852459	0.0222222
CNTN5	-3.89839	8.25494	1276.98	1.13822e-279	2.00923e-278	0.333333	0.035048
TLE1	3.89305	8.46699	3188.36	0	0	0.849067	0.0169591
FZD7	3.89001	8.45714	3044.21	0	0	0.814585	0.0187135
IGFBP7	-3.88879	8.21106	2728.42	0	0	0.525146	0.0220464
PLD5	3.88552	8.48971	2624.31	0	0	0.770492	0.0163743
RYR1	3.87365	8.35193	2542.27	0	0	0.745619	0.00350877
ZSCAN10	3.86441	8.32778	2607.59	0	0	0.761447	0.00116959
PTMA	3.86106	9.36501	7088.81	0	0	0.97117	0.187135
ADD2	3.85712	8.72996	4227.14	0	0	0.901639	0.0614035
STON2	3.85368	8.35895	2741.05	0	0	0.78632	0.00643275
LAMA4	-3.85277	8.20573	3043.4	0	0	0.55614	0.0282646
RASGRF2	3.85046	8.46096	2510.37	0	0	0.764274	0.0175439
PTPRN2	3.84855	8.37176	2231.45	0	0	0.693612	0.00643275
RCC2	3.84377	8.90809	5306.46	0	0	0.938949	0.102924
WLS	-3.84252	8.30653	4106.27	0	0	0.68655	0.0661391
CIT	3.84248	8.4392	3005.7	0	0	0.812323	0.0175439
TPX2	3.83675	8.57167	3210.9	0	0	0.8355	0.0350877
NFE2L3	3.81025	8.371	2782.36	0	0	0.779536	0.0111111
KCNIP4	-3.80975	9.10325	1924.02	0	0	0.625731	0.282646
ARHGAP24	-3.80541	8.42142	3046.62	0	0	0.639181	0.103448
PDLIM3	-3.80538	8.54369	2282.06	0	0	0.574854	0.158282
PROM1	3.80067	8.37662	2642.41	0	0	0.779536	0.00935673
ATXN1	-3.79776	9.1209	5661.32	0	0	0.904678	0.318824
EPB41L2	3.79509	8.71893	4100.62	0	0	0.895986	0.0678363
TMOD1	-3.7919	8.21732	3686.3	0	0	0.628655	0.0412663
SEPHS1	3.79034	8.82101	4449.89	0	0	0.926512	0.0871345
BNC2	3.78838	8.67461	3451.99	0	0	0.877332	0.0415205
MYO1B	3.78181	8.58911	3603.16	0	0	0.875071	0.0444444
PTPRG	3.77983	10.652	11996.1	0	0	0.998869	0.495906
PCNXL2	3.77869	9.2764	5898.51	0	0	0.956473	0.166667
LAMA1	3.77199	8.32416	2599.81	0	0	0.772753	0.00526316
LINC00698	3.77085	8.32343	1854.68	0	0	0.625212	0.00233918
PRDM16	-3.77019	8.18779	2461.42	0	0	0.492982	0.0276993
DLC1	-3.76923	8.52246	3973.96	0	0	0.735088	0.156586
CCDC88C	3.7571	8.33201	2630.06	0	0	0.769361	0.00818713
SYNE1	-3.75431	8.61163	4690.78	0	0	0.806433	0.190503
DHCR24	3.75425	9.12079	4888	0	0	0.934992	0.133918
IGSF21	3.75321	8.31	2186.1	0	0	0.694178	0.00292398
TXNIP	-3.74287	8.45441	3701.74	0	0	0.702339	0.131713
KIF14	3.73841	8.34452	2513.46	0	0	0.744488	0.0105263
BLM	3.73837	8.38585	2842.2	0	0	0.808932	0.0163743
MMP16	3.73552	8.72965	3678.77	0	0	0.894291	0.0631579
PDLIM5	-3.73488	10.212	10600.3	0	0	0.995322	0.710571
CCNB1	3.7344	8.34357	2484.58	0	0	0.750141	0.00994152
JPH2	-3.72961	8.2874	3532.25	0	0	0.645614	0.071792
ITGA6	3.72313	8.56077	3487.34	0	0	0.869983	0.0444444
KCNQ5	-3.70473	9.54078	3788.99	0	0	0.835673	0.439231
CACNB2	-3.70437	9.9459	7168.87	0	0	0.967836	0.600904
GPC3	3.70376	8.41151	2347.31	0	0	0.755794	0.0152047
COL12A1	-3.69232	8.38826	2196.71	0	0	0.533918	0.110232
SMPX	-3.68964	8.09767	3067.71	0	0	0.519883	0.00395704
MSH2	3.68497	9.16415	6157.05	0	0	0.965517	0.15731
DEPDC1B	3.68069	8.34328	2618.47	0	0	0.780102	0.0140351
KIF11	3.67042	8.45961	2839.29	0	0	0.806105	0.0298246
LIN28B	3.66606	8.61633	3608.71	0	0	0.876767	0.0573099
OPCML	3.66432	8.60171	2470.46	0	0	0.784059	0.0274854
FANCD2	3.66078	8.43689	2996.1	0	0	0.833239	0.028655
TERF1	3.65094	8.85481	4510.36	0	0	0.937818	0.109942
FASN	3.65071	9.49067	5991.12	0	0	0.967213	0.233918
PDE1C	-3.65046	8.28687	2385.38	0	0	0.552047	0.0684002
TRIM55	-3.64064	8.09029	2841.29	0	0	0.502924	0.00508762
U91319.1	3.63945	8.30446	2037.3	0	0	0.681741	0.00760234
PLCH1	3.62858	8.2846	2277.89	0	0	0.730921	0.00701754
RP11-562F9.2	3.62755	8.23902	2250.01	0	0	0.717354	0
CDH4	3.62255	8.42601	2269.01	0	0	0.744488	0.0222222
RP11-532N4.2	-3.61709	8.08677	2398.44	0	0	0.450877	0.00565291
PPM1H	3.59968	8.52627	3055.38	0	0	0.841718	0.0438596
DPF3	-3.59835	8.12343	2636.08	0	0	0.508772	0.0248728
SLC27A6	-3.59745	8.49193	2682.54	0	0	0.625731	0.17411
CHRM3	3.59598	8.40021	2272.81	0	0	0.737705	0.0204678
KPNA2	3.59303	8.62918	2997.1	0	0	0.841718	0.0654971
KIF20B	3.59072	8.61366	3478.17	0	0	0.885811	0.0660819
FOXM1	3.59025	8.27989	2408.39	0	0	0.764839	0.00818713
MGST1	3.57958	8.74475	3892.86	0	0	0.916902	0.0807018
ENOX1	-3.57553	8.32172	2811.14	0	0	0.611111	0.101187
NLN	3.56895	8.78059	4304.6	0	0	0.928208	0.0988304
KIFAP3	-3.56575	8.32411	3308.67	0	0	0.65848	0.107971
SIPA1L2	-3.56428	8.93554	5012.78	0	0	0.877778	0.338044
LMOD1	-3.56364	8.15921	2383.22	0	0	0.504094	0.0384398
FZD1	-3.55576	8.09636	2457.84	0	0	0.467251	0.0169587
EGR1	-3.55421	8.30418	1892.07	0	0	0.498246	0.0887507
SALL2	3.5519	8.6939	3432.58	0	0	0.881289	0.0853801
ATP2B4	-3.54432	9.16446	5534.81	0	0	0.904094	0.445449
WWC1	3.54407	8.35361	2461.8	0	0	0.772188	0.0204678
POLQ	3.54263	8.36853	2504.11	0	0	0.794799	0.019883
ZNF589	3.54157	8.5377	3038.7	0	0	0.855285	0.0567251
CHST9	3.53988	8.25529	2056.46	0	0	0.702092	0.00526316
ELAVL2	3.53581	8.35101	2378.56	0	0	0.764839	0.0204678
CACNA1A	3.53356	8.27065	2163.68	0	0	0.720181	0.00818713
CECR2	3.53347	9.38501	6629.77	0	0	0.975127	0.235088
BASP1	3.53346	8.37177	2529.79	0	0	0.791973	0.0263158
PITPNC1	3.52883	8.75862	3716.04	0	0	0.902205	0.0976608
CD24P4	3.52743	8.21516	1997.41	0	0	0.697004	0.000584795
ITPR3	3.52514	8.25038	2112.91	0	0	0.723573	0.00643275
BRINP1	3.52393	8.26016	2112.25	0	0	0.695308	0.00584795
TACC3	3.52241	8.40645	2595.32	0	0	0.803844	0.0309942
TSHZ2	-3.52167	8.29794	2124.96	0	0	0.522222	0.102883
DUSP6	3.52002	8.40355	2402.4	0	0	0.762578	0.0321637
RP11-256I9.2	3.51644	8.22001	2064.64	0	0	0.703787	0.00233918
NEAT1	-3.51492	9.07774	2154.32	0	0	0.702339	0.339175
SLC6A6	3.5126	8.4095	2629.65	0	0	0.81515	0.0315789
SYT6	3.50643	8.21645	1968.65	0	0	0.687394	0.00116959
FGF12	-3.50335	10.0362	3163.09	0	0	0.789474	0.661391
PUS7	3.50153	8.49635	2957.58	0	0	0.849067	0.0532164
SCG3	3.49545	8.21295	2127.77	0	0	0.713397	0.00292398
DAPK1	3.49068	9.11201	4849.87	0	0	0.947993	0.176023
ZIC2	3.49043	8.21276	1909.18	0	0	0.667044	0.00175439
PMAIP1	3.4902	8.21711	2064.68	0	0	0.707179	0.00350877
HIST1H3B	3.48938	8.26191	1531.18	0	0	0.583946	0.00526316
ARID3B	3.48914	8.46792	2888.4	0	0	0.836631	0.0450292
PCDH11X	3.48434	8.27708	1747.18	0	0	0.667609	0.0122807
MIR302B	3.48054	8.27782	2210.01	0	0	0.758621	0.0122807
SEL1L3	3.47684	8.28609	2205.39	0	0	0.734313	0.0157895
SYT14	3.47595	8.27795	2202.46	0	0	0.738836	0.0140351
EPHA1	3.47491	8.21222	2108.96	0	0	0.718485	0.00350877
CRIP2	-3.46835	8.05298	2721.58	0	0	0.487719	0.00791408
TAF4B	3.46565	8.23416	2130.08	0	0	0.726399	0.00818713
GMDS	3.46271	9.04416	4138.2	0	0	0.931034	0.156725
CDCA2	3.46054	8.25623	2072.23	0	0	0.711136	0.00994152
TSSC2	3.4579	8.22575	1605.33	0	0	0.602035	0.00467836
ELOVL6	3.45629	8.91005	4317.39	0	0	0.94234	0.130409
TTK	3.45293	8.27531	2214.28	0	0	0.745054	0.0146199
HECW1	3.45196	8.22762	1794.67	0	0	0.64952	0.00526316
CHAF1A	3.45072	8.52326	3058.63	0	0	0.868287	0.0596491
FLT1	3.43657	8.95163	4342.31	0	0	0.938383	0.103509
FAM189A1	3.43615	8.62091	2715.52	0	0	0.832109	0.0614035
FADS2	3.43543	9.08353	4644.63	0	0	0.938949	0.180117
TRPM3	3.42923	8.61942	2704.76	0	0	0.838327	0.0561404
ALPL	3.42735	8.20099	1999.5	0	0	0.704353	0.00350877
SLC7A5	3.42631	8.53381	2600.25	0	0	0.821933	0.0538012
MEIS1	-3.42457	8.0584	2614.08	0	0	0.483626	0.0152629
FGD4	3.42392	9.26732	5706.13	0	0	0.969474	0.219298
RP11-141M1.3	-3.42374	8.14033	1955.96	0	0	0.452047	0.0537027
LRRC7	-3.4234	8.1187	1899.79	0	0	0.432749	0.0418315
SYT1	3.42253	9.55386	5877.19	0	0	0.973997	0.252632
STXBP5L	3.42152	8.36305	2138.39	0	0	0.742793	0.0274854
FGF2	3.41441	8.65257	3173.61	0	0	0.886376	0.0888889
MGLL	-3.41217	8.05351	1871.46	0	0	0.388304	0.0107405
AC005307.3	3.40363	8.19382	1868.43	0	0	0.671566	0.00350877
MTHFD1	3.40228	8.70142	3617.59	0	0	0.898248	0.102924
NHS	3.40184	8.28637	1944.08	0	0	0.703787	0.0146199
PHLPP1	3.40184	8.9923	4466.3	0	0	0.940644	0.15848
ADAMTS20	3.39865	8.18936	1854.14	0	0	0.66987	0.00233918
ZNF90	3.39845	8.34681	2400.63	0	0	0.784059	0.0321637
MCM4	3.39757	8.84245	3945.11	0	0	0.91351	0.112865
HSPD1	3.39562	9.86063	8050.33	0	0	0.993217	0.378363
ARHGAP11B	3.394	8.46721	2497.26	0	0	0.790277	0.0491228
PPAT	3.39161	8.40733	2632.43	0	0	0.821933	0.0438596
RP11-820L6.1	-3.38974	8.18365	1814.76	0	0	0.45614	0.0689655
HDAC9	-3.38535	9.43057	6667.96	0	0	0.954386	0.541549
KCNJ5	-3.38327	8.02729	2341.45	0	0	0.429825	0.00339175
TDGF1P3	3.3785	8.17367	1855.51	0	0	0.656303	0.00175439
CASQ2	-3.37814	8.03016	1562.44	0	0	0.322222	0.00395704
LECT1	3.37435	8.17954	1885	0	0	0.677219	0.00292398
NELL2	3.37128	8.32429	2185.47	0	0	0.760317	0.0192982
HMMR	3.37071	8.26219	2061.31	0	0	0.718485	0.0163743
GATA6	-3.36651	8.02512	2526.69	0	0	0.462573	0.00452233
XYLT1	3.36609	8.6746	3147.06	0	0	0.873375	0.0894737
KIF4A	3.36029	8.23808	1957.91	0	0	0.69022	0.0122807
FAM169A	3.35857	8.64337	3203.23	0	0	0.884681	0.0894737
CABLES1	3.3577	8.24217	1870.77	0	0	0.694178	0.0134503
WBSCR17	3.35712	9.52805	5357.48	0	0	0.972301	0.236257
CNN1	-3.34608	8.26011	2117.33	0	0	0.533333	0.114189
PCDH9	-3.34355	8.15977	1459.23	2.82793294366613e-319	5.98432072868751e-318	0.392398	0.0655738
NCAPG	3.34325	8.24768	2076.12	0	0	0.733183	0.0152047
SCNN1A	3.34153	8.16035	1828.73	0	0	0.66987	0.00116959
ALOX12P2	3.33982	8.32096	1929.06	0	0	0.703222	0.0298246
UTP20	3.33545	8.6702	3403.28	0	0	0.894856	0.103509
SGK223	3.32819	8.21331	1912.23	0	0	0.6987	0.0111111
PROS1	-3.32387	8.14737	2542.02	0	0	0.545614	0.0638779
NASP	3.32385	9.40367	6170	0	0	0.97117	0.282456
ADAMTS6	-3.32312	8.53977	2050.46	0	0	0.599415	0.221594
ITGB3	-3.3231	8.02945	2239.12	0	0	0.432749	0.0107405
NCAPG2	3.31925	8.4642	2691.51	0	0	0.831543	0.051462
KIF18B	3.3155	8.17801	1797.09	0	0	0.654607	0.00584795
ZNF423	3.30829	8.72933	3142.68	0	0	0.888072	0.105848
NRG3	3.30577	8.86571	2744.52	0	0	0.859243	0.0883041
CLMP	3.30532	8.18697	1792.95	0	0	0.666478	0.00760234
PELI2	3.30197	8.28107	2010.51	0	0	0.734313	0.0222222
JAKMIP2	3.29955	8.41732	2390.38	0	0	0.79593	0.0479532
DDX21	3.29806	9.1669	5038.06	0	0	0.953081	0.224561
DUSP27	-3.29625	8.02781	2307.85	0	0	0.447953	0.0130017
PHC1	3.29354	8.55714	2923.22	0	0	0.868287	0.0812865
NR5A2	3.29299	8.18253	1488.31	0	0	0.587337	0.00584795
RP11-267L5.1	3.29103	8.15537	1612.16	0	0	0.607123	0.00175439
CAD	3.28117	8.59957	3106.62	0	0	0.873375	0.0929825
SLC1A5	3.27642	8.31743	2073.93	0	0	0.747315	0.0315789
FABP3	-3.27539	8.49092	2724.33	0	0	0.684211	0.215376
SLC7A3	3.2749	8.14322	1780.16	0	0	0.670435	0.00175439
TCOF1	3.27429	8.9183	4337.07	0	0	0.931034	0.168421
GULP1	3.27186	9.35551	5285.26	0	0	0.955907	0.25731
HECW2	-3.27003	8.98349	3833.97	0	0	0.836842	0.397965
CLSPN	3.26138	8.39329	2353.26	0	0	0.808366	0.0374269
RAPGEF5	3.26119	8.28508	1905.01	0	0	0.721311	0.0233918
HS3ST4	3.25883	8.75396	2573.8	0	0	0.85472	0.0619883
KCNT2	3.25763	8.95502	4001.89	0	0	0.919163	0.162573
VRTN	3.25666	8.1514	1800.06	0	0	0.671566	0.00350877
NCL	3.25483	10.5336	9631.32	0	0	0.997739	0.604094
EDNRA	-3.25285	8.34409	2922.53	0	0	0.653216	0.172414
PIF1	3.24911	8.14498	1611.67	0	0	0.611645	0.00116959
JADE1	3.24592	9.11785	4481.96	0	0	0.943471	0.220468
MYBBP1A	3.24346	8.4683	2577.43	0	0	0.819107	0.0672515
SET	3.2331	9.18374	5244.09	0	0	0.954211	0.240936
GNA14	3.23008	8.22565	1382.38	1.42017e-302	2.78976e-301	0.577162	0.0140351
LPCAT1	3.22539	8.4665	2479.81	0	0	0.817976	0.0684211
FLVCR1	3.22341	8.58047	2817.86	0	0	0.8632	0.0912281
NCKAP5	-3.21914	8.59817	2044.06	0	0	0.622807	0.27134
RP11-420N3.2	3.21911	8.39002	1830.68	0	0	0.702092	0.0467836
MCM7	3.21889	8.53098	2653	0	0	0.840023	0.0678363
SYN3	3.21873	8.81998	2676.02	0	0	0.858677	0.139766
CCNA2	3.21851	8.17498	1780.51	0	0	0.676653	0.0105263
FAM46A	-3.21655	8.27422	2207.54	0	0	0.565497	0.136235
SLC3A2	3.21561	8.51385	2589	0	0	0.844545	0.077193
GNL3	3.21122	8.68818	3278.89	0	0	0.898813	0.11345
WDHD1	3.2111	8.42153	2490.7	0	0	0.820237	0.0573099
KIF15	3.20978	8.21029	1859.31	0	0	0.711136	0.0140351
SH3BGR	-3.20938	8.07738	2040.9	0	0	0.45848	0.0469192
MARCKSL1	3.20882	8.512	2623.49	0	0	0.832674	0.0789474
CAMK2D	-3.20427	9.23504	4914.5	0	0	0.926901	0.51385
GALNT7	3.20397	8.83922	3806.25	0	0	0.925382	0.150877
RP11-867G2.6	3.2032	8.13909	1370.68	4.95128e-300	9.60242e-299	0.545506	0.00233918
DCLK2	-3.19982	8.02957	2118.62	0	0	0.44152	0.0220464
KALP	3.19793	8.68878	2898.5	0	0	0.869983	0.0959064
RP4-724E13.2	3.1961	8.14807	1217.86	8.01994e-267	1.34279e-265	0.499152	0.00409357
RCC1	3.1955	8.25665	1963.08	0	0	0.730356	0.025731
FANCI	3.18468	8.46622	2601.37	0	0	0.84511	0.0596491
PDE9A	3.18456	8.40302	2246.46	0	0	0.795365	0.054386
SNTB1	3.18389	8.24213	1831.94	0	0	0.6987	0.022807
NUP205	3.18379	8.71018	3477.27	0	0	0.906162	0.12924
GNG4	3.18357	8.14516	1646.45	0	0	0.648389	0.00643275
TIMP3	-3.18248	8.4649	2928.29	0	0	0.705848	0.240814
ASTN2	3.18176	8.53099	2360.68	0	0	0.811758	0.074269
WDR62	3.18158	8.18335	1758.23	0	0	0.687394	0.0140351
ASPN	-3.18031	8.04635	1784.12	0	0	0.401754	0.0356133
GYLTL1B	3.18016	8.11259	1679.28	0	0	0.643301	0.00116959
MAN2A1	3.17862	8.88409	3912.97	0	0	0.929339	0.159064
BEND4	3.17672	8.11064	1636.49	0	0	0.621255	0.000584795
LAMC3	3.17584	8.14178	1569.22	0	0	0.61221	0.00584795
PRR16	-3.1757	8.20416	1509.35	0	0	0.445029	0.102883
MCM10	3.17394	8.22247	1842.3	0	0	0.70944	0.0181287
MYLK3	-3.17381	8.0721	1942.76	0	0	0.443275	0.0508762
LMOD2	-3.17063	7.9843	1907.31	0	0	0.371345	0.00282646
WDR43	3.16956	8.95546	4360.92	0	0	0.952516	0.198246
NPM1P27	3.16799	8.69878	3169.77	0	0	0.892029	0.120468
SNHG1	3.16689	8.35482	2037.49	0	0	0.764274	0.0508772
TTC39C	3.16501	8.43304	2173.87	0	0	0.786885	0.0643275
TTN-AS1	-3.1623	9.08865	4522.49	0	0	0.898246	0.457886
RRP1B	3.158	8.6353	3145.79	0	0	0.872244	0.108772
PDZD4	3.15223	8.18118	1676.26	0	0	0.669305	0.0152047
RAB17	3.14554	8.35323	1811.23	0	0	0.716224	0.0467836
NKX2-5	-3.14526	7.9785	2044.84	0	0	0.387135	0.00282646
XRCC2	3.14471	8.18804	1774.29	0	0	0.697004	0.0163743
CASC5	3.14407	8.22664	1849.26	0	0	0.710006	0.0192982
ERICH1-AS1	3.14193	8.12422	1314.31	8.78631e-288	1.61533e-286	0.537592	0.00233918
COL19A1	-3.13881	7.99987	1573.53	0	0	0.342105	0.013567
TICRR	3.13852	8.15596	1691.31	0	0	0.678349	0.00994152
AGPAT5	3.13502	8.54642	2833.09	0	0	0.869418	0.0900585
RP5-865N13.2	3.13495	8.11467	1488.61	0	0	0.606557	0.00233918
BAIAP2L1	3.1333	8.18653	1745.71	0	0	0.695873	0.0175439
ETV4	3.13296	8.17454	1705.95	0	0	0.688525	0.0146199
CARD11	3.1319	8.12638	1537.27	0	0	0.605992	0.00526316
CCDC138	3.1316	8.49081	2548.54	0	0	0.82589	0.0789474
FLRT2	-3.13157	8.70916	2416.39	0	0	0.676023	0.34935
KIF2C	3.12891	8.1274	1588.58	0	0	0.62182	0.00643275
PGM5	-3.12746	7.99402	1989.63	0	0	0.404094	0.0118711
MYL9	-3.12558	8.87529	3887.37	0	0	0.84269	0.406444
GRTP1	3.12329	8.16429	1666.4	0	0	0.674958	0.0122807
PSIP1	3.12231	9.01294	4397.99	0	0	0.957038	0.200585
KIAA0825	3.12231	8.86902	1885.79	0	0	0.792538	0.152047
ATIC	3.12064	8.54574	2740.35	0	0	0.850198	0.0959064
GRIA4	3.11645	8.25645	1563.3	0	0	0.654042	0.022807
ECT2	3.11411	8.4956	2586.13	0	0	0.843414	0.0830409
HMGA2	3.11122	8.79631	3278.32	0	0	0.901639	0.125146
FHOD3	-3.11054	9.84383	6301.85	0	0	0.980117	0.667044
NID2	-3.10405	8.145	1726.77	0	0	0.45614	0.0972301
IDH1	3.10289	8.83739	3526.66	0	0	0.920294	0.159649
TOX3	3.10272	8.1218	1516.98	0	0	0.618994	0.00526316
ZNF732	3.10073	8.13024	1625.08	0	0	0.656868	0.00701754
NCAPH	3.09869	8.12555	1613.16	0	0	0.647258	0.00643275
NHSL2	3.09827	8.42634	2006.19	0	0	0.760882	0.054386
G3BP1	3.09646	9.26956	5481.28	0	0	0.97004	0.287135
PFAS	3.09585	8.35418	2154.62	0	0	0.789146	0.0549708
CDC6	3.09412	8.23351	1772.63	0	0	0.719616	0.022807
TSHZ3	3.0902	8.17178	1503.97	0	0	0.62182	0.0146199
MELK	3.08772	8.3078	2085.54	0	0	0.782363	0.0409357
FKBP4	3.08344	8.58068	2566.35	0	0	0.837761	0.103509
RPL39L	3.0832	8.20463	1573.85	0	0	0.662521	0.022807
MOB3B	3.08039	8.24898	1791.22	0	0	0.716789	0.0292398
CDC20	3.08033	8.1042	1512.07	0	0	0.603166	0.00409357
SPTB	-3.07716	8.09574	2030.88	0	0	0.492398	0.0729226
FAM60A	3.07695	8.91592	4060.69	0	0	0.940644	0.190058
P2RX1	-3.07669	7.96717	1779.88	0	0	0.348538	0.00282646
SLC24A2	3.07535	8.10527	1418.7	1.81168775098308e-310	0	0.581685	0.00350877
SLC7A11	3.07525	8.21683	1623.3	0	0	0.671566	0.0210526
KIAA1244	3.07437	8.33274	2065.42	0	0	0.773318	0.0479532
LMNB2	3.07393	8.35085	2135.34	0	0	0.769361	0.051462
PRUNE2	3.07314	8.46914	1975.27	0	0	0.769361	0.0637427
CYYR1	3.07126	8.13397	1495.22	0	0	0.630865	0.00877193
VRK1	3.07079	8.36806	2193.89	0	0	0.79706	0.0578947
PABPC1	3.07025	10.0264	8480.88	0	0	0.994912	0.516374
DSG2	3.06981	8.98763	4448.21	0	0	0.956473	0.212281
TRIML2	3.06723	8.09379	1433.37	1.17537204760658e-313	2.43442818832098e-312	0.596947	0.00175439
PAK1	3.0667	8.79084	3476.35	0	0	0.908423	0.157895
PRR11	3.06391	8.15516	1624.84	0	0	0.662521	0.0152047
SPAG5	3.06239	8.12357	1586.61	0	0	0.639344	0.00935673
ACLY	3.06194	9.06928	4165.01	0	0	0.947428	0.219883
LMNB1	3.05897	8.49064	2527	0	0	0.834935	0.0807018
GNAL	3.05818	8.23094	1697.46	0	0	0.695873	0.0280702
BRIP1	3.05761	8.44636	2184.59	0	0	0.816846	0.0508772
UGT8	3.05343	8.08836	1519.69	0	0	0.622386	0.00233918
MCM3	3.04662	8.82613	3592.46	0	0	0.928208	0.150877
SRPK1	3.04063	8.76645	3448.19	0	0	0.916337	0.15614
CTD-2501M5.1	3.03964	8.0907	1205.53	3.82297e-264	6.31411e-263	0.50537	0.00116959
LINC00665	3.03266	8.40409	2271.67	0	0	0.820803	0.0719298
ST3GAL1	-3.03215	8.38225	2337.46	0	0	0.638596	0.217637
TTF2	3.03203	8.27045	1878.07	0	0	0.733748	0.0409357
SOX13	3.029	8.21782	1757.5	0	0	0.713397	0.0298246
MCM5	3.02504	8.43644	2129.75	0	0	0.797626	0.0701754
RRM2	3.02374	8.13591	1555.05	0	0	0.65065	0.00877193
SLC4A7	3.02258	8.86512	3624.95	0	0	0.909553	0.180117
ADRA1A	-3.02222	7.9949	1464.59	1.935749200406e-320	4.11779012526387e-319	0.342105	0.0220464
KIAA1524	3.0197	8.18797	1698.41	0	0	0.710006	0.0239766
VAV3	3.01947	8.10043	1403.07	4.51881e-307	9.04431e-306	0.586207	0.00467836
CREB5	-3.01867	8.27179	1482.13	4.94065645841247e-324	1.08694442085074e-322	0.511111	0.118146
PRICKLE1	-3.0169	9.21407	4174.17	0	0	0.896491	0.535331
ZNF385B	-3.01572	8.9592	1347.86	4.48767e-295	8.52028e-294	0.547368	0.439231
FAM65B	3.01204	8.18098	1402.84	5.07891e-307	1.01487e-305	0.610514	0.019883
TMEM108	3.00892	8.29908	1725.46	0	0	0.710006	0.0415205
PLK1	3.00839	8.10728	1400.13	1.971e-306	3.93201e-305	0.589033	0.00701754
GART	3.00496	8.74485	3354.37	0	0	0.917467	0.159649
RP11-20D14.6	3.00204	8.0877	1405.76	1.17592e-307	2.35938e-306	0.600339	0.00409357
KNOP1	2.99943	8.4323	2328.87	0	0	0.816846	0.0789474
DPP10	2.9934	8.15499	1348.56	3.16213e-295	6.01298e-294	0.600904	0.0181287
SKA3	2.99198	8.09912	1467.26	5.10369812154008e-321	1.08946415564453e-319	0.607688	0.00701754
COL23A1	2.98993	8.64006	2077.03	0	0	0.811193	0.105848
RP6-99M1.2	2.98977	8.07442	1401.49	9.96787e-307	1.99014e-305	0.584511	0.00233918
NR6A1	2.98977	9.75006	6763.18	0	0	0.987564	0.409357
HTR7	2.98508	8.0967	1139.41	8.9975e-250	1.38473e-248	0.495195	0.00526316
AP000459.4	2.98449	8.06281	1374.57	7.05601e-301	1.37719e-299	0.564161	0
RP11-176N18.2	2.98075	8.27679	1631.87	0	0	0.6987	0.0356725
B3GALT1	2.97772	8.1857	1517.85	0	0	0.648389	0.0239766
RP11-588K22.2	-2.97363	7.94548	1722.1	0	0	0.337427	0.000565291
RGS7	2.97298	8.09226	1277.76	7.71589e-280	1.36402e-278	0.55342	0.00584795
ACACA	2.9728	9.32516	5107.79	0	0	0.968909	0.318129
TRIM63	-2.97038	7.94565	1852.43	0	0	0.35848	0.00169587
ZNF483	2.96872	8.4101	2149.46	0	0	0.807236	0.074269
PPP1R12B	-2.96863	9.32731	4570.01	0	0	0.930994	0.605427
H2AFZ	2.96267	8.64062	2698.18	0	0	0.868852	0.12924
BTBD11	2.96131	8.1029	1278.39	5.61126e-280	9.92681e-279	0.561899	0.00818713
NPM1	2.96089	8.70573	3139.78	0	0	0.903335	0.151462
DDX11	2.95889	8.13213	1453.6	4.72340591262315e-318	9.94362595827537e-317	0.631995	0.0152047
HIST1H2AH	2.95883	8.09177	1040.44	2.90743e-228	4.08044e-227	0.4658	0.00467836
CCDC18	2.95648	8.27492	1761.28	0	0	0.739401	0.0421053
PROX1	-2.95538	8.01624	1818.04	0	0	0.422222	0.040701
SLC2A13	2.95335	8.36934	1997.72	0	0	0.779536	0.0654971
CDCA7	2.95335	8.12546	1487.76	0	0	0.652346	0.0134503
DNA2	2.95239	8.31006	1928.09	0	0	0.774449	0.0520468
NCAPD2	2.9516	8.55457	2522.82	0	0	0.839457	0.111696
NUSAP1	2.94944	8.21026	1613.42	0	0	0.68909	0.0263158
KIF23	2.94846	8.26631	1612.7	0	0	0.675523	0.0426901
SGOL2	2.94835	8.28673	1734.21	0	0	0.71905	0.045614
MAL2	2.94778	8.07065	1394.97	2.60905e-305	5.17942e-304	0.59186	0.00409357
ENPP1	2.94719	8.12897	1473.88	1.87744945419674e-322	4.02169435714775e-321	0.644997	0.0157895
HSP90AB1	2.94473	10.6507	9076.53	0	0	0.996043	0.705848
CORO2A	2.94345	8.06382	1322.43	1.50968e-289	2.80725e-288	0.553985	0.00233918
HAUS6	2.94308	8.36596	2103.87	0	0	0.791973	0.0725146
PKP2	-2.94256	9.21501	4778.13	0	0	0.915789	0.582815
POLE	2.93983	8.43926	2187.91	0	0	0.815715	0.0766082
CACNA1H	2.93963	8.08316	1326.93	1.58486e-290	2.96287e-289	0.585642	0.00643275
CD9	2.93835	8.10956	1443.24	8.44841844425374e-316	1.76785875380902e-314	0.637083	0.0122807
CGN	2.93655	8.0714	1373.19	1.41048e-300	2.74637e-299	0.595252	0.00467836
NDC1	2.93493	8.2943	1889.61	0	0	0.754664	0.0555556
INCENP	2.93098	8.21826	1503.06	0	0	0.653477	0.0362573
RTKN2	2.92539	8.11184	1459.8	2.13125097646539e-319	4.51395666338167e-318	0.636518	0.0140351
CTPS1	2.92126	8.2612	1784.54	0	0	0.734878	0.048538
RP11-701H24.10	2.92082	9.67455	6891.44	0	0	0.985868	0.45614
SMC4	2.91831	8.93842	3847.91	0	0	0.942906	0.204678
WDR4	2.91602	8.18141	1586.98	0	0	0.69022	0.0304094
SCUBE3	-2.9159	8.05924	1403.57	3.51812e-307	7.04722e-306	0.380702	0.0729226
BIRC5	2.91586	8.06789	1357.63	3.39006e-297	6.5022e-296	0.587337	0.00526316
NOP56	2.91446	8.87841	3695.01	0	0	0.936687	0.205848
BRCA2	2.91357	8.31082	1858.66	0	0	0.758055	0.0461988
ADAMTS16	2.91342	8.06266	1248.37	1.87526e-273	3.23533e-272	0.547202	0.00292398
HMGB3	2.91276	8.23034	1685.52	0	0	0.703787	0.0403509
PPARGC1A	-2.91108	8.02252	1662.16	0	0	0.409942	0.0520068
RP11-531A24.5	2.90974	8.15548	1477.89	2.47032822920623e-323	5.28650241050134e-322	0.667609	0.0233918
TBC1D16	2.90873	8.48869	2369.18	0	0	0.841153	0.101754
PRKAR1B	2.904	8.41524	1902.93	0	0	0.768231	0.0812865
KIAA0020	2.90361	8.98207	3886.03	0	0	0.945167	0.234503
PDCD11	2.903	8.59237	2651.54	0	0	0.869418	0.130994
MIS18BP1	2.90263	8.62188	2731.88	0	0	0.875636	0.132749
PHC1P1	2.90161	8.25364	1728.83	0	0	0.717354	0.0479532
HJURP	2.90036	8.08639	1309.26	1.09892e-286	2.01273e-285	0.569248	0.00467836
RIN2	-2.9003	7.99309	1787.16	0	0	0.412865	0.0361786
NKAIN3	2.89965	8.12706	1241.34	6.32077e-272	1.08512e-270	0.571509	0.0157895
PDE4DIP	-2.89905	9.19309	4971.33	0	0	0.92924	0.582815
MYBL2	2.89843	8.11125	1386.11	2.1946e-303	4.33198e-302	0.628038	0.0116959
LINC00669	2.89281	8.17697	548.455	2.72994e-121	2.08753e-120	0.30978	0.0175439
KIFC1	2.89248	8.10992	1362.52	2.93282e-298	5.64741e-297	0.599209	0.0122807
MAP2K6	2.8921	8.20098	1489.51	0	0	0.66987	0.0327485
FHL2	-2.88903	8.55196	1992.99	0	0	0.635673	0.346523
KCND2	2.88901	8.73401	2128.58	0	0	0.836631	0.111696
NLGN4Y	2.88805	9.22043	4087.31	0	0	0.95082	0.292398
KNTC1	2.88679	8.45019	2244.01	0	0	0.832674	0.0836257
EMILIN2	-2.88376	8.05784	1740.02	0	0	0.446199	0.0751837
IL6ST	-2.8828	8.57133	2794.85	0	0	0.744444	0.324477
FBN3	2.87995	8.06314	1276.28	1.61385e-279	2.84678e-278	0.563595	0.00526316
CSE1L	2.87689	8.9421	3947.71	0	0	0.933861	0.240936
MME	2.87583	8.05399	1294.51	1.76214e-283	3.1703e-282	0.56303	0.00409357
RGS6	-2.87448	9.07711	2585.84	0	0	0.812281	0.448841
FBLN1	2.87336	8.10665	1389.63	3.76466e-304	7.43718e-303	0.625777	0.0140351
PNPLA3	2.87233	8.04396	1270.24	3.30977e-278	5.80889e-277	0.55342	0.00175439
FHDC1	2.86974	8.04935	1286.8	8.34653e-282	1.48737e-280	0.556812	0.00350877
ACOT11	-2.86904	8.23924	2416.45	0	0	0.622222	0.176936
DTL	2.86719	8.31036	1536.53	0	0	0.717354	0.0415205
RP1-167A14.2	2.86569	8.12884	1430.97	3.91398791251197e-313	8.08603367213544e-312	0.656868	0.0204678
IGF2BP1	2.86366	9.49166	5955.33	0	0	0.984737	0.39883
TCF7L1	2.8633	9.37965	4839.89	0	0	0.969474	0.338012
TMX1	2.86292	8.29516	1816.58	0	0	0.751837	0.0596491
PPP1R14C	-2.86054	7.95804	1598.68	0	0	0.360234	0.0192199
DKC1	2.85877	8.35197	1974.01	0	0	0.781798	0.071345
TTLL12	2.85541	8.28576	1779.35	0	0	0.749576	0.0538012
GAS5	2.85492	8.492	2295.05	0	0	0.842849	0.109942
ANTXR2	-2.85234	8.3331	2308.04	0	0	0.636842	0.225551
RANBP1	2.85165	8.2888	1761.85	0	0	0.752968	0.0596491
CLIC5	-2.84886	7.93835	1536.43	0	0	0.325731	0.00847937
NOLC1	2.8482	8.83502	3238.47	0	0	0.908423	0.200585
PLEKHG4B	2.84659	8.23908	1571.38	0	0	0.700961	0.0450292
LRPPRC	2.84565	9.5125	6128.28	0	0	0.988129	0.404678
CCT5	2.8456	8.94385	3501.92	0	0	0.934992	0.235088
GTSE1	2.84541	8.09572	1321.53	2.36637e-289	4.39022e-288	0.597513	0.0134503
SYN2	2.84465	8.08761	1212.68	1.07077e-265	1.77693e-264	0.559073	0.00935673
CDK1	2.84423	8.08094	1256.81	2.75001e-275	4.79198e-274	0.560204	0.0111111
TDRP	2.84302	8.55321	2342.89	0	0	0.849633	0.118129
GLI2	2.84069	8.90597	3024.9	0	0	0.914641	0.154386
ZEB1	-2.83953	8.12976	1810.46	0	0	0.51345	0.102318
STIL	2.83779	8.12777	1421.36	4.80021472664261e-311	9.8006394142457e-310	0.640475	0.022807
HMGCR	2.83575	8.62899	2209.82	0	0	0.836631	0.133918
TRIP13	2.83438	8.06418	1314.54	7.82495e-288	1.44076e-286	0.586772	0.00877193
DPYSL2	2.83388	8.98549	3879.37	0	0	0.94234	0.239181
VAT1L	2.83383	8.17759	1308.69	1.45824e-286	2.66484e-285	0.613906	0.0245614
ZNF215	2.83175	8.02883	1254.46	8.9241e-275	1.55172e-273	0.539853	0.000584795
PTBP1	2.83044	8.61023	2679.35	0	0	0.868287	0.142105
NFIA	-2.82981	9.06127	2442.92	0	0	0.850292	0.415489
AFF3	-2.82741	8.30253	1860.26	0	0	0.579532	0.198982
C2orf48	2.82692	8.10478	1251.31	4.30104e-274	7.45207e-273	0.592425	0.0122807
C1QBP	2.82365	8.44153	2055.97	0	0	0.802713	0.097076
TOM1L2	-2.82235	8.23671	2279.94	0	0	0.607602	0.185415
GPR133	-2.82194	7.93901	1437.99	1.16996507662618e-314	2.43981254388616e-313	0.318129	0.0113058
CACNG8	2.82131	8.05061	1180.65	9.77711e-259	1.57013e-257	0.535896	0.00526316
TRPC4	2.82096	8.1101	1204.54	6.28195e-264	1.03684e-262	0.581685	0.0140351
ZNF519	2.81999	8.15866	1429.43	8.47902907303262e-313	1.75022667859748e-311	0.670435	0.0298246
GRIK4	2.81983	8.09428	1207.93	1.15409e-264	1.90871e-263	0.571509	0.0146199
TAF1D	2.81982	8.8589	3290.95	0	0	0.931034	0.216959
CENPU	2.81566	8.22614	1569.28	0	0	0.717354	0.0380117
OLFM2	2.81479	8.12102	1340.29	1.98411e-293	3.74951e-292	0.628604	0.022807
TRERF1	2.81293	8.67599	2597.72	0	0	0.869418	0.149708
APBB2	2.81164	8.71487	2665.96	0	0	0.879028	0.14269
GJA3	-2.8111	7.94756	1658.67	0	0	0.366667	0.0186546
BAI3	2.81067	8.15616	1188.06	2.40304e-260	3.90281e-259	0.581685	0.0245614
SRPX	-2.80825	8.18076	1665.67	0	0	0.504678	0.150933
GLB1L3	2.80534	8.02902	1171.81	8.14288e-257	1.29913e-255	0.515546	0.00116959
LIMS2	-2.80383	7.97836	1590.83	0	0	0.385965	0.0395704
SLC8A1-AS1	-2.79946	8.08055	1710.48	0	0	0.479532	0.0825325
CDH2	-2.79924	9.35045	4183.18	0	0	0.924561	0.621255
IDO1	2.79859	8.0361	1144.09	8.65444e-251	1.33784e-249	0.526851	0.00292398
NOP58	2.79757	8.80376	3206.81	0	0	0.924251	0.195322
RBM24	-2.79399	7.93007	1587.39	0	0	0.339766	0.00847937
RAMP1	-2.79256	7.94991	1427.94	1.78311643638191e-312	3.67135240592235e-311	0.333918	0.017524
CCBE1	2.7909	8.05143	1042.49	1.04134e-228	1.46824e-227	0.481063	0.00467836
ZNF121	2.79033	8.47533	2222.06	0	0	0.821368	0.111111
RFWD3	2.79019	8.39609	1989.42	0	0	0.799322	0.0900585
RP11-313J2.1	2.78926	8.15373	1383.88	6.67397e-303	1.31526e-301	0.647258	0.0315789
ORC1	2.78835	8.06491	1291.34	8.61095e-283	1.54351e-281	0.596947	0.0105263
ZNF66	2.7883	8.12534	1360.09	9.8888e-298	1.89968e-296	0.637648	0.0251462
SBK1	2.78828	8.11791	1372.5	1.98595e-300	3.86073e-299	0.650085	0.0216374
PAWR	2.78826	9.11704	4167.5	0	0	0.951385	0.296491
KIF22	2.78667	8.18018	1486.05	0	0	0.68909	0.0368421
B4GALT6	2.78529	8.18988	1415.59	8.62315749187576e-310	0	0.677219	0.0368421
NDC80	2.78454	8.06419	1227.12	7.7754e-269	1.31266e-267	0.563595	0.00935673
IMPA2	2.78357	8.04948	1235.49	1.18242e-270	2.01856e-269	0.583946	0.00701754
FBL	2.78196	8.2929	1741.04	0	0	0.741097	0.0666667
VSNL1	2.78156	8.47432	1973.76	0	0	0.793669	0.0865497
LINC00458	2.77935	8.03496	993.53	4.57823e-218	6.07556e-217	0.457886	0.00233918
PCDH20	-2.77911	8.00824	1451.24	1.54550552125055e-317	3.25076217902083e-316	0.387719	0.0593556
MAN1C1	-2.7788	8.4991	2091.6	0	0	0.664912	0.312606
MMS22L	2.77879	8.49937	2113	0	0	0.8355	0.101754
NUP155	2.77768	8.49753	2295.93	0	0	0.84511	0.116374
ROBO2	2.7754	9.87467	2618.27	0	0	0.947428	0.423392
CCDC150	2.77368	8.28831	1690.92	0	0	0.751837	0.0590643
CPEB4	-2.77352	8.42367	2719.6	0	0	0.709942	0.295082
MLK4	2.7724	8.10898	1300.37	9.37494e-285	1.6992e-283	0.619559	0.0192982
MTHFD2	2.77086	8.44447	2060.77	0	0	0.811193	0.0953216
KSR2	2.76914	8.03475	1159.63	3.6282e-254	5.70635e-253	0.530808	0.00467836
CT49	2.76713	8.03791	935.188	2.20005e-205	2.73497e-204	0.451102	0.00350877
PRKDC	2.76441	10.2246	9176.4	0	0	0.995478	0.646784
PLXDC2	2.76259	9.25534	3660.8	0	0	0.956473	0.288889
RFC3	2.76146	8.71334	2190.48	0	0	0.870548	0.135088
MST4	2.76099	8.31656	1797.81	0	0	0.779536	0.0760234
FRMD4A	2.76058	8.75802	2484.69	0	0	0.880724	0.17076
PXDN	2.75884	8.76685	3087.38	0	0	0.915206	0.178363
IGDCC3	2.75883	8.04752	1196.91	2.86595e-262	4.69531e-261	0.559638	0.00877193
PPP4R4	2.7579	8.05361	1188.36	2.06948e-260	3.36332e-259	0.553985	0.00935673
TERT	2.75767	8.00997	1191.12	5.18836e-261	8.44338e-260	0.531939	0
TUBB2B	2.75723	8.0225	1186.33	5.70899e-260	9.24742e-259	0.532504	0.00292398
NEBL	-2.75706	9.46045	4376.02	0	0	0.947368	0.627473
CCNF	2.75677	8.10347	1275.46	2.43564e-279	4.29018e-278	0.600904	0.0216374
NFIC	-2.7563	8.03452	1756.21	0	0	0.454386	0.079706
AURKB	2.75407	8.02164	1186.16	6.2031e-260	1.00411e-258	0.538722	0.00292398
SSRP1	2.75263	8.68847	2760.33	0	0	0.890899	0.17076
FANCA	2.75235	8.34532	1772.09	0	0	0.778971	0.0684211
KAZN	2.75222	8.74989	1930.29	0	0	0.827586	0.144444
PARPBP	2.75087	8.08381	1234.47	1.96954e-270	3.35993e-269	0.585076	0.0169591
GOLM1	2.74958	8.31769	1780.57	0	0	0.762578	0.074269
RCAN2	-2.7476	8.67879	2545.74	0	0	0.778363	0.366874
WDFY2	2.74758	8.44954	2066.6	0	0	0.80667	0.104678
SPEG	-2.74552	8.48235	2511.83	0	0	0.708772	0.328434
SNX5	2.74508	8.40614	1985.15	0	0	0.821933	0.0964912
FAM83D	2.74441	8.0161	1140.23	5.96992e-250	9.19941e-249	0.51385	0.00116959
RAN	2.74373	8.87897	3083.44	0	0	0.919163	0.236257
TIMELESS	2.74125	8.21414	1554.15	0	0	0.71905	0.0479532
CNTNAP2	2.74012	8.33492	1702.19	0	0	0.767665	0.0567251
ACVR2B	2.73998	8.52079	2281.79	0	0	0.84398	0.126316
GINS1	2.73986	8.15883	1436.09	3.01565318728571e-314	6.25132596937496e-313	0.685133	0.0362573
CDCA5	2.73962	8.03759	1214.1	5.26772e-266	8.74771e-265	0.568118	0.00760234
STX18-AS1	2.73842	8.63913	2344.79	0	0	0.871114	0.159064
IPO5	2.73682	9.13405	4188.69	0	0	0.963821	0.292398
PLCB3	2.73412	8.13128	1350.5	1.20126e-295	2.29142e-294	0.642736	0.0309942
CTC-254B4.1	2.73374	8.09281	1120.54	1.13597e-245	1.71048e-244	0.568118	0.0163743
ARHGAP11A	2.73371	8.11887	1281.94	9.52255e-281	1.6883e-279	0.619559	0.0239766
CDCA7L	2.733	8.42603	2067.03	0	0	0.811758	0.0994152
TARS	2.72966	8.87581	3301.24	0	0	0.936122	0.215789
TPST2	2.72831	8.20592	1472.2	4.29837111881884e-322	9.18962101264719e-321	0.693047	0.0461988
TNRC18	-2.72609	8.21944	1951.84	0	0	0.590058	0.161673
HIST1H4C	2.72475	8.74899	1650.48	0	0	0.787451	0.178363
PEX5L	2.72296	8.08629	1018.51	1.70302e-223	2.32584e-222	0.513284	0.0157895
CHEK2	2.72231	8.11122	1294.24	2.02195e-283	3.63503e-282	0.631995	0.0245614
BUB3	2.72001	8.50377	2031.61	0	0	0.808932	0.123392
ZNF730	2.71834	8.1086	1207.15	1.70592e-264	2.81945e-263	0.604862	0.022807
SPRY4	2.71658	8.34982	1669.22	0	0	0.75749	0.0812865
SPATA5	2.71607	8.76521	2837.08	0	0	0.895421	0.188304
DAZL	2.71538	8.01562	1022.7	2.09127e-224	2.86894e-223	0.474845	0.00175439
CACNA1B	2.71491	8.59886	1863.85	0	0	0.80667	0.135673
UBE2C	2.71291	8.02355	1077.64	2.38817e-236	3.47367e-235	0.497456	0.00409357
LINGO2	2.71161	8.12761	972.987	1.33656e-213	1.73589e-212	0.501979	0.0204678
RYR2	-2.71025	10.8423	6663.43	0	0	0.996491	0.890334
HIST1H2BH	2.70736	8.04991	920.943	2.749e-202	3.36422e-201	0.456755	0.00877193
ZFAS1	2.70653	8.61348	2168.23	0	0	0.840588	0.154971
GMNN	2.70646	8.24643	1585.84	0	0	0.728095	0.0578947
TUBA1C	2.70594	8.12675	1322.25	1.64839e-289	3.06284e-288	0.640475	0.0298246
RP11-108K3.1	2.70561	8.2036	1162.2	9.98764e-255	1.57898e-253	0.61221	0.0339181
ABCC9	-2.70501	7.92552	1325.31	3.57939e-290	6.67623e-289	0.302924	0.0152629
DHX33	2.70322	8.21177	1499.68	0	0	0.70831	0.0520468
PPP1R3A	-2.70321	7.93833	1303.85	1.64242e-285	2.99244e-284	0.321053	0.0180893
CPNE8	2.70154	8.07191	1160.53	2.30527e-254	3.6327e-253	0.568683	0.0152047
CENPJ	2.70075	8.24834	1583.85	0	0	0.728095	0.0590643
C6orf132	2.70031	8.00281	1157.74	9.34589e-254	1.46423e-252	0.533635	0.00175439
SYNPO2	-2.69887	8.40492	1502.66	0	0	0.564327	0.275862
TPM3	2.69799	8.74595	2949.66	0	0	0.907858	0.192982
TEX15	2.6972	8.00447	1133.21	2.00089e-248	3.05816e-247	0.522894	0.00116959
CDYL	2.6966	8.97372	3319.61	0	0	0.933861	0.256725
LYN	2.6962	8.22569	1485.17	0	0	0.703787	0.0573099
PRDM14	2.69602	8.0022	1107.52	7.67691e-243	1.14184e-241	0.508197	0.000584795
HIST1H2AG	2.69537	8.09602	959.51	1.1361e-210	1.45385e-209	0.507066	0.019883
METTL8	2.69328	8.40707	1815.88	0	0	0.780667	0.102924
NET1	2.69107	8.23693	1552.72	0	0	0.720746	0.0590643
DACH2	2.6899	8.07457	1044.62	3.59518e-229	5.07783e-228	0.525721	0.0140351
PTTG1	2.68982	8.14223	1320.49	3.99437e-289	7.39929e-288	0.655738	0.0304094
PTRF	-2.6898	8.44847	2329.32	0	0	0.679532	0.323347
HIST1H4D	2.68564	8.16225	955.951	6.74712e-210	8.58014e-209	0.519503	0.0345029
WNK3	2.68382	8.18325	1403.05	4.56839e-307	9.13604e-306	0.690786	0.0438596
CEP128	2.6814	8.30886	1585.54	0	0	0.732617	0.0690058
HSPB1	-2.67917	8.45528	2201.85	0	0	0.672515	0.326738
EMC3-AS1	2.67881	8.08658	1212.53	1.15481e-265	1.91509e-264	0.609949	0.0210526
CEBPZ	2.67805	8.72095	2694.82	0	0	0.89316	0.192398
NOC3L	2.67734	8.26808	1563.37	0	0	0.718485	0.0695906
KCNMA1	2.67718	8.21628	1193.96	1.25129e-261	2.04039e-260	0.613341	0.0444444
ESPL1	2.67683	8.00612	1108.36	5.03855e-243	7.49877e-242	0.520068	0.00292398
SGOL1	2.67665	8.01039	1125.7	8.5898e-247	1.30225e-245	0.526286	0.00350877
SUPT16H	2.67429	9.14146	4056.64	0	0	0.955342	0.329825
CBX2	2.67367	8.06729	1194.21	1.1053e-261	1.80355e-260	0.597513	0.0175439
GBE1	-2.67345	8.51889	1783.38	0	0	0.633333	0.349915
TUBB	2.67062	9.54752	4484.2	0	0	0.970605	0.405263
LDLRAD4	-2.66949	8.60976	2069.91	0	0	0.704094	0.334652
COL25A1	2.66888	8.27198	1319.69	5.95224e-289	1.10177e-287	0.674958	0.0432749
ACAT2	2.66842	8.14462	1216.92	1.281e-266	2.14185e-265	0.614471	0.0362573
KDR	2.66525	8.07901	1034.55	5.54324e-227	7.73072e-226	0.547767	0.00935673
DSCC1	2.66448	8.03308	1138.38	1.50404e-249	2.31182e-248	0.563595	0.00994152
VSIG10	2.66369	8.18196	1393.98	4.26903e-305	8.46789e-304	0.673262	0.0473684
FAR2	2.66284	8.13577	1187.67	2.91173e-260	4.72584e-259	0.61108	0.0333333
PPM1G	2.66268	8.66925	2571.9	0	0	0.877332	0.182456
PIK3R1	-2.66043	8.35879	1816.48	0	0	0.605848	0.262295
FGFBP3	2.65996	8.01835	1074.84	9.69857e-236	1.40817e-234	0.52346	0.00643275
CTD-2231H16.1	2.6557	8.13842	1246.44	4.92265e-273	8.48087e-272	0.633126	0.0362573
HNRNPD	2.65499	9.13112	3959.74	0	0	0.954777	0.32924
GDAP1	2.65497	8.29458	1436.11	2.99753113508488e-314	6.21904800095689e-313	0.705483	0.0654971
ADCY3	2.65305	8.06389	1113.56	3.73274e-244	5.56895e-243	0.578293	0.0157895
G2E3	2.65072	8.48912	1982.09	0	0	0.807801	0.130409
ILF3	2.64921	9.57388	5778.57	0	0	0.985302	0.466667
TEX10	2.64573	8.49293	2185.55	0	0	0.833804	0.135088
AHCY	2.64546	8.33657	1723.54	0	0	0.762578	0.0877193
CAMKMT	2.64431	9.0609	3417.07	0	0	0.940644	0.275439
MED12L	2.64403	8.699	2465.2	0	0	0.88355	0.164912
MARCKS	2.64308	8.17595	1368.23	1.68218e-299	3.25979e-298	0.682872	0.0444444
SNHG3	2.64246	8.11384	1174.85	1.78556e-257	2.85245e-256	0.61221	0.0315789
TXLNG	2.64205	8.32312	1765.56	0	0	0.778971	0.0894737
PPM1E	2.64136	8.26302	1423.41	1.72240164521532e-311	3.52846279891255e-310	0.697004	0.0555556
TP53	2.63975	8.23925	1513.87	0	0	0.730921	0.0631579
FUT9	2.63957	8.21252	1336.18	1.54927e-292	2.9187e-291	0.674392	0.0421053
B2M	-2.63949	8.47293	2255.16	0	0	0.689474	0.351611
PDIA4	2.63828	8.76492	2789.9	0	0	0.890334	0.207602
AP001347.6	2.63732	8.21721	1367.23	2.7739e-299	5.35833e-298	0.684002	0.0520468
GALNT13	2.63649	8.56558	1933.95	0	0	0.833239	0.118713
DANCR	2.63551	8.316	1703.85	0	0	0.768231	0.0883041
PHGDH	2.63189	8.69333	2476.45	0	0	0.888638	0.161404
DBF4	2.63157	8.12772	1286.19	1.13341e-281	2.01827e-280	0.643867	0.0362573
CAMK2B	-2.63023	7.91471	1381.83	1.86416e-302	3.65897e-301	0.316374	0.0146976
ACOT7	2.62732	8.18549	1335.32	2.38664e-292	4.48584e-291	0.674392	0.0461988
XPO5	2.62446	8.42741	1979.17	0	0	0.814019	0.118713
PLK4	2.62395	8.05341	1140.6	4.96291e-250	7.65248e-249	0.581685	0.0175439
ZNF724P	2.62291	8.06462	1163.86	4.35952e-255	6.90107e-254	0.588468	0.0210526
CHEK1	2.62248	8.28761	1641.11	0	0	0.760317	0.0643275
ZEB2	-2.62138	7.91428	1326.51	1.96193e-290	3.66497e-289	0.305848	0.0141323
PNN	2.6213	8.99097	3342.65	0	0	0.939514	0.288304
PLTP	2.62086	8.02953	1095.53	3.09317e-240	4.55897e-239	0.540984	0.0122807
LARS	2.62071	9.33463	4713.55	0	0	0.977954	0.382456
PRIM2	2.61902	8.33246	1636.01	0	0	0.762578	0.0842105
MYO19	2.61732	8.48826	2060.73	0	0	0.842849	0.128655
RP11-132A1.4	2.61689	7.99386	1060.15	1.51728e-232	2.1745e-231	0.508762	0.00292398
SMARCC1	2.61457	9.66955	6192.65	0	0	0.99039	0.495906
FZD5	2.61447	8.08113	1136.19	4.49603e-249	6.89768e-248	0.585076	0.0239766
FHL1	-2.61401	8.34995	1670.96	0	0	0.566082	0.285472
SPDL1	2.61319	8.21026	1382.51	1.32907e-302	2.61292e-301	0.690786	0.0596491
URB1	2.61281	8.35865	1764.21	0	0	0.783493	0.0994152
LRRTM3	-2.60948	8.00595	1414.14	0	3.5861e-308	0.403509	0.0712267
FMNL2	2.60543	8.96853	2963.81	0	0	0.928208	0.243275
RSL1D1	2.60463	8.86525	2903.92	0	0	0.916902	0.24269
2020-03-01	-2.60413	8.24954	959.052	1.42928e-210	1.82806e-209	0.408772	0.198982
SOGA2	2.60277	8.2543	1437.15	1.77862335827561e-314	3.70275663775395e-313	0.704353	0.0649123
RP1-213J1P_B.1	2.60227	7.98698	956.897	4.20177e-210	5.35166e-209	0.451668	0.000584795
NOTCH1	2.60205	8.33762	1579.66	0	0	0.73714	0.0906433
DEPDC1	2.60138	8.0445	1065.93	8.40999e-234	1.21241e-232	0.544375	0.0146199
RP11-114H21.2	2.59839	8.27137	1355.8	8.43949e-297	1.61363e-295	0.703787	0.0730994
GPRIN3	-2.59793	8.15584	1456.12	1.34124494942169e-318	2.83089783160682e-317	0.488889	0.162804
ATAD5	2.59657	8.23441	1429.24	9.31251695512581e-313	1.92064753242033e-311	0.713963	0.0578947
FANCL	2.59617	8.52104	2116.49	0	0	0.837196	0.148538
XPOT	2.59516	8.62483	2450.15	0	0	0.875636	0.170175
PRKX	2.5933	8.0751	1155.5	2.86706e-253	4.48609e-252	0.6026	0.0251462
KIF18A	2.59214	8.08379	1143.82	9.89763e-251	1.52905e-249	0.595252	0.0263158
KDM2B	2.59106	8.55435	2189.52	0	0	0.841153	0.153216
ARHGAP31	-2.58896	8.25683	1505.92	0	0	0.54386	0.217637
ZWILCH	2.58797	8.1293	1231.16	1.0323e-269	1.75736e-268	0.637083	0.0385965
BEND3	2.58713	8.11336	1192.73	2.3203e-261	3.78104e-260	0.624081	0.0339181
SLC6A15	2.58606	7.99027	1044.58	3.66359e-229	5.17146e-228	0.508197	0.00292398
RP11-531H8.1	2.58296	7.98689	912.018	2.39504e-200	2.9048e-199	0.430752	0.00116959
CENPK	2.58285	8.15047	1259.56	6.9463e-276	1.21215e-274	0.66026	0.0350877
E2F3	2.58267	8.69548	2495.73	0	0	0.904466	0.18655
PWAR6	2.58264	8.65467	2386.61	0	0	0.887507	0.192398
LPHN2	2.58033	9.00754	2997	0	0	0.9316	0.244444
AURKA	2.57982	8.07421	1032.6	1.4712e-226	2.04475e-225	0.543245	0.0239766
E2F7	2.57964	8.11481	1133.57	1.67317e-248	2.55888e-247	0.610514	0.0274854
PRMT1	2.57891	8.65398	2028.06	0	0	0.845676	0.18655
SNRPA	2.5789	8.17388	1319.57	6.31318e-289	1.1677e-287	0.678915	0.0538012
SNRPD1	2.57885	8.1626	1329.95	3.50199e-291	6.55191e-290	0.676088	0.0467836
IQGAP3	2.57759	8.00814	1035.51	3.42629e-227	4.78386e-226	0.520068	0.00701754
LINC00478	-2.57737	7.95274	1113.8	3.31196e-244	4.94422e-243	0.309357	0.0435274
RP11-718O11.1	2.57692	8.00125	958.833	1.59455e-210	2.03839e-209	0.467496	0.00526316
ABCC1	2.57612	8.59449	2311.96	0	0	0.868852	0.170175
KIF5C	2.57549	8.50058	1912.66	0	0	0.826456	0.11462
SLC9A3R1	2.57487	8.01609	1045.64	2.15912e-229	3.0513e-228	0.54381	0.0105263
CACNA2D3	2.57143	8.72956	1901.77	0	0	0.849633	0.145614
HYOU1	2.57075	8.85381	2975.76	0	0	0.91238	0.234503
HSPD1P1	2.57044	8.13321	1226.33	1.15443e-268	1.94625e-267	0.638779	0.0409357
PAK3	2.57014	8.02383	978.907	6.90673e-215	9.0377e-214	0.507066	0.0122807
SERPINE2	2.56993	8.02942	1042.09	1.27513e-228	1.79578e-227	0.546071	0.0134503
NOTCH3	2.56965	8.14642	1228.33	4.25994e-269	7.23181e-268	0.644997	0.0450292
GPM6B	2.56942	8.64054	2078.02	0	0	0.855851	0.150877
FSTL4	2.56854	8.00109	927.895	8.47127e-204	1.04563e-202	0.47654	0.00584795
PAK1IP1	2.56853	8.18111	1322.7	1.31929e-289	2.45508e-288	0.678915	0.0549708
MALAT1	-2.56741	13.3214	7161.93	0	0	0.999415	0.998304
MCM2	2.56733	8.18491	1303.28	2.19534e-285	3.99387e-284	0.677784	0.0497076
HDAC2	2.56599	8.90591	3206.57	0	0	0.928773	0.269591
GPATCH4	2.5648	8.15446	1252.84	2.0005e-274	3.46857e-273	0.648389	0.0467836
ANAPC1	2.56425	8.32923	1684.06	0	0	0.771622	0.0912281
TNFRSF8	2.56364	7.97746	961.351	4.52126e-211	5.79797e-210	0.457886	0.000584795
ST6GALNAC5	2.55967	8.13523	1040.68	2.58092e-228	3.62429e-227	0.587337	0.0233918
QSER1	2.55853	9.08089	3756.53	0	0	0.952516	0.32807
HAS3	2.55779	7.97998	984.123	5.07393e-216	6.68607e-215	0.483889	0.00175439
ARID5B	-2.55624	7.98733	1241.16	6.93807e-272	1.19026e-270	0.369591	0.062182
HNRNPM	2.55579	9.19304	3724.24	0	0	0.962125	0.356725
PRC1	2.55479	8.21381	1243.77	1.87211e-272	3.22077e-271	0.661956	0.0508772
SETP14	2.55353	8.10928	1183.15	2.79894e-259	4.50975e-258	0.618428	0.0368421
ADSS	2.55294	8.30966	1563.78	0	0	0.750707	0.0900585
WDR12	2.55231	8.25413	1473.8	1.92685601878086e-322	4.12544814277441e-321	0.726964	0.071345
POLA1	2.551	8.76668	2523.08	0	0	0.903335	0.205263
N4BP2	2.54798	8.57778	2235.68	0	0	0.858112	0.173099
ABCC4	2.54741	8.05979	1039.85	3.91419e-228	5.49023e-227	0.551159	0.0204678
PRDX1	2.54597	8.78111	2624.54	0	0	0.894856	0.216959
ADAM22	2.54435	8.21538	1333.03	7.49174e-292	1.40704e-290	0.696439	0.0625731
EIF5A	2.54418	8.57247	2059.3	0	0	0.837761	0.167836
PCNA	2.54321	8.247	1380.95	2.90242e-302	5.69229e-301	0.69983	0.0707602
SDK1	2.54119	8.87663	2577.89	0	0	0.91238	0.212281
ATP1B3	2.54069	8.50981	2068.32	0	0	0.838892	0.146784
KLHL29	2.53994	8.06927	1000.93	1.12933e-219	1.5102e-218	0.545506	0.019883
HLA-DPB2	2.53948	7.96984	995.232	1.95239e-218	2.59658e-217	0.477106	0.000584795
MSH6	2.53836	8.7597	2594.05	0	0	0.894856	0.215205
HRC	-2.53635	7.91692	1254.97	6.91331e-275	1.20295e-273	0.309942	0.0231769
MEGF10	2.53562	8.00416	953.87	1.91174e-209	2.42227e-208	0.503674	0.00701754
JAKMIP1	2.53395	7.9739	960.147	8.26329e-211	1.058e-209	0.470888	0.00116959
PLCXD1	2.53366	8.13603	1181.36	6.87301e-259	1.10448e-257	0.641605	0.0426901
SLC5A6	2.53274	8.08474	1122.24	4.84593e-246	7.31896e-245	0.600904	0.0304094
GRM8	2.53079	7.99047	862.973	1.09935e-189	1.27255e-188	0.429621	0.00467836
GALNT2	2.53064	8.57496	2123.55	0	0	0.85472	0.163158
SLC25A21	2.52921	8.53476	1706.41	0	0	0.80554	0.132164
SLC2A1	2.52908	8.34348	1425.17	7.13763102461873e-312	1.46465630570839e-310	0.72866	0.0982456
MACC1	2.5287	7.99426	954.262	1.57172e-209	1.99248e-208	0.490107	0.00643275
SF3A3	2.52712	8.3941	1752.81	0	0	0.786885	0.118129
IQSEC2	2.52573	8.20118	1130.97	6.12413e-248	9.34255e-247	0.630865	0.0561404
SH3PXD2B	2.52563	8.3894	1705.06	0	0	0.781798	0.116959
RGMA	2.5252	7.97423	979.997	4.00135e-215	5.24153e-214	0.491803	0.00233918
ELMO1	2.52447	8.26448	1297.69	3.58389e-284	6.4717e-283	0.682872	0.0672515
MND1	2.52374	8.02062	1015.01	9.79692e-223	1.33127e-221	0.54381	0.00994152
OCLN	2.51977	8.03423	1031.81	2.19312e-226	3.0429e-225	0.553985	0.0181287
CHD7	2.51912	9.36231	4561.22	0	0	0.982476	0.427485
RBFOX3	2.51831	7.98647	924.494	4.64798e-203	5.72844e-202	0.470322	0.00526316
HIST1H3G	2.51807	7.98519	867.147	1.36103e-190	1.57996e-189	0.442058	0.00292398
LINC00617	2.51784	7.96924	968.036	1.59263e-212	2.05424e-211	0.47654	0.00116959
COL5A2	-2.51501	8.44337	1605.4	0	0	0.608772	0.33013
IGF2BP3	2.51486	9.48601	4653.81	0	0	0.978519	0.464327
REEP1	-2.51423	7.9198	1228.29	4.34378e-269	7.35366e-268	0.315205	0.0299604
LINC01099	-2.51406	8.03235	698.902	5.18098e-154	4.92213e-153	0.308772	0.0650085
KCNQ2	2.51356	7.96101	1004.24	2.14814e-220	2.88526e-219	0.48615	0
WDR3	2.51325	8.1961	1302.67	2.96636e-285	5.38853e-284	0.68909	0.0631579
CMIP	2.51315	9.03133	2957.75	0	0	0.94121	0.289474
SLC22A23	2.51267	8.4283	1532.96	0	0	0.760882	0.110526
FAM111B	2.51178	8.155	1119.27	2.14566e-245	3.22285e-244	0.642171	0.028655
ERCC6L	2.51063	7.98516	995.642	1.59038e-218	2.11628e-217	0.511588	0.00701754
COTL1	2.51	7.99146	973.635	9.66254e-214	1.2583e-212	0.504805	0.00760234
C11orf82	2.50934	7.99756	1001.49	8.49944e-220	1.13721e-218	0.518372	0.00935673
CKS2	2.50911	8.02056	990.282	2.32632e-217	3.07878e-216	0.527982	0.0146199
DCP2	2.50838	8.56245	2265.72	0	0	0.860373	0.173684
PAM	-2.50766	9.78077	4595.11	0	0	0.976608	0.802713
TFAM	2.5071	8.31133	1506.21	0	0	0.755794	0.0964912
ST6GALNAC3	2.50501	8.74336	2080.66	0	0	0.871679	0.181871
MEST	2.50441	8.08304	1098.01	8.94555e-241	1.32086e-239	0.603166	0.0304094
TMPO	2.50321	8.6362	2376.13	0	0	0.880724	0.18538
HNRNPU	2.50087	9.65034	4660.45	0	0	0.983607	0.506433
PRKCB	2.50006	8.00322	911.157	3.68588e-200	4.46371e-199	0.481628	0.00760234
GREB1	2.50003	8.11114	1125.48	9.56705e-247	1.44951e-245	0.61221	0.0385965
ARHGAP6	-2.49859	8.45424	1335.43	2.26044e-292	4.25193e-291	0.585965	0.296213
HSP90AA1	2.49745	10.2757	6045.43	0	0	0.991521	0.685965
RIF1	2.49744	9.22322	4139.79	0	0	0.969474	0.381287
FOXN3	2.49732	9.59519	4641.64	0	0	0.98078	0.48655
C4orf21	2.49695	8.13106	1186.99	4.10017e-260	6.65029e-259	0.647824	0.0432749
CMTM8	2.49648	8.07941	1001.8	7.2851e-220	9.75803e-219	0.565291	0.0263158
ZNF195	2.49447	8.29248	1510.92	0	0	0.750707	0.0900585
FGFR4	2.49409	7.96704	973.342	1.1188e-213	1.4554e-212	0.489542	0.00233918
MYH10	2.49152	9.6905	5214.34	0	0	0.985302	0.522222
PDIA6	2.48777	9.28032	4083.91	0	0	0.962125	0.409357
SPTBN2	2.4873	7.99945	954.442	1.43606e-209	1.82145e-208	0.500283	0.0105263
RNFT2	2.48402	8.06958	1063.85	2.37393e-233	3.41023e-232	0.583946	0.0292398
SPC25	2.48305	8.01613	987.189	1.094e-216	1.44394e-215	0.535331	0.0122807
DIAPH3	2.48265	8.87639	2535.68	0	0	0.915206	0.194737
WSCD1	2.48249	8.01186	963.861	1.28752e-211	1.65631e-210	0.517241	0.0140351
DIAPH2	2.47954	8.8902	2415.32	0	0	0.901074	0.246784
IARS	2.47915	9.32803	4519.46	0	0	0.974562	0.401754
CCNB2	2.4789	7.98004	956.749	4.52506e-210	5.76042e-209	0.493499	0.00643275
TTTY14	2.47698	9.39868	4186.78	0	0	0.975127	0.392398
HNRNPAB	2.47545	8.47191	1824.59	0	0	0.813454	0.145029
SLC39A10	2.47496	9.17062	3828.41	0	0	0.964952	0.353801
XPO1	2.47444	9.35585	4680.59	0	0	0.975127	0.439181
ARL6IP1	2.47343	8.19316	1257.41	2.03125e-275	3.54204e-274	0.684568	0.0619883
SLC7A1	2.47199	8.65162	2233.83	0	0	0.871679	0.183041
PRIM1	2.471	8.05763	1041.54	1.6834e-228	2.36803e-227	0.576597	0.028655
CENPI	2.47073	8.06269	1024.8	7.30082e-225	1.00383e-223	0.579423	0.022807
PTGIS	2.4705	7.97294	947.449	4.75615e-208	5.99202e-207	0.494064	0.00350877
SGCD	-2.46855	8.22498	692.851	1.07236e-152	1.01208e-151	0.339181	0.202374
RGL3	2.4669	8.0488	1017.26	3.18889e-223	4.3478e-222	0.568683	0.0245614
SLC4A3	-2.46642	8.05083	1372.51	1.97814e-300	3.8486e-299	0.440936	0.127191
SOGA3	2.46485	7.99393	945.61	1.19378e-207	1.50088e-206	0.507066	0.0111111
EPB41L4B	2.46485	8.06012	1039.72	4.16997e-228	5.84563e-227	0.58338	0.0251462
VWDE	2.46482	8.30382	1464.67	1.86015715659229e-320	3.96043021706343e-319	0.758055	0.0830409
TSR1	2.46328	8.51953	1923.41	0	0	0.836631	0.153216
HS6ST1	2.45929	8.08182	1014.52	1.2565e-222	1.70551e-221	0.585076	0.0321637
TCF4	2.45747	9.31995	3975.32	0	0	0.968909	0.393567
KCNK5	2.45728	7.96211	911.507	3.0928e-200	3.74919e-199	0.461843	0.00233918
MPP6	2.45721	8.67912	2198.96	0	0	0.868852	0.200585
LBR	2.45709	8.37666	1665.48	0	0	0.782928	0.11462
ZNF826P	2.45651	8.02397	972.997	1.32965e-213	1.72784e-212	0.529112	0.0181287
LMO7	-2.45627	8.57733	2576.08	0	0	0.77193	0.415489
KCNH7	-2.45584	8.17525	850.146	6.75758e-187	7.71598e-186	0.401754	0.157716
TROAP	2.45504	7.95582	920.98	2.69829e-202	3.30382e-201	0.455059	0.00116959
ZNF331	2.45039	8.14998	1201.38	3.05601e-263	5.03714e-262	0.664217	0.0549708
AP1M2	2.45028	7.95321	934.494	3.11479e-205	3.87015e-204	0.463539	0.000584795
SHMT2	2.4486	8.19001	1219.56	3.41848e-267	5.74334e-266	0.673262	0.0649123
DOCK3	2.44848	8.79992	2094.37	0	0	0.872244	0.221053
CDC7	2.44764	8.15839	1217.1	1.1698e-266	1.95726e-265	0.664217	0.0561404
HEATR1	2.44659	8.69739	2409.23	0	0	0.881854	0.208772
KCNH8	2.44643	8.02754	935.97	1.48802e-205	1.85076e-204	0.525721	0.019883
JAK2	-2.44551	8.30953	1534.48	0	0	0.571345	0.276993
DNMT1	2.44475	8.94914	3106.98	0	0	0.934992	0.289474
FDFT1	2.44306	8.8966	2405.09	0	0	0.903335	0.25731
ETS1	2.44297	8.1623	1138.01	1.81236e-249	2.78223e-248	0.64104	0.0467836
MTF2	2.44197	8.59561	2197.24	0	0	0.884115	0.192982
CROCC	2.44186	8.20829	1250.85	5.43207e-274	9.40505e-273	0.696439	0.0690058
HNRNPA2B1	2.44133	10.2386	6411.86	0	0	0.996608	0.719883
RPL22L1	2.43955	8.0689	1019.95	8.25692e-224	1.13019e-222	0.576597	0.0327485
PMS1	2.43809	8.41429	1693.5	0	0	0.801018	0.130994
NSUN2	2.43559	8.38355	1627.62	0	0	0.775579	0.122807
PKIG	-2.43534	8.37197	1871.85	0	0	0.649708	0.332391
HSP90AB3P	2.43157	8.35741	1583.88	0	0	0.774449	0.118713
DNM1	2.43031	8.21907	1178.44	2.9531e-258	4.73311e-257	0.66987	0.0748538
POLR1B	2.42913	8.17082	1199.63	7.35167e-263	1.21094e-261	0.670435	0.0584795
SAMD3	2.42896	7.95938	821.654	1.05733e-180	1.17002e-179	0.421707	0.00175439
KPNB1	2.42768	9.22476	4014.28	0	0	0.970605	0.402924
ASTN1	2.4275	8.05092	947.887	3.82009e-208	4.81771e-207	0.551159	0.022807
PTPRT	2.42475	7.98824	808.492	7.68736e-178	8.36618e-177	0.436405	0.00818713
NUDCD1	2.42446	8.35575	1567.31	0	0	0.78632	0.118129
PTCHD4	-2.42438	8.05754	719.837	1.45256e-158	1.41983e-157	0.31462	0.107971
FAM184A	2.42391	8.07533	994.686	2.56637e-218	3.41129e-217	0.573205	0.0315789
MIAT	2.42214	7.98375	879.045	3.52633e-193	4.13889e-192	0.479367	0.00877193
SLC2A3	2.42045	8.6206	2011.19	0	0	0.865461	0.182456
BRCA1	2.41981	8.27176	1379.73	5.33724e-302	1.04591e-300	0.741662	0.080117
CDH11	-2.41979	8.17324	998.36	4.08126e-219	5.4457e-218	0.425731	0.19446
HNRNPA1	2.4192	8.5771	2039.1	0	0	0.859808	0.180117
ZNF704	-2.41769	8.49845	2069.07	0	0	0.718713	0.386094
MBP	2.41458	8.00085	888.926	2.50678e-195	2.9694e-194	0.499152	0.0128655
SKP2	2.41406	8.13862	1146.11	3.14581e-251	4.87531e-250	0.648954	0.0538012
BCL11B	2.41109	7.99432	880.962	1.35064e-193	1.58679e-192	0.487281	0.0116959
ILF2	2.41068	8.49881	1821.77	0	0	0.823629	0.160819
B3GAT1	2.40648	7.96883	883.376	4.03399e-194	4.75765e-193	0.47541	0.00526316
PIP4K2A	2.40609	8.47358	1691.28	0	0	0.820803	0.147368
UCK2	2.40601	8.61399	2052.92	0	0	0.854155	0.183626
DHX15	2.40529	9.0866	3655.37	0	0	0.955342	0.357895
VWC2	-2.40419	8.01684	950.638	9.63852e-209	1.21745e-207	0.351462	0.0960995
NCLN	2.40386	8.1272	1122.24	4.84868e-246	7.31896e-245	0.646693	0.0502924
RAI1	-2.40265	8.02499	1197.23	2.43459e-262	3.99397e-261	0.407018	0.105709
MASTL	2.40111	8.11705	1103.2	6.66992e-242	9.87846e-241	0.640475	0.048538
PDE10A	-2.40052	8.30033	1028.96	9.11678e-226	1.25849e-224	0.477193	0.254381
SLC20A1	2.39996	8.26254	1332.49	9.82909e-292	1.8446e-290	0.729226	0.0859649
TCF3	2.39957	8.49935	1959.3	0	0	0.851328	0.170175
HK2	2.39679	8.23164	1219.1	4.31407e-267	7.23802e-266	0.688525	0.0766082
ABCE1	2.39612	8.4992	1886.48	0	0	0.832109	0.15848
THBS2	2.39586	7.96461	774.508	1.882e-170	1.95648e-169	0.420011	0.00409357
ESRP2	2.3953	7.94813	881.546	1.00843e-193	1.18646e-192	0.448841	0.00175439
TPM1	-2.39507	10.8486	5191.16	0	0	0.992398	0.947993
SYNM	-2.39455	7.96212	1028.77	9.99995e-226	1.37884e-224	0.32807	0.0729226
RIMS1	2.39365	7.97421	818.405	5.37732e-180	5.93159e-179	0.444319	0.00701754
OTX2	2.3921	7.97135	837.206	4.39576e-184	4.95193e-183	0.458451	0.00701754
MARS	2.39141	8.80386	2505.23	0	0	0.906162	0.252632
HIST1H2AE	2.39079	8.07289	766.271	1.16278e-168	1.19857e-167	0.474279	0.0350877
PPT1	2.38872	8.28224	1384.88	4.05488e-303	7.99757e-302	0.735444	0.100585
NEIL3	2.38759	7.95459	882.611	5.91516e-194	6.96617e-193	0.457886	0.00467836
XRCC5	2.38664	9.52506	4746.51	0	0	0.979084	0.515205
CEP152	2.38605	8.19878	1191.34	4.65902e-261	7.58701e-260	0.670435	0.0701754
MCM6	2.38587	8.46306	1618.63	0	0	0.817976	0.121637
RCN2	2.38464	8.35577	1560.73	0	0	0.799322	0.125731
MAMDC2	2.38047	8.05463	893.725	2.27007e-196	2.70345e-195	0.526851	0.0239766
HIST1H1E	2.37973	8.84479	1325.12	3.92533e-290	7.31587e-289	0.783493	0.262573
ATP1A2	2.37823	8.14963	892.086	5.154e-196	6.12599e-195	0.571509	0.0497076
ARHGEF4	2.37708	8.01201	895.33	1.0164e-196	1.21222e-195	0.517807	0.019883
LDLRAD3	2.37661	8.69429	2125.05	0	0	0.875636	0.19883
HMCN1	2.37592	8.08936	911.119	3.75577e-200	4.54609e-199	0.556812	0.0368421
SAMD4A	-2.37573	8.77545	1958.19	0	0	0.796491	0.434144
CCT3	2.37474	8.75159	2389.56	0	0	0.887507	0.249123
HSPA8	2.37451	10.0026	3759.42	0	0	0.976823	0.611111
PAPSS2	2.37337	7.99063	870.758	2.23278e-191	2.6031e-190	0.496326	0.0134503
ARAP3	2.37293	8.12917	1052.51	6.93214e-231	9.85949e-230	0.620124	0.0526316
DCAF13	2.37286	8.2246	1262.94	1.27711e-276	2.23339e-275	0.706049	0.0842105
SYNCRIP	2.37274	8.80273	2578.68	0	0	0.911249	0.267836
2020-09-05	-2.37191	7.91946	1091.24	2.65144e-239	3.89848e-238	0.307018	0.0435274
PCBP3	2.37149	8.1708	923.572	7.37137e-203	9.05286e-202	0.6026	0.0578947
HNRNPC	2.37144	9.36741	4385.45	0	0	0.972301	0.470175
NUP35	2.36987	8.14868	1153.81	6.64975e-253	1.03782e-251	0.674392	0.0619883
SPINT1	2.36814	7.9447	857.684	1.55297e-188	1.78746e-187	0.452233	0.00175439
ERG	2.36784	7.95848	778.536	2.50506e-171	2.61647e-170	0.405314	0.00409357
MTAP	2.36705	8.08131	1029.17	8.18754e-226	1.1315e-224	0.618428	0.0403509
POU2F1	2.36569	9.09967	3287.44	0	0	0.94234	0.360819
SNHG5	2.36433	8.48167	1719.58	0	0	0.823064	0.155556
NUP160	2.36415	8.63857	2180.27	0	0	0.881854	0.212865
RAB11FIP4	2.36292	8.00698	897.7	3.10356e-197	3.70694e-196	0.518372	0.0204678
KIAA1211	2.36127	8.09373	982.139	1.3696e-215	1.79989e-214	0.592425	0.0374269
STRBP	2.35987	8.89383	2889.37	0	0	0.937253	0.299415
CCDC64	2.35944	8.00735	857.93	1.37243e-188	1.5804e-187	0.498021	0.0192982
ZMYND8	2.35912	9.38205	3997.57	0	0	0.970605	0.469591
NETO1	2.3585	8.02474	854.706	6.89467e-188	7.90956e-187	0.505936	0.0192982
LIG1	2.35796	8.15028	1134.74	9.28669e-249	1.42205e-247	0.660825	0.0567251
PTPN13	2.35772	8.97723	2826.96	0	0	0.939514	0.291228
HN1L	2.35765	8.35447	1503.29	0	0	0.777841	0.119883
RN7SK	-2.35708	8.63373	1142.78	1.66649e-250	2.57288e-249	0.609942	0.382137
APEX1	2.35588	8.45436	1731.35	0	0	0.81628	0.159064
SLC39A8	2.35554	8.00942	847.023	3.22696e-186	3.67088e-185	0.499717	0.0175439
DHCR7	2.35411	8.13289	1010	1.20118e-221	1.62589e-220	0.617298	0.054386
GARS	2.35385	8.65488	2162.68	0	0	0.880158	0.210526
ZBTB20	-2.35342	8.34638	1665.63	0	0	0.631579	0.288864
TRAP1	2.35292	8.5495	1926.99	0	0	0.841153	0.188304
EXO1	2.35151	8.02288	907.881	1.89946e-199	2.29574e-198	0.545506	0.0169591
CORO6	-2.35109	7.91271	1079.96	7.49451e-237	1.09075e-235	0.300585	0.0429621
RP11-256I9.3	2.35084	7.95218	753.46	7.09774e-166	7.23364e-165	0.395138	0.00292398
WDR75	2.3506	8.38365	1607.36	0	0	0.798756	0.132749
PAXIP1	2.35034	8.21691	1219.47	3.58649e-267	6.02145e-266	0.693047	0.080117
DCLK1	2.35031	7.96472	795.638	4.79067e-175	5.13349e-174	0.449406	0.00760234
NAA15	2.3488	8.84582	2790.68	0	0	0.924251	0.292982
NSUN7	2.34744	8.03047	903.415	1.77587e-198	2.13157e-197	0.542679	0.025731
BRD9	2.34631	8.256	1291.67	7.30787e-283	1.31186e-281	0.711702	0.0947368
PARP1	2.3454	8.89609	2840.31	0	0	0.928773	0.302339
GCN1L1	2.3448	8.75142	2230.97	0	0	0.882419	0.253801
CDC25A	2.34452	8.00875	897.946	2.74407e-197	3.28077e-196	0.522894	0.0204678
RP11-120D5.1	2.34323	8.05923	843.323	2.05679e-185	2.33103e-184	0.52459	0.0280702
TMEM97	2.34225	8.06302	969.445	7.87016e-213	1.01782e-211	0.577728	0.0362573
KIF21B	2.34206	7.95995	830.091	1.54819e-182	1.7289e-181	0.461278	0.00760234
SEMA5A	-2.34206	8.92996	2345.48	0	0	0.816374	0.559073
TNFRSF21	2.34161	8.23566	1211.68	1.76247e-265	2.91885e-264	0.691916	0.0754386
LTBP3	-2.34123	7.96143	1071.14	6.20048e-235	8.97064e-234	0.340351	0.0785755
SNRPB	2.34056	8.32519	1461.22	1.04307139150004e-319	2.21691207814134e-318	0.764274	0.115789
CHD1L	2.3403	8.26278	1360.56	7.81768e-298	1.50418e-296	0.734313	0.0964912
KIT	2.34024	7.94653	823.202	4.87128e-181	5.40274e-180	0.434709	0.00350877
XRN2	2.33905	8.90258	2930.7	0	0	0.925382	0.309357
MIR31HG	2.33554	7.94202	801.715	2.28643e-176	2.47287e-175	0.420011	0.00233918
ESF1	2.33539	8.42303	1609.32	0	0	0.811758	0.145029
NREP	-2.33495	9.65835	3539.99	0	0	0.911111	0.818542
SAE1	2.33396	8.52458	1890.92	0	0	0.846806	0.184211
LIG3	2.33381	8.25272	1303.2	2.28166e-285	4.14783e-284	0.721311	0.0935673
NSD1	2.33092	9.62903	4982.87	0	0	0.98078	0.549123
CDCP1	2.33092	7.93666	826.677	8.55356e-182	9.50837e-181	0.430187	0.00116959
RCL1	2.32933	8.0986	1001.89	6.98551e-220	9.36189e-219	0.606557	0.0497076
MAD1L1	2.3292	8.68389	1917.05	0	0	0.869418	0.214035
HSPH1	2.32858	8.47592	1667.05	0	0	0.818542	0.160234
FRY	-2.32856	8.49604	1888.62	0	0	0.699415	0.396269
N4BP3	2.32794	7.99385	875.229	2.38138e-192	2.787e-191	0.51498	0.0187135
RP11-766N7.4	2.32764	7.93679	743.677	9.51304e-164	9.59888e-163	0.365178	0
SRSF1	2.32723	8.38706	1581.77	0	0	0.807236	0.138596
PCOLCE2	2.32715	7.97093	821.272	1.28005e-180	1.4152e-179	0.470322	0.00935673
LINC01122	2.32713	8.05836	824.844	2.14057e-181	2.37627e-180	0.516676	0.0309942
AC011043.1	2.32553	8.41713	1625.5	0	0	0.80667	0.145614
RNF150	-2.32472	8.94065	2521.59	0	0	0.832749	0.576032
MAD2L2	2.32224	8.03892	916.201	2.95088e-201	3.58965e-200	0.556246	0.0309942
PIM2	2.32222	7.99284	822.169	8.17122e-181	9.04623e-180	0.489542	0.0163743
AC004158.2	2.32219	8.3668	1367.71	2.18847e-299	4.23754e-298	0.736574	0.111111
DDX46	2.32117	8.89987	2830.8	0	0	0.923686	0.311111
NCAPD3	2.32017	8.34972	1474	1.72922976044436e-322	3.70549234380935e-321	0.778971	0.118129
HSPA9	2.31782	9.0848	3108.42	0	0	0.95195	0.348538
LYAR	2.31579	8.09389	990.607	1.97647e-217	2.61718e-216	0.59299	0.0502924
VARS	2.31575	8.22981	1198.68	1.17902e-262	1.94073e-261	0.678915	0.0888889
CRTC3	-2.31464	8.08508	1298.22	2.75998e-284	4.9876e-283	0.462573	0.171849
HN1	2.31317	8.12141	1022.27	2.59389e-224	3.55646e-223	0.626343	0.054386
TSPAN18	-2.3128	8.26214	1300.15	1.04765e-284	1.89744e-283	0.538596	0.267948
FBXO5	2.31213	8.05894	922.585	1.20807e-202	1.4829e-201	0.560769	0.0385965
VAV2	2.31012	8.41038	1390.65	2.25844e-304	4.46522e-303	0.768231	0.133918
CARS	2.3093	8.33697	1366.53	3.94164e-299	7.602e-298	0.749576	0.119883
LINC01162	2.30754	7.93682	644.902	2.86899e-142	2.52492e-141	0.323347	0.000584795
C3orf67	2.30611	7.99252	803.815	7.99016e-177	8.65707e-176	0.485585	0.0163743
HSPA4	2.30588	9.25802	3583.32	0	0	0.967778	0.435088
CMSS1	2.30465	8.78476	2161.6	0	0	0.891464	0.245614
SHMT1	2.30454	8.02434	882.652	5.7965e-194	6.82973e-193	0.540418	0.0274854
PTMAP5	2.30441	8.03309	893.515	2.52165e-196	3.00161e-195	0.555116	0.0309942
MYOF	-2.30428	7.96741	885.996	1.08702e-194	1.28388e-193	0.312865	0.0814019
PTGES3	2.30417	8.45952	1745.74	0	0	0.831543	0.169591
SRRT	2.30258	8.40985	1568.22	0	0	0.798756	0.144444
U2SURP	2.30226	8.93293	2770.78	0	0	0.937818	0.329825
LTBP1	-2.3012	9.24402	2259.38	0	0	0.845029	0.703787
GRIN2A	2.29937	7.98329	718.234	3.24074e-158	3.16264e-157	0.423403	0.0128655
ADCY5	-2.29886	8.465	1348.73	2.91303e-295	5.54363e-294	0.571345	0.399096
SCN8A	2.2977	8.315	1288.08	4.40715e-282	7.86511e-281	0.743923	0.103509
URB2	2.29725	8.06481	943.564	3.32427e-207	4.16654e-206	0.590164	0.0409357
TRIM28	2.29435	8.33691	1417.18	3.87796237631372e-310	0	0.762578	0.125731
PELI1	2.29248	8.23449	1150.77	3.05454e-252	4.7611e-251	0.684002	0.0824561
DOCK2	2.29214	7.94016	748.582	8.15921e-165	8.28081e-164	0.405314	0.00350877
PLXNA2	-2.2914	8.08168	973.76	9.07615e-214	1.18257e-212	0.407018	0.162804
PPP1R16B	2.28985	7.93237	767.826	5.33899e-169	5.52202e-168	0.397965	0.00175439
AIF1L	2.28965	8.21271	1169.9	2.12439e-256	3.37603e-255	0.695308	0.0736842
CTBP2	2.28939	9.65852	4186.36	0	0	0.984737	0.544444
SND1	2.28898	9.52212	3901.58	0	0	0.976258	0.515205
DHRS3	2.28881	7.94833	766.335	1.12617e-168	1.16182e-167	0.42623	0.00584795
SPATS2L	2.28876	9.11137	2727	0	0	0.943471	0.367836
MAST4	-2.28872	8.91611	2142.48	0	0	0.799415	0.585076
POU5F1P3	2.28793	7.92909	799.444	7.12914e-176	7.67642e-175	0.425664	0.00116959
STEAP3	2.28745	7.93853	800.855	3.51611e-176	3.79273e-175	0.432448	0.00467836
SKIL	2.28739	8.70661	2067.17	0	0	0.878462	0.226316
RAD18	2.28722	8.36802	1442.98	9.623554620425e-316	2.01203271478248e-314	0.781232	0.126901
TRDN	-2.28705	9.05058	2546.31	0	0	0.895906	0.573205
PRPF40A	2.28655	9.30969	3848.3	0	0	0.97117	0.463743
HNRNPF	2.28574	8.73999	2142.62	0	0	0.880158	0.259064
GEN1	2.28522	8.06972	924.292	5.14135e-203	6.33329e-202	0.585642	0.0415205
LINC00599	2.28358	7.93264	782.108	4.19023e-172	4.40299e-171	0.418315	0.00233918
NAE1	2.28281	8.4262	1593.99	0	0	0.806105	0.153801
RAB3C	2.28243	8.03968	812.38	1.09783e-178	1.20012e-177	0.511023	0.0251462
EIF3B	2.2823	8.45951	1707.27	0	0	0.824194	0.17193
PRPS2	2.28035	7.9689	798.886	9.42574e-176	1.01404e-174	0.475975	0.0122807
GTPBP4	2.28005	8.44948	1676.25	0	0	0.819107	0.159649
STIP1	2.27899	8.68743	2091.31	0	0	0.882419	0.238596
CEP135	2.27799	8.09257	969.209	8.85776e-213	1.14433e-211	0.604862	0.0467836
HIST1H2AJ	2.27705	7.94283	726.659	4.77075e-160	4.70856e-159	0.400791	0.00467836
ZNF101	2.27701	7.99262	845.648	6.42118e-186	7.29769e-185	0.515546	0.0210526
JPH4	2.27639	7.93097	782.66	3.17846e-172	3.34418e-171	0.422272	0.00175439
RUVBL1	2.27579	8.26396	1256.58	3.08491e-275	5.37171e-274	0.71792	0.104094
PPFIA1	2.2757	8.73882	2293.41	0	0	0.898813	0.265497
RANGAP1	2.27541	8.30005	1305.32	7.88452e-286	1.43761e-284	0.745619	0.114035
C19orf48	2.27426	7.99739	830.148	1.50461e-182	1.681e-181	0.51498	0.0222222
LRRC8B	2.27362	8.22548	1175.3	1.42074e-257	2.27114e-256	0.69983	0.0871345
PSME3	2.27212	8.32261	1310.13	7.12124e-287	1.30626e-285	0.736009	0.116374
DHX9	2.27203	9.17726	3432.35	0	0	0.966083	0.409357
POC1A	2.27198	7.98892	815.537	2.25982e-179	2.48489e-178	0.493499	0.0169591
RGL1	-2.27126	8.30967	1421.45	4.57480499011794e-311	9.3482477828244e-310	0.58538	0.295647
UBE3D	2.2712	8.51694	1661.87	0	0	0.823064	0.175439
TDP1	2.27072	8.1092	996.337	1.12346e-218	1.49578e-217	0.625777	0.054386
ZNF714	2.26832	8.28786	1294.12	2.14839e-283	3.85951e-282	0.741097	0.11345
SUV39H2	2.26809	8.02363	874.985	2.69045e-192	3.14721e-191	0.547767	0.0315789
PCSK5	2.2673	8.35645	1161.81	1.21884e-254	1.92192e-253	0.724703	0.103509
YPEL2	-2.2671	8.01067	1032.73	1.38237e-226	1.92239e-225	0.378947	0.118711
PDIA3P1	2.26593	8.48679	1716.83	0	0	0.843414	0.172515
APOE	2.26583	8.35151	1308.39	1.70222e-286	3.10837e-285	0.759751	0.097076
MRAS	-2.26582	8.06286	1233.6	3.03775e-270	5.17501e-269	0.446784	0.162239
KIF26A	2.26509	7.98145	813.545	6.12655e-179	6.71552e-178	0.492934	0.0175439
CASZ1	-2.2639	8.16537	1375.34	4.79398e-301	9.36439e-300	0.523392	0.228378
MAD2L1	2.26374	7.97334	818.434	5.30068e-180	5.8497e-179	0.481628	0.0163743
HIST1H2AL	2.26295	7.93268	666.696	5.22517e-147	4.7441e-146	0.35048	0.00175439
ADRBK2	2.26251	8.40015	1529.59	0	0	0.794234	0.136257
NUP107	2.2609	8.41548	1583.92	0	0	0.814019	0.15614
DDX18	2.26086	8.66237	2070.32	0	0	0.876767	0.235673
ALG8	2.26052	8.14134	1067.5	3.82081e-234	5.51147e-233	0.639344	0.0701754
CCT6A	2.25979	8.93124	2586.26	0	0	0.930469	0.323977
NAT10	2.25953	8.24755	1228.29	4.33975e-269	7.35195e-268	0.712832	0.1
B3GALT5	2.25915	8.15706	1008.51	2.54223e-221	3.43158e-220	0.64104	0.0660819
CTD-2561J22.5	2.25774	7.94798	692.12	1.54598e-152	1.45738e-151	0.397965	0.00643275
KIF20A	2.2564	7.95257	763.894	3.82362e-168	3.93134e-167	0.438666	0.00760234
SRSF2	2.25624	8.39003	1480.86	4.94065645841247e-324	1.08694442085074e-322	0.80554	0.149123
ESCO2	2.25567	7.95883	784.445	1.30004e-172	1.37375e-171	0.469192	0.00935673
CENPP	2.25335	8.65148	1628.63	0	0	0.842284	0.169591
RBM19	2.25322	8.40374	1459.15	2.9512517288681e-319	6.23986136202952e-318	0.783493	0.150292
CACYBP	2.25321	8.13481	1035.24	3.92933e-227	5.48307e-226	0.645562	0.0643275
AGO1	2.25201	8.46116	1622.58	0	0	0.812323	0.167836
BMS1	2.25192	8.54933	1874.21	0	0	0.853024	0.212865
COLQ	-2.25172	8.02976	970.5	4.64201e-213	6.01291e-212	0.379532	0.1368
GINS4	2.25079	7.97694	803.254	1.05832e-176	1.14564e-175	0.487846	0.0175439
RAB39A	2.25031	7.92555	775.667	1.05341e-170	1.0965e-169	0.413793	0.00233918
RABGGTB	2.24802	8.23375	1096.67	1.74937e-240	2.57992e-239	0.691351	0.0964912
C12orf45	2.24767	8.0481	875.402	2.18419e-192	2.55745e-191	0.566422	0.0356725
HMGN5	2.2471	8.09299	916.319	2.7822e-201	3.38615e-200	0.583946	0.0502924
CNDP2	2.24504	8.20433	1138.94	1.13562e-249	1.74663e-248	0.695308	0.0888889
RNF220	2.24367	8.55281	1505.19	0	0	0.807801	0.166667
SERBP1	2.24283	9.18097	3171.9	0	0	0.951385	0.419298
SNRPF	2.2428	8.10088	969.547	7.47577e-213	9.67327e-212	0.623516	0.054386
UST	2.24244	9.07279	2463.25	0	0	0.941775	0.334503
CENPO	2.24203	8.01271	841.074	6.34168e-185	7.17056e-184	0.531374	0.0274854
ADPRHL1	-2.24181	7.93242	1018.96	1.35967e-223	1.86004e-222	0.326901	0.0678349
TCP1	2.24124	8.66352	2059.3	0	0	0.892595	0.239766
PCGF5	-2.23897	8.01487	1055.66	1.43506e-231	2.04585e-230	0.390643	0.132278
RACGAP1	2.23658	7.98748	793.691	1.27007e-174	1.35618e-173	0.482759	0.0216374
ANKH	-2.23495	8.33088	1391.56	1.43539e-304	2.84025e-303	0.593567	0.317694
EIF3E	2.23479	8.62989	2036.31	0	0	0.869983	0.233918
MLTK	-2.23416	8.66413	2242.09	0	0	0.781871	0.49576
RARRES2	2.23413	7.91977	766.631	9.71351e-169	1.00252e-167	0.409271	0.000584795
SIPA1L3	2.23343	8.68705	2023.76	0	0	0.873375	0.235673
KIAA0101	2.2334	7.98615	785.063	9.54215e-173	1.00919e-171	0.489542	0.0181287
ENOPH1	2.23241	8.11645	997.27	7.04176e-219	9.39081e-218	0.631995	0.0619883
ANP32E	2.23176	8.53553	1699.43	0	0	0.844545	0.187135
UTP18	2.23108	8.12098	1003.82	2.65872e-220	3.5671e-219	0.625777	0.0625731
EXOSC2	2.23102	8.05114	868.896	5.66993e-191	6.59454e-190	0.563595	0.0415205
BRIX1	2.23026	8.1097	961.722	3.75649e-211	4.82231e-210	0.62182	0.0614035
FNBP1L	2.22994	9.0614	2990.42	0	0	0.947428	0.366667
CD3EAP	2.22867	7.99054	792.162	2.72995e-174	2.90996e-173	0.493499	0.0222222
ZNF788	2.22839	8.02953	840.877	6.99807e-185	7.90542e-184	0.547767	0.0345029
HIST1H2BF	2.2278	7.96896	650.359	1.86642e-143	1.65694e-142	0.396269	0.0146199
NUP210	2.22706	8.39525	1355.6	9.32748e-297	1.78202e-295	0.772753	0.143275
ERVMER34-1	2.22669	7.94453	746.343	2.504e-164	2.53499e-163	0.43697	0.00818713
PABPC3	2.22659	8.05238	870.024	3.22385e-191	3.75674e-190	0.568683	0.0426901
NKAIN1	2.22497	7.92358	742.179	2.01412e-163	2.02893e-162	0.407575	0.00233918
FKBP5	2.22461	8.2116	1086.93	2.29002e-238	3.3509e-237	0.66987	0.0871345
RNF175	2.2239	7.92406	732.309	2.8194e-161	2.79965e-160	0.405314	0.00233918
GSN	-2.22352	8.21407	1466.14	8.93270687680974e-321	1.90348671373257e-319	0.567251	0.266252
NUDT4	-2.22348	8.19716	1356.31	6.56712e-297	1.25662e-295	0.52924	0.263991
RRM1	2.22328	8.28047	1248.75	1.55355e-273	2.68219e-272	0.732617	0.1
WRN	2.22256	8.52348	1717.04	0	0	0.840588	0.191228
MRPL3	2.22128	8.47742	1669.47	0	0	0.821368	0.180702
SYT2	2.22117	8.028	767.639	5.86404e-169	6.05992e-168	0.505936	0.0327485
CNOT1	2.21989	9.36488	3840.77	0	0	0.97117	0.499415
NACC1	2.21973	8.08255	911.179	3.64515e-200	4.41658e-199	0.595817	0.0502924
TC2N	2.21943	7.92512	740.244	5.30629e-163	5.3277e-162	0.409271	0.00233918
KDM1A	2.21898	8.65567	2025.87	0	0	0.884115	0.24269
AC144450.1	2.21778	7.91963	721.708	5.69081e-159	5.58272e-158	0.383833	0.00116959
RPL4	2.21514	9.24332	3168.54	0	0	0.952516	0.455556
CENPV	2.21436	7.95662	753.918	5.64364e-166	5.75411e-165	0.454494	0.0128655
TGIF1	2.21407	8.13021	929.946	3.03398e-204	3.75634e-203	0.616167	0.0608187
LARP1	2.21329	9.42519	4009.09	0	0	0.976823	0.501754
PTBP3	2.21289	8.55445	1739.26	0	0	0.840023	0.207018
PPRC1	2.21275	8.29815	1284.07	3.26659e-281	5.80415e-280	0.746184	0.118713
XRCC6	2.21136	9.08373	2859.74	0	0	0.94234	0.40117
CHML	2.21101	8.29468	1249.56	1.03262e-273	1.78406e-272	0.733748	0.122222
TCF20	2.21089	8.68407	2042.32	0	0	0.896552	0.252632
EZH2	2.21076	8.32974	1273.12	7.86165e-279	1.38177e-277	0.750707	0.119298
COL9A3	2.21059	7.92619	731.733	3.76117e-161	3.73026e-160	0.402487	0.00409357
MREG	2.21041	7.94192	736.407	3.62294e-162	3.61819e-161	0.429056	0.00760234
KIAA1551	2.20952	8.71064	1991.16	0	0	0.884115	0.254971
RANBP17	2.20936	8.83194	2020.78	0	0	0.892595	0.25848
ADAR	2.2083	9.06371	2988.55	0	0	0.943471	0.377778
ZWINT	2.2082	7.96462	749.024	6.54008e-165	6.64032e-164	0.459582	0.0163743
FAM117B	2.20815	8.2899	1147.47	1.59093e-251	2.46716e-250	0.723573	0.111696
ZIC3	2.20773	7.91711	739.518	7.63125e-163	7.65352e-162	0.401922	0.00116959
MCM8	2.20759	8.09098	955.901	6.91905e-210	8.79419e-209	0.618994	0.0532164
SRSF7	2.20575	8.44181	1510.81	0	0	0.807801	0.166667
PUS1	2.20441	7.9735	777.09	5.16694e-171	5.38519e-170	0.478236	0.0192982
PROSER1	2.20436	8.21146	1125.8	8.17282e-247	1.23981e-245	0.696439	0.0953216
CCDC77	2.20337	8.01766	813.113	7.6057e-179	8.31816e-178	0.522894	0.0339181
HIST1H3I	2.20315	7.91816	666.802	4.95623e-147	4.5016e-146	0.353307	0.000584795
GRAMD1A	2.20272	8.40802	1431.5	2.99874310741222e-313	6.20571812160568e-312	0.796495	0.156725
RP11-1033A18.1	2.2026	8.3363	1296.71	5.86466e-284	1.05668e-282	0.750707	0.136257
2020-03-01	2.2023	7.98045	778.997	1.98912e-171	2.07936e-170	0.492934	0.0187135
TTC9	2.20229	8.00694	782.664	3.17118e-172	3.33795e-171	0.512154	0.0280702
UXS1	2.20074	8.24268	1147.61	1.48173e-251	2.29928e-250	0.710571	0.1
RAD51AP1	2.20027	7.97037	759.752	3.04098e-167	3.12139e-166	0.485585	0.0157895
MIR205HG	2.19962	7.91833	602.728	4.26931e-133	3.51375e-132	0.305822	0
HSP90B1	2.19959	9.92929	4577.78	0	0	0.991521	0.633333
MYO5C	2.19943	8.22622	1117.13	6.25864e-245	9.36606e-244	0.702657	0.0906433
HIST1H2BM	2.19927	7.92381	637.826	9.9256e-141	8.62317e-140	0.344262	0.00233918
AZIN1	2.19908	8.7763	2147.97	0	0	0.899378	0.274854
CPNE7	2.19908	7.91598	722.139	4.58609e-159	4.50079e-158	0.394008	0.000584795
CMTM7	2.19867	7.97386	755.788	2.21275e-166	2.26268e-165	0.478236	0.0192982
OLFML2A	-2.19543	7.96312	955.501	8.45053e-210	1.07351e-208	0.336257	0.100057
EBNA1BP2	2.19504	8.14842	1001.63	7.92535e-220	1.06098e-218	0.638214	0.0748538
CIRH1A	2.19492	8.26795	1216.75	1.39366e-266	2.32702e-265	0.72753	0.117544
TTLL4	2.19229	8.11706	931.457	1.42432e-204	1.76613e-203	0.618994	0.0631579
HIPK3	-2.19192	8.66997	2499.58	0	0	0.817544	0.52459
HIST1H2BC	2.19142	8.07661	640.846	2.18735e-141	1.90986e-140	0.466365	0.0467836
FAM126A	2.19116	8.59418	1768.85	0	0	0.841718	0.225731
CRMP1	2.19077	8.34071	1249.64	9.95833e-274	1.72173e-272	0.752402	0.122222
ZNF146	2.18931	8.61562	1902.11	0	0	0.869418	0.22807
PCLO	2.18927	8.17848	951.807	5.36965e-209	6.79301e-208	0.646128	0.0719298
NEDD4L	2.18888	8.77925	2096.23	0	0	0.895421	0.260819
SMYD2	-2.18828	8.02659	1072.98	2.46835e-235	3.5775e-234	0.407018	0.145845
GMPS	2.18827	8.66938	2031.81	0	0	0.888638	0.24152
TANC1	-2.18787	8.85061	2465.6	0	0	0.84269	0.575466
STC2	2.18771	8.11533	872.849	7.83743e-192	9.1592e-191	0.599774	0.0538012
CCT8	2.18571	8.47825	1599.34	0	0	0.818542	0.182456
NAA50	2.18563	8.52364	1738.22	0	0	0.85472	0.196491
SMARCD1	2.18528	8.28941	1242.61	3.35496e-272	5.76372e-271	0.734313	0.122807
PSMD11	2.18449	8.60016	1845.88	0	0	0.85359	0.230994
PELP1	2.18413	8.29809	1316.16	3.48273e-288	6.41738e-287	0.767665	0.122222
CKMT2	-2.18352	7.98337	937.177	8.13154e-206	1.01345e-204	0.355556	0.110232
HIST1H4F	2.18264	7.93057	632.776	1.24489e-139	1.07426e-138	0.353872	0.00526316
GEMIN5	2.18164	8.1779	1030.12	5.08903e-226	7.04889e-225	0.665913	0.0888889
PWP2	2.18108	8.01654	800.534	4.13101e-176	4.45404e-175	0.529112	0.0339181
CTD-3006G17.2	2.18044	8.09473	401.876	2.15058e-89	1.28497e-88	0.344262	0.0309942
WARS	2.17949	8.24667	1158.31	7.01235e-254	1.09934e-252	0.71792	0.105263
GATAD2A	2.17781	8.74804	2169.93	0	0	0.892029	0.264327
FAM64A	2.17748	7.91339	724.384	1.49057e-159	1.46876e-158	0.403053	0.00175439
MPHOSPH6	2.17719	8.05282	868.924	5.59047e-191	6.50523e-190	0.579989	0.0461988
RPL3	2.17647	9.27005	2781.01	0	0	0.954777	0.447953
FANCB	2.17586	7.92541	719.082	2.11964e-158	2.07104e-157	0.415489	0.00584795
ARHGAP22	2.17417	7.92247	696.977	1.35847e-153	1.28709e-152	0.396834	0.00409357
ZNF398	2.17381	8.25957	1184.31	1.56719e-259	2.53181e-258	0.728095	0.11462
CRABP1	2.17149	7.91274	718.296	3.14186e-158	3.06737e-157	0.3974	0.00175439
EGFEM1P	-2.17043	9.33186	2027.12	0	0	0.847368	0.703787
PPA1	2.16956	8.18205	1053.06	5.26859e-231	7.50221e-230	0.675523	0.0877193
PTPRJ	2.16887	8.31194	1166.34	1.26039e-255	2.00038e-254	0.720746	0.121637
RBM25	2.16863	9.44898	3770.76	0	0	0.979084	0.522222
PPP1CC	2.1678	8.6545	1958.82	0	0	0.870548	0.244444
MYC	2.16726	7.92857	676.482	3.88931e-149	3.58735e-148	0.395704	0.00643275
MTA3	2.1669	8.75613	1980.45	0	0	0.88355	0.27076
XPO6	2.16653	8.4569	1486.66	0	0	0.812889	0.179532
SLC35F3	2.16594	7.9442	615.171	8.39405e-136	7.04407e-135	0.370831	0.00877193
SHC1	2.16572	8.347	1222.36	8.43059e-268	1.41836e-266	0.742793	0.134503
OTUD7A	2.16564	8.1276	879.488	2.82493e-193	3.31725e-192	0.607123	0.0549708
CHST11	2.16502	8.5395	1314.49	8.02023e-288	1.4756e-286	0.798756	0.150877
MAP3K9	2.16492	8.08766	865.173	3.65606e-190	4.2361e-189	0.581685	0.0567251
ZIC5	2.16455	7.90837	717.408	4.90196e-158	4.77808e-157	0.384963	0.00116959
CAP2	-2.16454	8.83838	2666.95	0	0	0.860234	0.57377
B4GALT5	2.16427	8.44776	1459.99	1.93021566517258e-319	4.09172322178929e-318	0.801583	0.169006
CPXM1	2.16405	7.94577	718.625	2.66432e-158	2.6022e-157	0.448276	0.0111111
LINC00371	2.16383	7.91286	669.611	1.21379e-147	1.10616e-146	0.368005	0.00116959
KCNQ1	-2.16217	8.21047	1317.88	1.47222e-288	2.71687e-287	0.547368	0.273036
OSBPL1A	2.16188	8.53659	1555.14	0	0	0.828151	0.195322
SLC39A14	2.16183	8.82997	2211.26	0	0	0.916337	0.305848
SLC35F1	2.16147	8.29741	1070.03	1.07599e-234	1.55394e-233	0.711136	0.107018
PGD	2.16025	8.28426	1197.81	1.82937e-262	3.00717e-261	0.732617	0.121053
MRE11A	2.15906	8.12296	936.454	1.16768e-205	1.45382e-204	0.617298	0.0672515
MPPED2	-2.15874	8.42457	1445.08	3.36753217349375e-316	7.05878756117779e-315	0.646199	0.36857
PES1	2.15832	8.09902	878.874	3.84131e-193	4.50642e-192	0.589033	0.0625731
RRBP1	2.15798	8.86031	2195.55	0	0	0.911815	0.301754
MUM1L1	-2.15756	7.92947	905.738	5.55315e-199	6.69178e-198	0.310526	0.0746184
TIAM1	2.1571	8.48793	1392.47	9.08301e-305	1.80021e-303	0.807801	0.136842
RP11-758M4.1	2.15675	7.9669	623.287	1.44181e-137	1.2294e-136	0.394573	0.0134503
MTUS1	-2.15417	8.19871	1277.74	7.78211e-280	1.37473e-278	0.528655	0.273036
QTRTD1	2.15395	8.05469	837.497	3.80057e-184	4.28341e-183	0.561334	0.0491228
UMPS	2.15386	8.05077	831.432	7.91117e-183	8.85891e-182	0.551159	0.045614
MLEC	2.15299	8.72951	2049.91	0	0	0.900509	0.283041
KNSTRN	2.15284	8.0117	763.469	4.72981e-168	4.85897e-167	0.508197	0.0345029
UBASH3B	2.15207	7.9537	684.656	6.49336e-151	6.0696e-150	0.434709	0.0134503
JUN	-2.15193	7.99634	859.83	5.30418e-189	6.11373e-188	0.357895	0.109666
ALDH18A1	2.15123	8.26779	1174.81	1.81544e-257	2.89829e-256	0.73714	0.11462
DNM3	2.15088	8.01345	680.683	4.74645e-150	4.41132e-149	0.456755	0.0292398
RPL6	2.14955	8.50583	1624.53	0	0	0.837196	0.197076
PRRC2C	2.14928	10.2974	6422.66	0	0	0.997174	0.780117
TET1	2.14906	9.00739	2641.52	0	0	0.938949	0.368421
AC005682.5	2.1474	7.92284	678.03	1.79216e-149	1.66119e-148	0.396834	0.00584795
TMEM194A	2.14732	8.0278	795.068	6.37268e-175	6.81971e-174	0.540418	0.0397661
TOMM40	2.1461	8.10243	904.673	9.46014e-199	1.1383e-197	0.608819	0.0619883
CD2AP	2.14603	8.98008	2680.73	0	0	0.937818	0.363158
SLC12A8	2.14516	7.95798	690.835	2.94301e-152	2.76899e-151	0.438101	0.0157895
ERCC2	2.14507	8.12393	920.072	4.25047e-202	5.19388e-201	0.616167	0.0690058
PGRMC1	2.14448	8.42966	1466.24	8.47816648263579e-321	1.80823085721438e-319	0.804975	0.17193
EIF3A	2.14409	9.4596	3830.55	0	0	0.979084	0.540351
ABHD17B	2.1438	8.13864	947.707	4.18113e-208	5.2703e-207	0.648389	0.0730994
RP11-586K2.1	2.14371	8.10376	716.283	8.60621e-158	8.36532e-157	0.52346	0.0497076
GUCY1A2	-2.14318	8.12585	821.642	1.06383e-180	1.17668e-179	0.395906	0.207462
TAGLN	-2.14206	8.45845	828.206	3.97752e-182	4.43163e-181	0.484211	0.377049
ZNF850	2.14137	8.21177	936.847	9.59171e-206	1.19482e-204	0.641605	0.0918129
TXLNG2P	2.1396	8.37904	1348.31	3.58643e-295	6.81449e-294	0.768796	0.157895
STK4	2.13862	8.32489	1253.25	1.63527e-274	2.83733e-273	0.747315	0.14386
ACTB	2.1386	10.4236	2713.38	0	0	0.99039	0.626316
CCT4	2.13704	8.82062	2198.91	0	0	0.909553	0.318713
UBA2	2.13702	8.6151	1857.94	0	0	0.869418	0.242105
CELSR3	2.13629	7.99982	755.863	2.13074e-166	2.17974e-165	0.508762	0.0298246
NUP188	2.13561	8.44095	1455.3	2.0221415192378e-318	4.26065414741532e-317	0.804409	0.175439
PRMT3	2.13522	8.26546	1114.46	2.3796e-244	3.55452e-243	0.719616	0.11462
SRSF3	2.13262	8.796	2152.71	0	0	0.915772	0.308187
EHD3	-2.13241	8.18171	1022.84	1.94495e-224	2.6697e-223	0.459649	0.266252
AC131097.3	2.12982	7.94171	666.459	5.88428e-147	5.33856e-146	0.409271	0.0116959
NUP153	2.12874	8.62597	1844.76	0	0	0.882985	0.238012
C18orf54	2.1285	7.96574	726.447	5.30681e-160	5.23551e-159	0.475975	0.0192982
LRAT	2.12806	7.91533	659.042	2.41394e-145	2.16988e-144	0.37818	0.00409357
ANKRD28	2.12721	8.63208	1822.58	0	0	0.87394	0.249123
DDX55	2.12718	8.08049	860.961	3.01089e-189	3.47536e-188	0.594121	0.0549708
PTPLAD1	2.12602	8.63494	1910.73	0	0	0.873375	0.24386
RFC4	2.12445	8.02194	784.128	1.52428e-172	1.60722e-171	0.550028	0.0385965
MRTO4	2.12363	8.02874	779.046	1.94037e-171	2.02928e-170	0.544375	0.0409357
SIX4	2.12222	7.96201	702.223	9.82451e-155	9.37385e-154	0.463539	0.0204678
HIST1H2BG	2.12196	8.01311	609.703	1.298e-134	1.08106e-133	0.435839	0.0333333
ARHGEF10	2.11971	9.03066	2587.33	0	0	0.946297	0.385965
GNA12	2.11842	8.71174	1906.64	0	0	0.885811	0.278947
DKK3	-2.11823	8.23473	1239.45	1.62516e-271	2.78413e-270	0.54269	0.30017
SMC3	2.11805	8.90832	2292.81	0	0	0.920859	0.34152
EXTL2	2.11715	8.24903	1119.96	1.51468e-245	2.2779e-244	0.725834	0.108187
CDCA8	2.11525	7.91543	682.712	1.71817e-150	1.59991e-149	0.409836	0.00350877
MID1IP1	2.11494	8.03949	778.01	3.25888e-171	3.40235e-170	0.550594	0.0415205
AEN	2.11466	8.0293	757.584	9.00252e-167	9.22115e-166	0.535896	0.0397661
NONO	2.11451	8.81022	2132.52	0	0	0.905031	0.300585
DHX37	2.11382	8.00764	758.53	5.60552e-167	5.74648e-166	0.529678	0.0339181
TMA16	2.11321	8.06828	817.308	9.31194e-180	1.02579e-178	0.574336	0.051462
ZNF670	2.11159	8.05131	804.727	5.0626e-177	5.49248e-176	0.568683	0.0491228
MMP15	-2.11153	8.38559	1209.23	6.02547e-265	9.97209e-264	0.552632	0.401922
CDC25C	2.11126	7.90592	676.73	3.43591e-149	3.17155e-148	0.38779	0.00233918
RPF2	2.11064	8.2154	1042.16	1.23134e-228	1.73512e-227	0.707744	0.1
NUF2	2.11055	7.93804	673.663	1.59629e-148	1.46625e-147	0.422838	0.0105263
HNRNPH1	2.11028	8.94963	2571.68	0	0	0.934992	0.369591
UNG	2.10924	8.067	807.956	1.00513e-177	1.09291e-176	0.577728	0.0491228
SNX8	2.10916	8.1068	881.548	1.00717e-193	1.18555e-192	0.615037	0.0672515
DGKK	2.10915	7.90764	635.405	3.33677e-140	2.88966e-139	0.355003	0.00233918
CNTN1	2.10835	8.0239	681.15	3.75719e-150	3.49458e-149	0.481628	0.0368421
CDH3	2.10756	8.48104	1505.74	0	0	0.82589	0.181871
GPD2	2.1074	8.18595	989.273	3.8536e-217	5.09453e-216	0.677219	0.0883041
EIF4A3	2.10706	8.24104	1085.87	3.89105e-238	5.68e-237	0.696439	0.110526
ATP11C	2.10666	8.5059	1492.47	0	0	0.815715	0.191813
ALMS1	2.10644	8.75138	2050.86	0	0	0.905596	0.295906
TONSL	2.10643	8.0028	741.041	3.55905e-163	3.57931e-162	0.52459	0.0315789
U2AF1	2.10619	8.54716	1656.92	0	0	0.858112	0.222807
SMPDL3B	2.10528	7.96658	697.122	1.26324e-153	1.19732e-152	0.461278	0.0210526
ZBTB44	2.10448	8.59125	1680.31	0	0	0.857547	0.238012
RPSA	2.1042	8.21056	1064.79	1.48748e-233	2.1406e-232	0.702657	0.102924
GRM4	2.10418	7.90677	632.012	1.8246e-139	1.57285e-138	0.359525	0.00233918
PHF14	2.10364	8.82469	2167.79	0	0	0.917467	0.317544
UHRF1	2.1031	7.95443	633.863	7.22229e-140	6.24122e-139	0.421707	0.0140351
FAM83F	2.10246	7.90044	677.58	2.24528e-149	2.07803e-148	0.380441	0.00116959
SMC6	2.10208	8.51762	1572.5	0	0	0.837761	0.21345
HSPE1	2.10187	8.13146	901.237	5.2821e-198	6.32762e-197	0.629169	0.0760234
MATR3	2.10183	9.97077	5200.32	0	0	0.995478	0.725146
POLD1	2.10094	8.07665	818.007	6.56142e-180	7.23121e-179	0.579989	0.0549708
MARVELD3	2.10093	7.9311	670.514	7.72429e-148	7.0499e-147	0.428491	0.00994152
TK1	2.10055	7.96544	688.697	8.58119e-152	8.05515e-151	0.462408	0.0187135
NUP54	2.10013	8.39055	1399.31	2.96932e-306	5.91873e-305	0.793669	0.166667
RPS6KA2	2.09837	8.72275	1578.05	0	0	0.852459	0.244444
RAD54L	2.09701	7.94012	676.554	3.7528e-149	3.46275e-148	0.439231	0.0140351
RAD54B	2.09656	7.95697	698.397	6.67126e-154	6.33302e-153	0.462408	0.0192982
SEH1L	2.09622	8.19851	1023.43	1.45241e-224	1.99587e-223	0.690786	0.0982456
GDI2	2.09486	9.00567	2526.72	0	0	0.930469	0.390058
KIF3C	2.09463	8.04304	772.442	5.29425e-170	5.49673e-169	0.557942	0.0450292
COBL	2.09444	8.69428	1490	0	0	0.841718	0.246199
PPP2R1B	2.09423	8.2471	1090.74	3.40188e-239	4.99886e-238	0.70944	0.119883
PLS1	2.09345	8.11414	884.566	2.22366e-194	2.62383e-193	0.617298	0.0707602
NIFK	2.09305	8.08818	852.018	2.64772e-187	3.02749e-186	0.60147	0.0637427
SNHG16	2.09221	8.18589	988.425	5.89246e-217	7.78149e-216	0.667609	0.094152
ERICH1	2.09145	8.35329	1228.17	4.60656e-269	7.79311e-268	0.758621	0.150877
CBR1	2.08942	7.98358	646.718	1.15605e-142	1.02146e-141	0.452798	0.0280702
SLC39A1	2.08905	8.04474	784.194	1.4746e-172	1.5555e-171	0.557377	0.0491228
CEP78	2.08711	8.1392	924.232	5.29782e-203	6.52275e-202	0.642171	0.0812865
SLFN13	2.0861	7.94861	651.829	8.9399e-144	7.96262e-143	0.430752	0.0146199
LNPEP	-2.08573	8.18062	1321.44	2.48073e-289	4.59888e-288	0.539181	0.275862
PASK	2.08547	7.96461	676.858	3.2218e-149	2.97617e-148	0.463539	0.0204678
SNRNP200	2.08543	9.1614	2769.03	0	0	0.95195	0.439181
RRAS2	2.08512	8.50124	1533.34	0	0	0.840023	0.190643
KIF2A	2.08484	8.69199	1964.32	0	0	0.894291	0.272515
SASH1	2.08413	8.25773	1070.13	1.02328e-234	1.4787e-233	0.721877	0.107602
CFL2	-2.08409	8.02786	957.452	3.18258e-210	4.05567e-209	0.384795	0.168457
MYSM1	2.08402	8.71477	1875.02	0	0	0.890899	0.28655
ZNF738	2.08368	8.03821	769.509	2.29904e-169	2.3819e-168	0.548332	0.0473684
RP11-132A1.3	2.08298	7.89404	671.629	4.41932e-148	4.04711e-147	0.364047	0
PCK2	2.08245	7.9775	677.929	1.88503e-149	1.74661e-148	0.474279	0.0251462
ZNF532	2.08236	9.16185	2787.49	0	0	0.956473	0.438596
DRAXIN	2.08158	7.89951	662.995	3.33488e-146	3.00991e-145	0.377049	0.00175439
FXYD6	-2.08158	8.09352	1165.43	1.98473e-255	3.14793e-254	0.470175	0.213115
CACNG7	2.08069	7.89546	673.105	2.11055e-148	1.93716e-147	0.373092	0.000584795
EPT1	2.08053	8.29265	1136.11	4.67651e-249	7.17007e-248	0.741097	0.132749
AHCTF1	2.08051	8.44372	1419.14	1.45867401498621e-310	0	0.808366	0.18655
TMTC4	2.07998	8.16849	933.924	4.14362e-205	5.14586e-204	0.662521	0.0842105
FADS1	2.07994	8.84015	2070.6	0	0	0.904466	0.319298
SLC1A1	2.07929	7.99162	691.527	2.08064e-152	1.95912e-151	0.481063	0.0304094
ABRACL	2.07923	8.0053	736.864	2.88198e-162	2.88056e-161	0.516676	0.0356725
RP11-83M16.6	2.079	8.02138	657.29	5.80379e-145	5.20356e-144	0.479367	0.0315789
WDR36	2.07823	8.23766	1060.07	1.5772e-232	2.25904e-231	0.708875	0.116959
SLC35F2	2.07769	8.00628	747.53	1.38176e-164	1.4006e-163	0.52346	0.0356725
GRWD1	2.07728	8.00384	729.662	1.06102e-160	1.05059e-159	0.509327	0.0345029
HIST1H4L	2.07702	7.89751	600.88	1.07739e-132	8.8403e-132	0.316563	0
ENO3	-2.07592	7.97974	816.535	1.37091e-179	1.50813e-178	0.337427	0.122668
CYBA	2.07555	7.93131	657.45	5.35788e-145	4.80554e-144	0.423968	0.0122807
ANKS6	2.07507	8.1496	924.068	5.75284e-203	7.0794e-202	0.66026	0.0842105
PCDH11Y	2.07502	7.93045	550.396	1.03236e-121	7.92158e-121	0.343697	0.00994152
TGS1	2.07429	8.31227	1171.35	1.02886e-256	1.63932e-255	0.749011	0.14152
BCCIP	2.07191	8.2966	1148.56	9.21648e-252	1.4329e-250	0.749011	0.134503
SP4	2.07186	8.17413	926.7	1.5401e-203	1.90003e-202	0.648389	0.0894737
EIF4B	2.07159	8.90381	2489.58	0	0	0.94121	0.359064
PALD1	2.07123	8.17882	929.593	3.62099e-204	4.48084e-203	0.648389	0.0883041
LTV1	2.07019	8.08988	838.806	1.97302e-184	2.22574e-183	0.592425	0.0660819
ZNF124	2.06844	8.18996	961.613	3.96672e-211	5.08951e-210	0.677784	0.0964912
FOXO1	2.06829	8.83949	1809.31	0	0	0.898248	0.274854
FCHSD2	-2.06808	8.66984	1826.8	0	0	0.764912	0.518372
NOP14	2.0679	8.1824	946.927	6.17672e-208	7.77769e-207	0.663652	0.0935673
AARS	2.06716	8.63785	1618.19	0	0	0.853024	0.249123
NARS2	2.06692	8.35295	1215.18	3.06165e-266	5.10163e-265	0.760317	0.152632
SLC17A9	2.06648	7.89013	672.489	2.87298e-148	2.63299e-147	0.362352	0
CDC45	2.0664	7.93421	645.561	2.06269e-142	1.82057e-141	0.423403	0.0116959
RP11-390F4.6	2.06594	7.90778	642.875	7.91838e-142	6.93869e-141	0.383267	0.00526316
ANO10	2.06575	8.53847	1529.85	0	0	0.834935	0.205848
DNAJC2	2.06527	8.27835	1087.24	1.96445e-238	2.87624e-237	0.729226	0.126316
IFITM1	2.06464	7.94662	636.353	2.0752e-140	1.80033e-139	0.432448	0.0175439
NDRG4	-2.06447	7.95949	799.924	5.60426e-176	6.03982e-175	0.316959	0.112493
HAUS1	2.06376	8.09433	849.555	9.08408e-187	1.03627e-185	0.61221	0.0678363
CBX3	2.06357	8.68255	1799.74	0	0	0.879593	0.274854
CCDC136	2.06268	8.11138	819.101	3.79509e-180	4.19197e-179	0.60147	0.0719298
SNHG17	2.06181	7.97979	670.275	8.70489e-148	7.93597e-147	0.461278	0.028655
TBC1D31	2.06093	8.11956	866.018	2.39503e-190	2.77632e-189	0.626908	0.0707602
RFC2	2.06049	8.05815	787.14	3.37269e-173	3.57943e-172	0.575466	0.0538012
NUDC	2.06008	8.41597	1331.15	1.92212e-291	3.60165e-290	0.789146	0.180702
NQO2	2.05889	8.11567	851.667	3.1562e-187	3.60721e-186	0.622951	0.0730994
IMPDH2	2.05853	8.44643	1350.72	1.07311e-295	2.04858e-294	0.804409	0.192398
KCNS3	2.0585	7.91868	635.077	3.93286e-140	3.40345e-139	0.399661	0.00877193
DSEL	2.05713	8.03121	692.541	1.25207e-152	1.18123e-151	0.521198	0.0426901
MATN2	-2.05322	8.25596	1089.5	6.31437e-239	9.273e-238	0.527485	0.313171
HIST1H1C	2.05283	8.40922	774.38	2.00618e-170	2.08468e-169	0.628604	0.168421
AIM1	2.04916	7.90323	624.707	7.07836e-138	6.044e-137	0.374788	0.00409357
UBR5	2.04849	9.65163	4294.33	0	0	0.986998	0.61462
NFXL1	2.04847	8.24362	1043.79	5.45724e-229	7.69888e-228	0.708875	0.11345
PDE7A	2.04837	8.52002	1505.41	0	0	0.832109	0.204094
SASS6	2.04835	8.05328	783.835	1.76501e-172	1.85944e-171	0.569248	0.0549708
RPL4P4	2.04776	8.40987	1289.84	1.82545e-282	3.26253e-281	0.779536	0.176608
DOCK1	2.04752	9.11678	2511.54	0	0	0.945167	0.411696
DBN1	2.04703	8.66463	1685.43	0	0	0.865461	0.247953
CTTNBP2	2.04686	8.45097	1301.48	5.38431e-285	9.76627e-284	0.784059	0.178947
EVC2	2.04646	7.99042	675.681	5.80978e-149	5.35062e-148	0.478236	0.0315789
POLA2	2.04627	8.05896	773.142	3.7297e-170	3.874e-169	0.561334	0.0555556
LSG1	2.04626	8.21286	1017.41	2.95044e-223	4.02495e-222	0.691916	0.105263
RANBP2	2.04546	8.97667	2456.38	0	0	0.929904	0.391813
TSSC1	2.04482	8.21976	937.428	7.17015e-206	8.94087e-205	0.672696	0.102339
GTF2E1	2.04462	8.11659	814.782	3.29727e-179	3.62239e-178	0.596382	0.0736842
HIST1H2BJ	2.04443	7.93661	552.572	3.47132e-122	2.67712e-121	0.359525	0.0140351
MIS18A	2.04428	7.9552	671.309	5.18768e-148	4.7472e-147	0.464669	0.0222222
ANO2	2.04409	7.90842	623.697	1.17396e-137	1.00171e-136	0.384963	0.00643275
GRIK5	2.04377	8.14719	863.886	6.96097e-190	8.0615e-189	0.633126	0.0865497
PSMD14	2.04212	8.52069	1542.56	0	0	0.832109	0.211111
RNPS1	2.04149	8.37695	1308.89	1.32112e-286	2.41607e-285	0.785189	0.17193
FUS	2.04137	9.42848	3565.66	0	0	0.981345	0.566667
DAZAP1	2.04124	8.33	1169.99	2.03048e-256	3.22891e-255	0.759751	0.147368
RDH11	2.0405	8.21106	1023.29	1.55726e-224	2.13875e-223	0.707744	0.108772
PA2G4	2.03993	8.38071	1268.66	7.30758e-278	1.28161e-276	0.776145	0.164912
CENPH	2.03988	7.93895	650.069	2.15808e-143	1.91447e-142	0.440362	0.0152047
SLC25A13	2.03935	8.44958	1409.22	0	4.1881e-307	0.80554	0.191813
ANLN	2.0384	8.37961	1196.1	4.29563e-262	7.01869e-261	0.780102	0.14152
PNPT1	2.03782	8.24556	1075.09	8.57494e-236	1.24577e-234	0.732052	0.122807
PDIA3	2.03651	9.21001	2900.75	0	0	0.958734	0.467251
CHCHD6	2.03643	8.31437	1009.17	1.82291e-221	2.46609e-220	0.702092	0.123392
SNRNP40	2.03631	8.26377	1083.15	1.51641e-237	2.21095e-236	0.722442	0.129825
ZNF93	2.03628	7.9687	678.466	1.44073e-149	1.33646e-148	0.477106	0.0263158
NBEAL2	2.03563	8.06086	755.255	2.88883e-166	2.95031e-165	0.565291	0.0584795
NOP2	2.03552	8.10527	811.567	1.64915e-178	1.79959e-177	0.600339	0.071345
LHFPL4	2.03236	7.89618	613.003	2.48617e-135	2.07988e-134	0.357829	0.00233918
SMARCAD1	2.03168	8.76078	2075.17	0	0	0.904466	0.307018
PTPN14	2.03162	9.07406	2408.1	0	0	0.940644	0.408772
SMARCA2	-2.0315	8.06105	919.729	5.04626e-202	6.16321e-201	0.423392	0.180893
TXNDC12	2.03123	8.22153	1027.46	1.92535e-225	2.65176e-224	0.702092	0.11462
PRPS1	2.03058	8.01294	716.413	8.06686e-158	7.84419e-157	0.518372	0.0421053
HPS3	2.02993	8.09155	797.005	2.4171e-175	2.59578e-174	0.592425	0.0690058
GABRA3	2.02958	7.89941	605.621	1.0028e-133	8.29813e-133	0.355568	0.00409357
CPSF2	2.02927	8.52052	1490.9	0	0	0.837196	0.225146
FEN1	2.02924	7.94779	652.511	6.35486e-144	5.6643e-143	0.449972	0.0204678
LSR	2.0291	8.30927	1146.08	3.19033e-251	4.94115e-250	0.760882	0.144444
UGDH	2.02816	8.14089	872.334	1.01457e-191	1.18454e-190	0.63991	0.0853801
PDSS1	2.02815	8.04709	744.191	7.35443e-164	7.42694e-163	0.551724	0.054386
GSTCD	2.02728	8.22537	956.05	6.4207e-210	8.16931e-209	0.680045	0.111696
EHMT2	2.02723	8.26944	1058.4	3.63067e-232	5.19111e-231	0.71905	0.137427
CALB1	2.02559	7.88734	626.273	3.23118e-138	2.76773e-137	0.342001	0
TFDP1	2.02546	8.20861	921.005	2.6645e-202	3.26408e-201	0.664217	0.105848
GYG2	2.02525	8.01689	707.928	5.64506e-156	5.43075e-155	0.527417	0.0432749
HMGB2	2.02522	8.305	1113.48	3.87762e-244	5.78157e-243	0.733183	0.140936
ALG6	2.02427	7.97743	674.593	1.0019e-148	9.2167e-148	0.494064	0.0298246
PLA2G4C	-2.02407	7.94113	787.422	2.92984e-173	3.11079e-172	0.310526	0.0972301
AGAP1	2.0227	9.4681	3143.74	0	0	0.973997	0.544444
PKP4	2.0219	9.03447	2448.93	0	0	0.949124	0.387135
FAM19A4	2.02185	7.92397	598.08	4.37994e-132	3.58183e-131	0.388355	0.0105263
GALNT3	2.02067	7.89603	618.959	1.25959e-136	1.06582e-135	0.365743	0.00350877
PRPF19	2.02046	8.09274	808.973	6.04333e-178	6.57992e-177	0.596947	0.0719298
KLRG2	2.02036	7.88448	643.195	6.74555e-142	5.91522e-141	0.353307	0
SQLE	2.01696	8.46726	1216.01	2.02151e-266	3.37075e-265	0.782928	0.178947
MARVELD2	2.01641	7.94471	629.503	6.41072e-139	5.5106e-138	0.433578	0.0204678
TRAF4	2.01538	7.9796	662.976	3.36682e-146	3.03762e-145	0.482193	0.0333333
MCCC2	2.01525	8.28674	1092.77	1.23174e-239	1.81324e-238	0.73714	0.135088
C12orf56	2.01489	7.89144	615.839	6.00899e-136	5.05303e-135	0.356699	0.00233918
SRSF9	2.01486	8.07501	784.267	1.4214e-172	1.50068e-171	0.587903	0.0643275
METTL3	2.01476	8.13023	871.353	1.65719e-191	1.93297e-190	0.642736	0.0824561
SSBP3	2.01425	8.84808	1860.55	0	0	0.899378	0.325146
SREBF1	2.01408	8.05634	751.545	1.85107e-165	1.88336e-164	0.560204	0.0584795
ZMAT4	2.01305	8.47198	1098.43	7.25239e-241	1.07151e-239	0.74788	0.170175
HIST1H2BO	2.01269	7.89325	561.758	3.48482e-124	2.71762e-123	0.316563	0.00175439
POLR1A	2.01154	8.49754	1455.44	1.88552742750624e-318	3.97624476432116e-317	0.830413	0.204678
TIPARP	-2.0113	7.96807	835.657	9.54626e-184	1.07392e-182	0.337427	0.129452
R3HDM1	2.01083	9.00402	2371.03	0	0	0.940644	0.396491
RPS6	2.01082	9.80955	3565.71	0	0	0.985868	0.648538
YTHDF2	2.01081	8.42777	1321.65	2.23087e-289	4.14198e-288	0.802148	0.185965
MGME1	2.01032	8.14116	869.086	5.15456e-191	6.00085e-190	0.64104	0.0883041
H2AFX	2.00882	7.94384	612.039	4.03035e-135	3.36941e-134	0.41775	0.0204678
SSB	2.00829	8.76967	1883.05	0	0	0.897682	0.320468
PODXL2	2.00794	7.91823	599.233	2.45804e-132	2.01216e-131	0.391181	0.00994152
USP10	2.00787	8.86004	2197.57	0	0	0.912945	0.352632
ICMT	2.00774	8.28915	1104.74	3.08314e-242	4.5746e-241	0.734878	0.140936
CKAP2L	2.0073	7.92566	599.617	2.02788e-132	1.6617e-131	0.403618	0.0116959
MIR17HG	2.00691	7.90251	615.423	7.39876e-136	6.21312e-135	0.384963	0.00643275
YARS	2.00687	8.61124	1670.61	0	0	0.866026	0.246784
DLEU7	2.00662	7.93132	581.026	2.24309e-128	1.79462e-127	0.383833	0.0146199
APBA2	2.00571	7.91525	586.534	1.42165e-129	1.14455e-128	0.378745	0.00994152
L1CAM	2.00566	7.9026	606.013	8.24078e-134	6.82615e-133	0.377614	0.00584795
ATXN7L1	2.00564	8.88768	1925.61	0	0	0.91238	0.336842
QSOX2	2.00535	8.00267	683.896	9.49707e-151	8.86369e-150	0.517241	0.0397661
EPHB4	2.00519	8.14064	868.676	6.32865e-191	7.35717e-190	0.634822	0.0888889
GNL2	2.00509	8.37568	1227.53	6.35078e-269	1.0729e-267	0.765969	0.166082
GRIN2D	2.00455	7.89088	596.637	9.02287e-132	7.37377e-131	0.34935	0.00233918
PYCR1	2.00425	7.98033	664.322	1.71559e-146	1.55302e-145	0.478236	0.0315789
RCOR2	2.00413	7.96129	633.008	1.10803e-139	9.56496e-139	0.455059	0.025731
RP1-241P17.1	2.00274	7.88532	635.58	3.05723e-140	2.64851e-139	0.371962	0.00116959
GRIN2B	2.00212	7.97025	577.466	1.33437e-127	1.06305e-126	0.423403	0.019883
HNRNPL	2.00097	8.53614	1416.86	4.56595267421062e-310	0	0.823064	0.226901
SLC4A4	-2.00016	8.03152	836.257	7.06907e-184	7.95613e-183	0.377778	0.172414
NOL11	2.00015	8.30232	1105.5	2.10162e-242	3.12017e-241	0.746184	0.144444
CEP55	1.99903	7.89265	611.045	6.62985e-135	5.52934e-134	0.363482	0.00350877
SMARCA4	1.99836	9.11324	2514.78	0	0	0.942906	0.439766
MGMT	1.99809	8.35325	1016.67	4.26626e-223	5.81021e-222	0.705483	0.151462
PTPN4	1.99806	8.7965	1889.39	0	0	0.903335	0.325731
AC073071.1	1.99792	7.89151	537.707	5.94669e-119	4.47848e-118	0.303561	0.00175439
ZNF217	1.99773	8.31517	1118.84	2.6602e-245	3.99325e-244	0.750707	0.146199
CPSF3	1.99751	8.25447	1050.88	1.5646e-230	2.22143e-229	0.715093	0.130409
MICAL1	1.99729	7.99339	663.311	2.84622e-146	2.57078e-145	0.493499	0.0350877
TRMT1	1.99724	7.98175	650.115	2.10861e-143	1.87127e-142	0.48502	0.0339181
EIF4G1	1.99561	9.43236	3267.14	0	0	0.974562	0.545029
RP13-726E6.2	1.99501	7.91992	596.526	9.53546e-132	7.78746e-131	0.392877	0.0128655
VANGL2	1.99472	8.03236	707.667	6.43295e-156	6.18629e-155	0.539288	0.0502924
TRA2B	1.99457	8.64683	1710.53	0	0	0.877332	0.278363
LYPLA1	1.99386	8.34964	1190.45	7.25744e-261	1.18027e-259	0.771622	0.166667
MYO3A	1.99259	7.9271	592.186	8.38367e-131	6.80576e-130	0.407575	0.0128655
WDR35	1.99204	8.32676	1127.82	2.9737e-247	4.5195e-246	0.739401	0.152632
SLC19A1	1.99204	7.94906	620.761	5.10793e-137	4.33419e-136	0.438666	0.0233918
RPL12	1.99195	8.35321	1196.7	3.18327e-262	5.20817e-261	0.78632	0.156725
CTB-175P5.4	1.99193	7.90051	602.597	4.56023e-133	3.75192e-132	0.380441	0.00526316
ZNF551	1.99188	7.98693	670.857	6.50595e-148	5.94683e-147	0.503674	0.0368421
PDE3A	-1.99159	8.4232	901.918	3.75704e-198	4.50291e-197	0.532164	0.3974
PSMD1	1.99147	8.86092	2146.05	0	0	0.915772	0.343275
LRGUK	1.99126	7.91556	586.931	1.16528e-129	9.39083e-129	0.386094	0.0116959
SDAD1	1.99087	8.33443	1181.49	6.41199e-259	1.03176e-257	0.768796	0.164327
MEX3A	1.99076	7.9961	668.501	2.11669e-147	1.9254e-146	0.503109	0.0374269
PLEKHH1	1.99025	8.03597	699.588	3.67502e-154	3.49277e-153	0.530243	0.0520468
C9orf129	1.99008	7.88924	588.445	5.45807e-130	4.40732e-129	0.344828	0.00233918
NAA25	1.99006	8.56538	1544.26	0	0	0.849633	0.238596
L3MBTL4	-1.98998	8.36407	1130.85	6.51585e-248	9.93392e-247	0.59883	0.345958
SAPCD2	1.98836	7.88978	602.49	4.81184e-133	3.95759e-132	0.357829	0.00292398
OCIAD2	1.9865	8.03438	715.419	1.32664e-157	1.28797e-156	0.554551	0.0526316
MTL5	1.98602	7.90919	591.625	1.11049e-130	9.00583e-130	0.385529	0.00877193
KLHDC7A	1.98512	7.88248	607.182	4.58846e-134	3.80727e-133	0.346523	0.000584795
HIST1H3J	1.98302	7.88865	551.736	5.27587e-122	4.05854e-121	0.315998	0.00175439
CTB-43E15.3	1.98271	7.88399	596.068	1.19947e-131	9.78602e-131	0.340871	0.00116959
CNN2	1.98227	8.51444	1370.85	4.53398e-300	8.8001e-299	0.817411	0.218129
DYNC2H1	1.98199	8.61096	1424.76	8.74091171433168e-312	1.79214420329671e-310	0.837761	0.24386
LYRM4	1.98149	8.436	1228.3	4.30642e-269	7.30055e-268	0.792538	0.180702
PHB2	1.98079	8.21844	960.696	6.27589e-211	8.03961e-210	0.683437	0.120468
ZNF281	1.97975	8.22561	981.589	1.80378e-215	2.36794e-214	0.702092	0.118713
CCT7	1.97961	8.64582	1511.8	0	0	0.863765	0.265497
TSPAN14	1.97942	8.12336	802.134	1.85395e-176	2.00602e-175	0.623516	0.0795322
DIDO1	1.97938	8.97484	2267.76	0	0	0.923686	0.411696
GAN	1.97884	8.27052	1033.53	9.26209e-227	1.2895e-225	0.726399	0.133333
C21orf58	1.97792	7.97718	616.879	3.56908e-136	3.0075e-135	0.468626	0.0315789
ASNS	1.9779	8.10739	740.882	3.85518e-163	3.87393e-162	0.586207	0.0707602
FLNB	1.97702	8.88845	1904.69	0	0	0.924816	0.30117
RBPJ	1.97634	8.94254	2256.44	0	0	0.940079	0.391228
HIST1H3H	1.97607	7.90623	535.765	1.57281e-118	1.17975e-117	0.337479	0.00818713
ZRANB3	1.97583	8.42994	1159.44	3.98348e-254	6.26108e-253	0.782363	0.179532
KHDRBS3	1.9755	7.92099	594.019	3.3469e-131	2.72241e-130	0.405314	0.0140351
ITPK1	1.97546	8.55179	1323.77	7.7088e-290	1.43564e-288	0.823064	0.226901
EIF2S3	1.97489	8.48687	1431.22	3.44898379066013e-313	7.13141025010449e-312	0.8355	0.218129
SYNGAP1	1.97478	8.67317	1416.28	6.10400842078005e-310	0	0.856416	0.259649
SUCLG2	1.97432	8.52765	1303.32	2.14323e-285	3.90199e-284	0.810627	0.216374
USP45	1.97343	8.21987	951.141	7.49259e-209	9.47377e-208	0.686263	0.119298
DZIP1	1.97228	8.1671	841.012	6.54128e-185	7.39283e-184	0.646128	0.100585
ENO1	1.97223	9.72236	3518.76	0	0	0.98078	0.616374
TUBA1B	1.97197	8.94559	1951.3	0	0	0.904466	0.356725
EPHB1	1.97188	8.08819	649.457	2.93277e-143	2.59793e-142	0.540418	0.0619883
CHTF18	1.97178	7.93967	600.619	1.22781e-132	1.00678e-131	0.428491	0.019883
CTD-2008L17.1	1.97157	8.09738	620.888	4.79252e-137	4.06939e-136	0.529678	0.0555556
RRP15	1.97127	8.14226	849.63	8.74814e-187	9.98418e-186	0.648389	0.0929825
OR2A1-AS1	1.96979	7.87779	614.069	1.45771e-135	1.22117e-134	0.343697	0
TTYH3	1.96959	8.2988	1041.29	1.90665e-228	2.68052e-227	0.741662	0.146784
LHFP	-1.96955	8.73879	1236.25	8.06159e-271	1.37719e-269	0.719298	0.484454
RRP12	1.96914	8.0591	709.886	2.11766e-156	2.04291e-155	0.555681	0.0608187
HSD17B12	1.96908	9.07879	2284.82	0	0	0.943471	0.421637
PRSS8	1.9683	7.87887	608.551	2.31173e-134	1.92077e-133	0.342001	0
LRBA	1.96805	9.73089	3722.02	0	0	0.986998	0.661404
THOP1	1.96764	8.07139	730.582	6.69183e-161	6.63144e-160	0.570379	0.0660819
GPT2	1.96719	8.13539	816.973	1.10105e-179	1.21234e-178	0.628604	0.0859649
DNTTIP2	1.96676	8.39871	1183.56	2.27699e-259	3.67363e-258	0.774449	0.188304
CLDN7	1.96615	7.88264	599.209	2.48791e-132	2.03593e-131	0.356699	0.00175439
CHRNA7	1.96495	7.88596	571.539	2.59765e-126	2.05669e-125	0.334087	0.00233918
PABPC1L	1.96399	8.03977	693.136	9.29805e-153	8.78217e-152	0.542679	0.0567251
AFAP1L1	-1.9628	8.00975	830.933	1.01564e-182	1.13679e-181	0.378947	0.161108
RP11-146I2.1	1.96258	7.88412	573.534	9.56243e-127	7.59326e-126	0.334652	0.00175439
ZNF876P	1.96084	7.96996	615.644	6.62461e-136	5.56687e-135	0.457321	0.0309942
HSD17B4	1.96027	8.45036	1297.51	3.92578e-284	7.08383e-283	0.811193	0.206433
AACSP1	1.96021	8.10243	705.632	1.78204e-155	1.71034e-154	0.581685	0.0573099
EEF2	1.95942	9.96401	3243.99	0	0	0.984172	0.694152
EARS2	1.95941	8.02191	668.774	1.84589e-147	1.68033e-146	0.508762	0.0502924
NIPSNAP1	1.95915	8.20958	933.799	4.41118e-205	5.47534e-204	0.685698	0.119883
RP11-426L16.8	1.95897	7.88093	562.255	2.71684e-124	2.12143e-123	0.313737	0.000584795
ITM2C	1.9588	8.49481	1267.77	1.1421e-277	2.00158e-276	0.809497	0.218129
NUP50	1.95847	8.14359	861.645	2.13725e-189	2.47046e-188	0.652346	0.0929825
FZD3	1.95826	8.25919	983.183	8.12088e-216	1.06953e-214	0.710006	0.133918
SMC2	1.95819	8.30343	1052.93	5.62008e-231	7.99804e-230	0.745054	0.140936
TNPO3	1.9581	8.59067	1574.52	0	0	0.861504	0.254386
SLCO4A1	1.95753	7.87855	602.041	6.02447e-133	4.94993e-132	0.349915	0.000584795
PRDM10	1.95736	8.15103	805.909	2.80093e-177	3.04147e-176	0.63143	0.0912281
CEP72	1.95716	7.93938	601.503	7.88496e-133	6.4764e-132	0.433013	0.0216374
GNPNAT1	1.95679	7.97739	641.721	1.41126e-141	1.23311e-140	0.483889	0.0356725
SH3GLB1	-1.95563	8.59665	1761.02	0	0	0.744444	0.538157
PSMD12	1.95522	8.37063	1164.5	3.16492e-255	5.01655e-254	0.771622	0.173099
POLE2	1.95515	8.01011	649.638	2.67845e-143	2.37437e-142	0.513284	0.0391813
DSE	1.95513	8.31886	1092.09	1.72943e-239	2.54436e-238	0.745054	0.15614
CAMKV	1.95484	7.87613	605.139	1.27634e-133	1.05509e-132	0.343697	0
YES1	1.95315	8.4847	1373.65	1.11693e-300	2.17654e-299	0.832109	0.221637
AC011997.1	1.95314	7.90784	569.309	7.93749e-126	6.26822e-125	0.375353	0.00994152
SLC16A1	1.9531	9.14527	2645.73	0	0	0.953646	0.44152
DIAPH1	1.95304	8.76153	1864.01	0	0	0.898813	0.317544
HIST1H2AB	1.95277	7.89527	511.494	3.00081e-113	2.16303e-112	0.312606	0.00526316
METTL13	1.95257	7.98856	644.101	4.28565e-142	3.76624e-141	0.479932	0.0391813
FUBP1	1.95226	8.93625	2243.01	0	0	0.934992	0.387719
TEK	1.95213	7.88419	543.233	3.73432e-120	2.83334e-119	0.313171	0.00175439
CPSF6	1.95205	8.7301	1888.68	0	0	0.906727	0.315205
TNFRSF11A	1.95193	7.88955	550.743	8.67598e-122	6.66152e-121	0.334087	0.00409357
APP	1.95063	9.95318	4066.51	0	0	0.994347	0.697661
SHROOM4	1.95047	8.0375	629.445	6.59882e-139	5.67029e-138	0.502544	0.0520468
ERRFI1	1.95041	8.00595	639.071	5.32184e-141	4.63012e-140	0.490673	0.0421053
GPR143	1.95034	7.88705	557.913	2.39073e-123	1.85668e-122	0.334087	0.00350877
CCRN4L	1.95025	7.97638	621.843	2.97125e-137	2.52733e-136	0.481628	0.0339181
GTF3C2	1.95022	8.26528	1018.85	1.43789e-223	1.96595e-222	0.723007	0.140351
HMGCS1	1.94911	8.7784	1282.91	5.84008e-281	1.03617e-279	0.840588	0.277193
TCERG1	1.94861	8.94552	2302.1	0	0	0.92312	0.392398
KIAA0947	1.94856	8.74469	1833.43	0	0	0.890899	0.318129
MB21D2	1.94856	8.40919	1098.78	6.07151e-241	8.97581e-240	0.764274	0.168421
SETD7	-1.94823	7.98281	783.857	1.74512e-172	1.83928e-171	0.347368	0.147541
PGM2L1	1.94821	8.06559	709.98	2.02043e-156	1.94988e-155	0.557377	0.0643275
RP11-22B23.1	1.94795	7.93341	567.865	1.63618e-125	1.28875e-124	0.406444	0.019883
ADAMTS7	1.94714	7.99391	611.217	6.08285e-135	5.07487e-134	0.48502	0.0368421
PAXBP1	1.94663	8.42185	1214.69	3.90609e-266	6.49984e-265	0.791408	0.196491
IL17RD	1.94658	8.4915	1290.38	1.39517e-282	2.49718e-281	0.80554	0.212281
RNF168	1.9465	8.32562	1102.08	1.16869e-241	1.72984e-240	0.756925	0.160234
RAP1GAP2	1.94614	8.61979	1414.93	0	2.41847e-308	0.834935	0.249123
EIF2AK4	1.9461	8.52514	1378.53	9.73804e-302	1.90678e-300	0.828717	0.226901
PTPRU	1.94553	8.02682	672.79	2.4711e-148	2.26553e-147	0.526851	0.0532164
PFN1	1.94526	8.9177	1869.57	0	0	0.905596	0.357895
EPRS	1.94504	8.92076	2137.19	0	0	0.927643	0.392398
DDX10	1.94225	8.55476	1398.57	4.29483e-306	8.54689e-305	0.838892	0.244444
LRRC16A	1.94016	8.74754	1727.36	0	0	0.896552	0.289474
PRKD3	1.93957	8.62777	1554.26	0	0	0.876201	0.275439
FSCN1	1.93956	8.1352	723.268	2.60656e-159	2.56324e-158	0.602035	0.0842105
SF3B3	1.93956	8.7442	1841.03	0	0	0.894856	0.319298
HCFC1	1.93919	8.83532	1903.78	0	0	0.91351	0.345614
ZBTB24	1.93887	7.96151	606.824	5.48882e-134	4.54969e-133	0.467496	0.0309942
GLI3	1.93843	8.47692	1216.74	1.40709e-266	2.34785e-265	0.796495	0.191813
SMARCA5	1.93786	9.26234	2742.43	0	0	0.960995	0.515789
NME1	1.93726	7.97736	612.536	3.142e-135	2.62764e-134	0.471453	0.0345029
HIST1H3A	1.93711	7.87859	544.231	2.2643e-120	1.7196e-119	0.304692	0.000584795
TBCD	1.93707	8.61449	1331.2	1.87811e-291	3.52188e-290	0.829282	0.254971
2020-09-09	1.93674	8.85797	1860.94	0	0	0.908423	0.353216
DTNB	1.93645	8.51374	1309.93	7.84252e-287	1.43748e-285	0.820237	0.219883
GCLC	1.93643	8.13785	795.229	5.88099e-175	6.2963e-174	0.62182	0.0894737
DENND1A	1.9362	8.94338	1908.26	0	0	0.91351	0.371345
UTP14A	1.93555	8.02099	662.868	3.55376e-146	3.2039e-145	0.520633	0.0491228
LARGE	1.93528	9.74595	2648.37	0	0	0.982476	0.57193
CHRNA5	1.93467	7.88447	576.585	2.0745e-127	1.65106e-126	0.354438	0.00409357
MTBP	1.93424	8.01158	662.879	3.53343e-146	3.18675e-145	0.52459	0.0461988
PUS7L	1.93416	8.07871	753.924	5.62546e-166	5.73797e-165	0.589599	0.0719298
PRKCQ	1.93392	7.92926	566.133	3.89402e-125	3.05925e-124	0.40701	0.0192982
NOC2L	1.93385	8.10073	782.041	4.33313e-172	4.55118e-171	0.607123	0.0818713
SART3	1.93081	8.28576	1029.68	6.36457e-226	8.80065e-225	0.738836	0.152047
CTTN	1.93041	8.50882	1421.16	5.29677480340026e-311	0	0.838892	0.230409
API5	1.93027	8.36559	1177.05	5.91642e-258	9.47639e-257	0.783493	0.177778
CHD1	1.92999	8.72711	1775	0	0	0.899378	0.311696
ADCY6	-1.92958	8.01378	837.888	3.12418e-184	3.52272e-183	0.38538	0.166761
KCNG3	1.92933	7.88092	559.826	9.1709e-124	7.14048e-123	0.338044	0.00233918
EML4	1.92857	8.87051	2026.16	0	0	0.929339	0.339181
TOP1MT	1.92804	7.92383	577.594	1.25157e-127	9.97733e-127	0.41775	0.0187135
SRRM1	1.92782	9.01647	2313.43	0	0	0.940644	0.422222
GLCE	1.92779	7.99902	615.013	9.08736e-136	7.62325e-135	0.485585	0.0432749
WDR27	1.92665	8.60806	1398.7	4.01933e-306	8.00517e-305	0.851894	0.254971
SALL1	1.92641	7.92364	562.622	2.26018e-124	1.76598e-123	0.403618	0.0163743
HNRNPU-AS1	1.92581	8.08321	715.387	1.34791e-157	1.30758e-156	0.585642	0.0701754
LITAF	1.9257	8.10019	741.997	2.20559e-163	2.2209e-162	0.589599	0.0807018
ULK4	1.92499	8.45389	1154.06	5.88822e-253	9.19559e-252	0.77671	0.191813
ADSL	1.92428	8.13191	784.244	1.43794e-172	1.51749e-171	0.628038	0.0888889
PARVA	-1.92331	8.32346	1158.52	6.32741e-254	9.92598e-253	0.578947	0.382137
CCDC69	-1.92313	7.99924	818.401	5.38755e-180	5.9402e-179	0.367251	0.163934
KLHDC4	1.92258	8.08365	739.518	7.63217e-163	7.65352e-162	0.587903	0.0736842
ABCF1	1.92216	8.67737	1634.91	0	0	0.877332	0.303509
ACTL6A	1.92147	8.12741	796.813	2.66118e-175	2.85664e-174	0.629169	0.0865497
ZDHHC22	1.92099	7.8788	563.744	1.2889e-124	1.00869e-123	0.342566	0.00175439
SDC2	1.92019	8.41835	1129.65	1.18678e-247	1.80595e-246	0.774449	0.184795
CD99P1	1.92018	8.02094	656.443	8.86802e-145	7.94505e-144	0.525721	0.0526316
GNPDA1	1.91989	8.02392	645.441	2.19046e-142	1.93194e-141	0.521198	0.0497076
CADPS	-1.91909	8.35547	836.91	5.09767e-184	5.74e-183	0.506433	0.383833
TLE3	1.91831	8.02269	624.705	7.08736e-138	6.04957e-137	0.51498	0.0479532
PLP1	1.91825	7.87412	578.599	7.56613e-128	6.03755e-127	0.33974	0.000584795
TTI1	1.91807	8.22929	943.865	2.85932e-207	3.58746e-206	0.701526	0.12924
IPO7	1.918	9.07827	2538.21	0	0	0.954211	0.436842
SLC9A7	1.91774	8.06489	684.568	6.78589e-151	6.34061e-150	0.556246	0.0649123
FXYD5	1.91767	7.90557	563.76	1.27871e-124	1.00104e-123	0.385529	0.0122807
ZNRF3	1.91765	8.47486	1253.74	1.27736e-274	2.21791e-273	0.803279	0.219298
RP11-1023L17.1	1.91753	8.06326	703.669	4.76219e-155	4.55802e-154	0.564726	0.0678363
SLTM	1.91662	8.94081	2032.36	0	0	0.925947	0.380117
HCN4	-1.91661	8.02382	678.602	1.346e-149	1.24905e-148	0.340351	0.189373
TRMT11	1.9164	8.23131	929.099	4.63523e-204	5.73011e-203	0.697004	0.12924
SHCBP1	1.91565	7.92507	578.267	8.93589e-128	7.12591e-127	0.418881	0.0187135
CCDC47	1.91481	8.39925	1230.55	1.39852e-269	2.37915e-268	0.792538	0.202339
PNO1	1.91425	8.06561	716.45	7.91698e-158	7.70152e-157	0.579989	0.071345
SRFBP1	1.91411	8.16497	827.994	4.42281e-182	4.92551e-181	0.650085	0.103509
ITGB5	1.91392	8.73018	1475.82	6.91691904177745e-323	1.48219693752374e-321	0.866591	0.290643
OTUD6B	1.91377	8.01536	645.247	2.4139e-142	2.12671e-141	0.511588	0.0520468
PDIA5	1.91257	8.12321	735.509	5.67805e-162	5.65901e-161	0.598078	0.0842105
GJA1	1.91238	9.11393	2254.36	0	0	0.940644	0.397076
RMI1	1.91212	7.98634	624.951	6.26525e-138	5.35346e-137	0.502544	0.0385965
SAAL1	1.91143	8.00277	620.411	6.08765e-137	5.16011e-136	0.507066	0.0426901
CCDC152	1.90928	7.87155	564.96	7.01029e-125	5.49331e-124	0.319389	0
PRKCI	1.90826	8.51377	1382.88	1.10577e-302	2.17567e-301	0.841718	0.230994
RBMX	1.90778	8.84763	2011.51	0	0	0.920859	0.356725
MORC2	1.90753	8.33239	1057.58	5.46889e-232	7.80565e-231	0.74788	0.166667
LCK	1.90691	7.87014	573.462	9.91486e-127	7.87055e-126	0.329565	0.000584795
TCN2	1.90681	7.89958	553.743	1.93089e-122	1.49148e-121	0.376484	0.00935673
RP11-867G2.8	1.90671	7.88348	527.001	1.26859e-116	9.36287e-116	0.324477	0.00409357
TBRG4	1.90644	8.06339	687.09	1.91958e-151	1.79982e-150	0.562465	0.0654971
NOD1	-1.90643	8.03801	801.024	3.23118e-176	3.48847e-175	0.38538	0.19333
STMN1	1.9064	8.6022	1346.25	1.00783e-294	1.91197e-293	0.837196	0.249708
PPP1R13B	-1.90638	8.24043	1176.49	7.84717e-258	1.25606e-256	0.571345	0.329565
RHOBTB3	-1.90616	8.17425	1076.64	3.9483e-236	5.73952e-235	0.517544	0.295082
LMAN1	1.90563	8.5471	1444.42	4.68200009888809e-316	9.80565278582457e-315	0.853024	0.24269
KRAS	1.90548	8.25835	963.473	1.5637e-211	2.00948e-210	0.716789	0.138596
EEF1A1	1.90476	8.87713	1755.91	0	0	0.91238	0.362573
L3MBTL3	1.90451	7.95163	566.655	2.99826e-125	2.3578e-124	0.434144	0.0274854
MAP2K1	1.90442	8.41366	1135.97	5.02644e-249	7.70173e-248	0.781232	0.197661
FOXN2	1.90413	8.12533	770.152	1.66615e-169	1.72693e-168	0.624081	0.0900585
BIN1	1.90364	7.88075	551.531	5.84705e-122	4.49509e-121	0.344828	0.00350877
CTSV	1.90319	7.99391	619.14	1.15012e-136	9.73532e-136	0.492369	0.0421053
SLC35B4	1.90309	8.05629	703.454	5.30374e-155	5.07236e-154	0.574336	0.0690058
SLC43A1	1.90295	7.88433	548.519	2.64304e-121	2.02171e-120	0.349915	0.00526316
PCSK9	1.9029	7.871	562.352	2.58871e-124	2.02203e-123	0.321085	0
CCDC86	1.90278	7.91545	553.181	2.55921e-122	1.97557e-121	0.394008	0.0169591
FARSB	1.90185	8.27359	971.216	3.24384e-213	4.20405e-212	0.71792	0.147953
RGS17	1.90156	8.04172	642.416	9.96392e-142	8.72174e-141	0.530808	0.0555556
ATP8A1	1.90123	8.25	897.779	2.98221e-197	3.56374e-196	0.695873	0.124561
LEO1	1.9002	8.14045	779.89	1.27204e-171	1.33204e-170	0.6303	0.0964912
TENM1	1.89958	7.97807	485.631	1.27164e-107	8.80432e-107	0.392312	0.0280702
SPRED1	1.89953	8.56616	1372.27	2.22582e-300	4.32359e-299	0.833804	0.24269
CSNK1G2	1.89865	8.15193	808.996	5.97207e-178	6.50523e-177	0.64952	0.097076
AMD1	1.89826	8.8675	1905.31	0	0	0.921425	0.361404
EIF3D	1.89771	8.60818	1477.42	2.96439387504748e-323	6.37344683135208e-322	0.860938	0.270175
GSPT1	1.89746	8.69932	1690.21	0	0	0.890899	0.308187
PKMYT1	1.89691	7.89403	546.322	7.94663e-121	6.05573e-120	0.364047	0.00935673
ORC6	1.89689	8.05003	689.124	6.93121e-152	6.50882e-151	0.561899	0.0625731
RPL27A	1.89665	8.64611	1500.18	0	0	0.868852	0.276023
PRKAG2	-1.89539	8.2036	978.614	7.99752e-215	1.04594e-213	0.512281	0.308649
PSMA4	1.89521	8.47784	1196.99	2.74563e-262	4.50121e-261	0.797626	0.221053
KCNIP1	1.89519	7.89389	500.996	5.77176e-111	4.10096e-110	0.323912	0.00760234
U2AF2	1.8947	8.29021	969.196	8.91403e-213	1.15099e-211	0.726399	0.15614
CCT2	1.89439	8.80709	1819.29	0	0	0.90277	0.34386
EHMT1	1.89315	9.20039	2693.41	0	0	0.96156	0.495906
AKAP12	1.89314	9.18101	2262.43	0	0	0.953646	0.408187
ZNF92	1.89296	7.99836	618.565	1.53424e-136	1.29732e-135	0.498021	0.0473684
SDC1	1.89244	7.89109	548.635	2.49429e-121	1.90913e-120	0.364047	0.00818713
RP11-445O3.2	1.89197	7.88547	502.261	3.06223e-111	2.18087e-110	0.315998	0.00467836
SLC45A4	1.89163	8.16108	728.902	1.5524e-160	1.53527e-159	0.608819	0.0959064
F2R	1.89039	7.90462	543.589	3.12358e-120	2.37069e-119	0.37818	0.0116959
PLK1S1	1.89032	8.15206	776.716	6.23038e-171	6.49078e-170	0.622951	0.1
RPN2	1.88937	8.58113	1445.25	3.0821561509635e-316	6.46616201951507e-315	0.846806	0.259064
TCF7L2	1.88913	9.53302	2621.74	0	0	0.974562	0.577778
HNRNPA3P6	1.88902	8.00275	632.342	1.54657e-139	1.33365e-138	0.513284	0.048538
CD200	1.8886	8.1616	793.852	1.17171e-174	1.2517e-173	0.65065	0.0900585
VKORC1L1	1.88817	8.34578	1036.28	2.3351e-227	3.26593e-226	0.74788	0.171345
GALNT14	1.88802	8.08288	617.251	2.96191e-136	2.49846e-135	0.535331	0.0625731
TEX9	1.8868	7.9987	618.063	1.97293e-136	1.66653e-135	0.507631	0.0421053
2020-09-03	1.88583	7.88336	545.948	9.58241e-121	7.29088e-120	0.352742	0.00526316
TMBIM6	1.88461	8.74132	1752.96	0	0	0.895421	0.326901
CCAR1	1.8846	8.89182	2093.58	0	0	0.931034	0.383041
PTPRM	-1.88448	8.92578	1766.5	0	0	0.82807	0.622951
NOB1	1.88412	7.99586	615.92	5.77091e-136	4.85785e-135	0.507066	0.0479532
SEMA4D	1.88386	8.27217	963.484	1.55482e-211	1.99912e-210	0.729226	0.149123
NPM1P39	1.88379	7.96945	590.407	2.0439e-130	1.65481e-129	0.468061	0.0362573
SORD	1.88344	7.99939	599.773	1.8753e-132	1.53719e-131	0.495195	0.0450292
ORC3	1.88299	8.37183	1122.08	5.25474e-246	7.92698e-245	0.788581	0.187135
RP5-884C9.2	1.88269	7.87592	513.502	1.09709e-113	7.93142e-113	0.308084	0.00175439
SUPT3H	1.88157	8.88574	1754.38	0	0	0.898248	0.35614
ZNF649	1.88115	8.08563	700.518	2.30759e-154	2.19572e-153	0.588468	0.0777778
MDC1	1.88104	8.3069	992.277	8.57186e-218	1.1363e-216	0.72753	0.157895
F11R	1.88095	7.9169	549.767	1.41481e-121	1.08494e-120	0.409836	0.0175439
LEMD1	1.8808	7.89199	513.122	1.3271e-113	9.58862e-113	0.340871	0.00818713
TARDBP	1.88046	8.51283	1342	8.42681e-294	1.59618e-292	0.8355	0.247368
C1orf106	1.87966	7.86934	552.221	4.13937e-122	3.18729e-121	0.33013	0.00116959
DNAJB6	1.879	8.47475	1227.03	8.13225e-269	1.37196e-267	0.806105	0.224561
SLIRP	1.87874	8.33613	1011.2	6.59316e-222	8.93926e-221	0.74675	0.17193
SIN3A	1.87839	8.53008	1349.7	1.7926e-295	3.41673e-294	0.840023	0.24269
EWSR1	1.87821	9.01021	2213.29	0	0	0.926512	0.423392
DDX23	1.87803	8.19338	813.238	7.14179e-179	7.81781e-178	0.658564	0.112865
RPAP1	1.87759	8.06834	700.02	2.96059e-154	2.81597e-153	0.571509	0.074269
MTHFD1L	1.87757	8.85448	1760	0	0	0.902205	0.350292
THOC1	1.87658	8.28966	982.396	1.20451e-215	1.58465e-214	0.732617	0.153801
RP11-665G4.1	1.87471	8.09084	561.93	3.19803e-124	2.49557e-123	0.511588	0.0643275
DROSHA	1.87454	8.51014	1357.08	4.4571e-297	8.54208e-296	0.834935	0.245029
TMEM241	1.87307	8.05837	651.219	1.21353e-143	1.08008e-142	0.552855	0.0619883
COA1	1.87186	8.77688	1731.22	0	0	0.899943	0.337427
AP1AR	1.87136	8.00922	625.347	5.13884e-138	4.3956e-137	0.514415	0.0532164
ESCO1	1.8708	8.39147	1159.9	3.16276e-254	4.98074e-253	0.790277	0.20117
ADNP2	1.87063	8.32723	1048.05	6.47116e-230	9.16109e-229	0.753533	0.169006
PSRC1	1.87026	7.87669	534.652	2.74658e-118	2.05639e-117	0.336348	0.00409357
TOPBP1	1.87002	8.27739	990.888	1.71735e-217	2.2753e-216	0.736574	0.147953
SSBP1	1.87	8.34002	1086.55	2.76603e-238	4.04016e-237	0.775579	0.183041
KCNK1	1.86977	7.92642	521.036	2.51881e-115	1.84174e-114	0.394573	0.019883
WDR46	1.86918	7.95211	565.36	5.73765e-125	4.5004e-124	0.448841	0.0321637
PCYT1B	1.86794	7.9153	528.624	5.62684e-117	4.1668e-116	0.394008	0.0163743
EIF2S2	1.86774	8.35492	1088.05	1.30381e-238	1.91012e-237	0.773884	0.180117
LAMB2	-1.86573	8.36814	1181.36	6.85913e-259	1.10298e-257	0.612865	0.432448
BRWD3	1.86507	8.54761	1287.67	5.41025e-282	9.64821e-281	0.819107	0.24269
TMEM206	1.86346	7.91144	527.309	1.0872e-116	8.03141e-116	0.386659	0.0169591
SRBD1	1.86335	8.4337	1118.64	2.93072e-245	4.39661e-244	0.790277	0.2
RAD51	1.86333	7.89089	524.472	4.50468e-116	3.31368e-115	0.360656	0.00935673
IGSF9	1.86323	7.88814	523.906	5.97952e-116	4.39327e-115	0.353307	0.00643275
RNLS	1.86315	7.92871	492.122	4.92219e-109	3.4461e-108	0.373657	0.0175439
DEK	1.86291	8.92067	1981.66	0	0	0.938383	0.384211
KRI1	1.8618	8.01788	628.636	9.8973e-139	8.50163e-138	0.520633	0.0567251
RPS6KA1	1.86152	7.9138	534.565	2.86985e-118	2.14671e-117	0.3974	0.0175439
TNPO1	1.86143	8.81538	1819.58	0	0	0.91351	0.353216
ZNF525	1.86062	7.94511	545.229	1.3739e-120	1.0447e-119	0.432448	0.0274854
NDUFAF2	1.86032	8.21731	809.906	3.7876e-178	4.12943e-177	0.666478	0.120468
KARS	1.86019	8.4019	1125.05	1.18708e-246	1.79743e-245	0.788581	0.199415
RNGTT	1.85936	8.55837	1383.41	8.45054e-303	1.66403e-301	0.852459	0.260234
CDC123	1.85929	8.52216	1360.5	8.07227e-298	1.55194e-296	0.833239	0.249123
CKAP2	1.85919	8.2787	882.939	5.0191e-194	5.91661e-193	0.703222	0.146784
TFCP2	1.85917	8.41556	1130.83	6.58841e-248	1.00383e-246	0.778406	0.200585
ACTR3B	1.85898	8.04445	642.307	1.05261e-141	9.2105e-141	0.547767	0.0637427
SLC38A5	1.85806	7.86575	540.796	1.26536e-119	9.57387e-119	0.314867	0.000584795
TIMP1	-1.8579	7.99189	626.588	2.76046e-138	2.36619e-137	0.312281	0.170153
LSM4	1.85711	8.13888	740.717	4.18665e-163	4.20528e-162	0.629734	0.103509
TNFRSF10A	1.85691	7.87514	526.71	1.46808e-116	1.08254e-115	0.338044	0.00350877
RARS	1.85656	8.49022	1275.41	2.49529e-279	4.39207e-278	0.810062	0.238596
SKIV2L2	1.85608	8.78308	1814.77	0	0	0.906727	0.350292
SULF2	1.85599	7.97532	537.85	5.53535e-119	4.16998e-118	0.453363	0.0327485
EMG1	1.85566	8.02438	595.855	1.3349e-131	1.08836e-130	0.506501	0.0584795
AC009262.2	1.85504	7.89364	507.529	2.1866e-112	1.56503e-111	0.346523	0.0105263
NUP62	1.85413	8.12973	768.627	3.57494e-169	3.70221e-168	0.637083	0.0953216
LIN52	1.85392	8.23192	847.996	1.9826e-186	2.25955e-185	0.686263	0.127485
NAP1L1	1.85378	9.54246	3272.12	0	0	0.990955	0.623392
GGH	1.85346	7.88805	527.332	1.07489e-116	7.94291e-116	0.363482	0.00935673
HIST1H2BK	1.85261	7.95368	479.128	3.30783e-106	2.25878e-105	0.389486	0.0309942
KHSRP	1.85217	8.28641	994.388	2.97992e-218	3.95668e-217	0.743358	0.155556
CAPRIN1	1.85108	9.1991	2597.2	0	0	0.957603	0.49883
TSPAN6	1.85105	8.0035	609.836	1.21475e-134	1.01207e-133	0.508762	0.0526316
AP3B2	1.85075	7.87793	508.773	1.17258e-112	8.41236e-112	0.325608	0.00526316
SNAPC4	1.85048	8.02654	611.393	5.56839e-135	4.64884e-134	0.52459	0.0602339
[truncated: 2,268 more rows]

## Sheet: S2_C0vC1 D12vD24
Table S2 C0vC1 D12vD24
	logFC	logCPM	LR	PValue	FDR	up	down
CNTN5	-2.67942	10.3424	669.59	1.22654e-147	1.27459e-144	0.555075	0.301953
MYH7	-2.50924	11.9526	1667.64	0	0	0.945647	0.621339
FAM19A4	2.47337	9.11844	1201.51	2.86191e-263	9.34701e-260	0.580544	0.165464
HAS2	2.14987	8.71972	876.171	1.48576e-192	2.61288e-189	0.436192	0.0933141
RP11-3B12.2	2.02421	8.73432	425.488	1.55955e-94	6.04312e-92	0.304742	0.0870611
H19	-2.02143	8.74649	800.171	4.95334e-176	7.54956e-173	0.468013	0.140167
LINC00881	-1.91577	8.46359	908.374	1.4836e-199	3.3918e-196	0.316017	0.0394003
BMPER	1.78676	10.0092	1734.68	0	0	0.909693	0.594036
LSAMP	1.74266	8.92784	265.21	1.25559e-59	2.31494e-57	0.323222	0.150553
PRSS35	-1.73841	8.7157	894.658	1.42281e-196	2.71069e-193	0.535354	0.177824
INPP4B	-1.71266	8.85991	505.939	4.85001e-112	2.46402e-109	0.456469	0.208508
HECW2	-1.6929	8.56004	564.827	7.49315e-125	5.35339e-122	0.338143	0.108089
GRIN2A	1.68397	9.048	679.939	6.88877e-150	7.87456e-147	0.599372	0.228956
VCAN	1.63465	11.3797	1682.66	0	0	0.979079	0.86532
COL13A1	1.62155	8.67694	666.383	6.11243e-147	6.07575e-144	0.461646	0.146705
CUX2	-1.55323	8.72213	535.011	2.2954e-118	1.27994e-115	0.453102	0.18689
MYH6	1.55132	12.6078	1575.32	0	0	0.995816	0.904762
HS3ST4	-1.49484	8.71103	258.454	3.72742e-58	6.70995e-56	0.31265	0.143654
PPFIA2	1.45476	9.15973	480.725	1.48556e-106	6.79256e-104	0.566597	0.31746
ABTB2	1.44677	8.96101	585.644	2.22021e-129	2.03034e-126	0.578801	0.284271
DOK4	1.41918	9.06149	907.014	2.93154e-199	6.0928e-196	0.709205	0.397306
PLN	-1.37084	9.33342	939.597	2.42202e-206	6.15248e-203	0.781145	0.539749
DGKI	1.35755	9.34858	571.294	2.93687e-126	2.23809e-123	0.723501	0.391053
MOXD1	-1.34923	8.71088	246.885	1.24064e-55	1.98346e-53	0.341029	0.164226
PRDM16	-1.34446	9.05079	473.138	6.65128e-105	2.92426e-102	0.590669	0.337866
BMP2	1.33638	8.95664	579.465	4.90404e-128	4.15245e-125	0.612622	0.299182
PDGFD	-1.33499	9.37451	506.89	3.01168e-112	1.56484e-109	0.70659	0.411437
MEF2C	1.31073	9.35859	946.065	9.51091e-208	2.71798e-204	0.809275	0.553151
LRRTM4	1.30832	8.91009	212.847	3.28675e-48	4.17454e-46	0.390865	0.166907
FN1	1.30181	9.29629	328.278	2.28006e-73	5.66596e-71	0.567992	0.438672
MASP1	1.27052	9.00935	536.818	9.28354e-119	5.44206e-116	0.619944	0.344877
CACNA1D	1.23867	9.51212	564.66	8.1444e-125	5.64234e-122	0.766039	0.49543
HMCN1	1.23326	9.14713	539.223	2.78208e-119	1.67379e-116	0.685146	0.390572
CDKN1A	-1.22255	8.75552	260.391	1.41013e-58	2.55861e-56	0.410774	0.207113
DLC1	-1.2217	8.64034	384.6	1.2402e-85	4.05049e-83	0.419432	0.203975
LINC00478	1.22051	9.32195	682.566	1.84873e-150	2.22451e-147	0.774059	0.481481
FBXL7	-1.21289	9.57325	718.706	2.55878e-158	3.44111e-155	0.821068	0.605997
COL1A2	1.20941	8.91388	302.672	8.62243e-68	1.89544e-65	0.474895	0.263588
ATP1A1	1.20481	9.78604	1224.86	2.41161e-268	9.18905e-265	0.919107	0.745551
NEAT1	-1.20028	9.22644	342.356	1.95779e-76	5.20454e-74	0.561809	0.430265
KCNIP2	1.19354	8.70518	279.596	9.19868e-63	1.91182e-60	0.390865	0.188071
EGFEM1P	-1.19151	9.43674	403.185	1.11574e-89	3.86486e-87	0.690236	0.478033
HAND2-AS1	-1.18241	8.78209	503.718	1.47573e-111	7.33435e-109	0.54786	0.315551
A2M	1.15738	8.72287	175.302	5.14392e-40	5.01518e-38	0.313459	0.171236
LAMA2	-1.155	9.61682	459.461	6.29905e-102	2.71715e-99	0.755652	0.51569
ADAMTS12	1.15335	9.144	644.466	3.57061e-142	3.4013e-139	0.738842	0.439634
KLHL14	1.15285	8.6011	257.037	7.59162e-58	1.32424e-55	0.334379	0.140933
STK39	-1.14864	9.3177	862.991	1.08954e-189	1.77922e-186	0.819144	0.629707
SPRED2	1.14235	8.66038	353.267	8.23446e-79	2.32415e-76	0.435844	0.189033
SPHKAP	-1.11256	9.49141	399.726	6.317e-89	2.12381e-86	0.779221	0.445607
ILDR2	1.10327	8.76952	357.94	7.9097e-80	2.34846e-77	0.488842	0.268879
COL2A1	1.10068	9.69028	770.078	1.72862e-169	2.46998e-166	0.877964	0.666667
PLXNA2	1.09479	8.85744	336.107	4.4942e-75	1.15445e-72	0.519526	0.292929
PLCB1	1.09226	9.74355	502.252	3.07554e-111	1.49602e-108	0.811018	0.600289
AC074363.1	1.08954	8.70474	257.023	7.64585e-58	1.32424e-55	0.417713	0.186147
SLC2A3	1.08304	9.0796	552.854	3.01317e-122	1.9682e-119	0.719665	0.441558
DOK6	1.08282	8.72603	201.008	1.25876e-45	1.45343e-43	0.366806	0.194805
AC005022.1	-1.06973	8.61667	232.36	1.82236e-52	2.5905e-50	0.354978	0.18166
CCDC141	1.06102	10.2148	1265.53	3.50571e-277	1.60295e-273	0.970711	0.821549
FLRT2	-1.05648	8.82374	325.012	1.1725e-72	2.85166e-70	0.517557	0.317992
PIP4K2A	1.05441	8.85913	420.159	2.2534e-93	8.30924e-91	0.577755	0.344877
MYO1D	1.05435	9.61996	677.135	2.80456e-149	3.05323e-146	0.861925	0.634921
RNF150	-1.05403	9.07262	476.44	1.27196e-105	5.70188e-103	0.674363	0.474547
ADAM28	1.04854	8.88903	401.808	2.22491e-89	7.59193e-87	0.590656	0.339105
MLIP	-1.04124	9.22185	516.954	1.94666e-114	1.03499e-111	0.756133	0.495816
TNS1	-1.03327	8.53142	274.686	1.08075e-61	2.11181e-59	0.349687	0.148536
AKAP6	-1.0245	9.30495	547.072	5.45609e-121	3.37128e-118	0.796056	0.541841
COLEC12	1.02246	8.74005	198.354	4.77601e-45	5.45946e-43	0.386332	0.217412
PLCXD3	-1.00923	8.89374	223.573	1.50366e-50	1.97566e-48	0.490139	0.291144
CPEB2	1.00103	8.87551	343.296	1.22177e-76	3.32526e-74	0.561715	0.365079

## Sheet: S2_C0vC3 D12vD90
Table S2 C0vC3 D12vD90
	logFC	logCPM	LR	PValue	FDR	up	down
RP11-120I21.2	6.70184	11.0417	7538.19	0	0	0.876918	0.022807
FGF12	-6.11394	9.99399	7986.64	0	0	0.789474	0.0313808
H19	-5.77156	10.6353	10100.4	0	0	0.945614	0.140167
IGF2	-5.14617	10.2137	7748.39	0	0	0.900585	0.184798
C7	-4.8993	9.27991	4876.67	0	0	0.672515	0.0275453
BMPER	4.82641	9.97517	5994.8	0	0	0.909693	0.0532164
SULT1E1	-4.82192	9.10655	5093.6	0	0	0.638596	0.00383543
COL2A1	4.61429	9.59039	5310.59	0	0	0.877964	0.022807
RP11-175E9.1	4.52734	9.67027	5141.77	0	0	0.872734	0.0520468
MFAP4	-4.42443	9.06616	5270.23	0	0	0.711111	0.0327755
TENM4	4.18539	10.2339	3993.21	0	0	0.858438	0.139766
MYL2	-4.13402	8.90012	2861.87	0	0	0.483041	0.0122036
FAM19A4	4.1031	9.18406	2331.63	0	0	0.580544	0.0105263
RGS6	-4.03986	9.26116	5376.43	0	0	0.812281	0.0920502
PRRX1	-3.98544	8.82448	3918.12	0	0	0.590058	0.00383543
HECW2	-3.98192	9.21918	6084.77	0	0	0.836842	0.108089
RP11-341G5.1	-3.88985	8.88712	2017.95	0	0	0.416374	0.0244073
COL3A1	-3.83738	9.55373	1233.88	2.64783e-270	3.6788e-268	0.538012	0.0714784
GRIN2A	3.80657	9.07093	2298.71	0	0	0.599372	0.0128655
HMCN1	3.64711	9.12562	2594.04	0	0	0.685146	0.0368421
GRID1	-3.5754	9.16813	3555.68	0	0	0.734503	0.128661
SC5D	3.57091	9.41695	3624.52	0	0	0.833333	0.120468
COL12A1	-3.56992	8.82159	2751.64	0	0	0.533918	0.026848
A2M	-3.55219	10.1675	3715.82	0	0	0.907602	0.313459
CPNE5	-3.54942	9.17788	3462.23	0	0	0.717544	0.146444
IL1RAPL1	-3.52535	9.03451	3032.56	0	0	0.660819	0.0927476
MYH6	3.49019	12.5167	4768.59	0	0	0.995816	0.549708
SPOCK1	-3.40291	8.81696	2522.24	0	0	0.525146	0.0505579
PRTG	3.39777	9.17914	3334.07	0	0	0.799512	0.0807018
CRYAB	-3.35978	9.05762	3646.35	0	0	0.767836	0.11053
BMP2	3.35646	8.96766	2156.84	0	0	0.612622	0.0280702
NCKAP5	-3.35047	8.96403	2607.47	0	0	0.622807	0.0892608
SV2C	-3.32738	9.14062	2307.02	0	0	0.704678	0.070781
ADAM28	3.31979	8.8837	2153.61	0	0	0.590656	0.0111111
PDLIM3	-3.30569	8.94871	2295.44	0	0	0.574854	0.0941423
TNS1	-3.29123	9.07687	4086.53	0	0	0.779532	0.148536
PDE1C	-3.25579	8.76513	2593.04	0	0	0.552047	0.0400976
LAMA1	3.19396	8.82192	1612.61	0	0	0.473849	0.00526316
RALYL	3.17245	9.81817	2776.35	0	0	0.83682	0.190643
HAS2	3.14648	8.7961	1485.84	0	0	0.436192	0.00175439
RP11-3B12.2	3.13283	8.80553	950.318	1.1316e-208	1.04814e-206	0.304742	0.00526316
MGAT4C	-3.13215	8.69065	2463.43	0	0	0.510526	0.027894
VWDE	3.13083	9.1298	2317.21	0	0	0.71583	0.0830409
KAZN	3.11882	9.42622	3000.31	0	0	0.833682	0.144444
PLCL1	-3.1171	9.06622	3138.68	0	0	0.745614	0.145397
MARCH1	-3.11302	8.70497	1802.92	0	0	0.408772	0.0362622
RP11-40F8.2	-3.0812	8.70992	1625.39	0	0	0.395906	0.0306834
NPNT	-3.06615	8.83062	2617.93	0	0	0.602339	0.0854254
PHLDB2	-3.05361	9.05562	3524.85	0	0	0.756725	0.170153
ITPR2	-3.02527	8.91274	2820.08	0	0	0.667836	0.124128
PRR16	-3.01213	8.69973	1831.06	0	0	0.445029	0.0310321
SGCD	-3.00147	8.68277	1422.99	2.11959974396196e-311	0	0.339181	0.0376569
LRRC7	-2.96509	8.6519	1949.02	0	0	0.432749	0.0240586
ASPN	-2.9298	8.59254	2179.43	0	0	0.401754	0.0027894
COLEC12	2.92361	8.75752	1190.05	8.86316e-261	1.15127e-258	0.386332	0.00701754
INPP4B	-2.91048	9.26322	2472.65	0	0	0.780702	0.208508
GPC3	2.8964	8.79419	1092.59	1.34876e-239	1.54208e-237	0.39749	0.0152047
TGFB2	2.88713	9.98626	2977.32	0	0	0.904812	0.294152
RP11-532N4.2	-2.88339	8.63968	1980.61	0	0	0.450877	0.0247559
ARHGAP24	-2.87809	8.88778	2376.14	0	0	0.639181	0.119247
THSD4	-2.85519	9.25844	3349.3	0	0	0.825146	0.252092
DOK4	2.81805	9.08431	2103.03	0	0	0.709205	0.119298
LDLRAD4	-2.8132	8.98045	2555.67	0	0	0.704094	0.149582
SRPX	-2.80992	8.67866	2084.44	0	0	0.504678	0.0488145
LIX1	2.80497	8.80777	1110.29	1.91657e-243	2.26196e-241	0.421548	0.0298246
RP11-736K20.5	2.79519	8.75398	1325.93	2.62004e-290	3.91259e-288	0.451883	0.0175439
RELN	2.79298	8.87642	1108.08	5.78682e-243	6.79317e-241	0.447699	0.0426901
FZD1	-2.76552	8.64328	2041.7	0	0	0.467251	0.0435844
WNT5B	2.73821	9.33419	2209.39	0	0	0.781381	0.197076
STK38L	-2.72679	9.11571	2922.87	0	0	0.75614	0.268131
ADRA1A	-2.72416	8.56112	1791.32	0	0	0.342105	0.00104603
CALN1	-2.69795	8.84914	1570.46	0	0	0.521637	0.128312
CASQ2	-2.6975	8.59596	1356.27	6.68973e-297	1.01981e-294	0.322222	0.0177824
PLCXD3	-2.6699	9.44634	2501.92	0	0	0.854971	0.291144
ARHGAP42	2.65892	9.66574	3396.33	0	0	0.911088	0.312865
SCN5A	-2.63823	8.67541	1673.18	0	0	0.469006	0.0585774
DLC1	-2.60005	8.99055	2557.38	0	0	0.735088	0.203975
COL19A1	-2.5955	8.5721	1493.21	0	0	0.342105	0.014993
FN1	2.57974	9.30096	845.391	7.30492e-186	5.98349e-184	0.567992	0.172515
CACNA1D	2.55497	9.49825	1558.3	0	0	0.766039	0.177778
CLU	-2.55337	8.59413	1214.96	3.41531e-266	4.62795e-264	0.318129	0.0303347
SGPP2	2.55286	8.92547	1641.53	0	0	0.641562	0.0906433
PRKCH	2.55028	8.86049	1286.75	8.54321e-282	1.22576e-279	0.535914	0.0637427
KLHL14	2.54674	8.64914	1042.76	9.124e-229	9.96467e-227	0.334379	0.000584795
EDA	-2.53058	8.73136	1320.55	3.85887e-289	5.72365e-287	0.464327	0.08159
LHFPL2	2.52996	9.47503	2712.87	0	0	0.875174	0.276608
FHL1	-2.52421	8.80549	1786.02	0	0	0.566082	0.135983
DYNC1I1	2.51035	8.92962	1413.15	0	4.71598e-307	0.603556	0.0883041
SMAD9	2.50723	9.087	1953.9	0	0	0.73675	0.15731
MGLL	-2.50554	8.6201	1346.05	1.11066e-294	1.68147e-292	0.388304	0.0439331
LEPREL1	2.50546	9.15175	1768.88	0	0	0.717225	0.169006
MEF2C-AS1	2.50513	8.68537	1077.07	3.18621e-236	3.56856e-234	0.395049	0.0163743
COL1A2	2.50042	8.93964	910.077	6.32762e-200	5.51206e-198	0.474895	0.0707602
IGFBP5	-2.49475	8.81066	1036.22	2.40564e-227	2.58865e-225	0.430994	0.12622
HLA-B	-2.49368	8.55866	1548.17	0	0	0.362573	0.0174338
PDK1	2.48835	9.58869	3036.35	0	0	0.901674	0.346784
NFIB	-2.48834	8.90917	2442.48	0	0	0.72807	0.180614
PCDH20	-2.48755	8.57343	1519.45	0	0	0.387719	0.0205718
P2RX1	-2.48729	8.55094	1550.71	0	0	0.348538	0.012901
PDGFRA	2.4846	8.71465	1165.71	1.72591e-255	2.21562e-253	0.448745	0.0245614
MEF2C	2.48313	9.3665	2143.53	0	0	0.809275	0.263743
GJA1	-2.4725	8.59027	1529.64	0	0	0.397076	0.0348675
LIN28B	2.42777	8.78408	1363.1	2.19729e-298	3.42091e-296	0.554045	0.0573099
RAMP1	-2.41911	8.53395	1498.88	0	0	0.333918	0.00592748
ELMO1	2.38762	8.81927	1253.84	1.21384e-274	1.6972e-272	0.5394	0.0672515
SAMD12	-2.36683	8.86427	1782.8	0	0	0.635673	0.170153
DDX26B	2.34875	9.13711	1856.16	0	0	0.747908	0.204678
EPHB2	2.33382	8.78937	1008.35	2.75276e-221	2.8504e-219	0.476639	0.0660819
ADAMTS9	2.33055	9.47035	1432.19	2.12960347884838e-313	3.54159511876348e-311	0.754533	0.288304
EGR1	-2.32103	8.82984	1100.86	2.14873e-241	2.49571e-239	0.498246	0.140865
SUGCT	2.31028	9.03515	1277.08	1.07991e-279	1.53937e-277	0.633543	0.149708
SORCS3	2.30078	9.20071	1150.23	3.99994e-252	4.96083e-250	0.642259	0.177193
SLC2A3	2.29343	9.0894	1574.64	0	0	0.719665	0.182456
PCDH9	-2.2796	8.71332	804.882	4.68455e-177	3.54605e-175	0.392398	0.0774059
RP11-611E13.2	2.27551	8.90671	1107.45	7.94818e-243	9.28077e-241	0.555091	0.117544
RP11-141M1.3	-2.26635	8.70909	1096.65	1.76607e-240	2.04046e-238	0.452047	0.102162
CAMK1D	-2.26541	8.78435	997.822	5.34173e-219	5.45404e-217	0.440936	0.147838
UNC79	2.23838	8.72827	924.264	5.21546e-203	4.67305e-201	0.432008	0.0491228
CHST11	2.23557	9.07664	1423.32	1.79756359818677e-311	0	0.703626	0.150877
CECR2	2.2332	9.17694	1975.54	0	0	0.789749	0.235088
ABCA1	2.22516	8.8287	893.042	3.19399e-196	2.72819e-194	0.479428	0.0684211
GREB1	2.22233	8.6818	1050.81	1.62049e-230	1.78759e-228	0.450837	0.0385965
PIK3R1	-2.21378	8.84074	1647.59	0	0	0.605848	0.208508
ESRRG	2.21185	9.54168	1972.65	0	0	0.851813	0.328655
PDE4D	2.20781	9.49615	1992.03	0	0	0.857043	0.297076
ABCC9	-2.18234	8.52464	1155.23	3.27648e-253	4.13363e-251	0.302924	0.0177824
GUCY1A2	-2.16432	8.64286	883.529	3.73714e-194	3.15529e-192	0.395906	0.056834
FLRT2	-2.15618	9.14488	1445.7	2.46871550012508e-316	4.16871097387889e-314	0.676023	0.317992
ACTN1	-2.15376	9.49954	2105.27	0	0	0.85731	0.47629
ATP1A1	2.15356	9.77821	2604.8	0	0	0.919107	0.480117
FSD2	2.15043	8.78713	1079.27	1.05861e-236	1.19172e-234	0.525453	0.0842105
CTD-2545M3.8	2.14321	10.0805	3576.95	0	0	0.970363	0.583626
SLC27A6	-2.13914	9.00179	1205.46	3.96035e-264	5.30107e-262	0.625731	0.235007
FRY	-2.13762	8.93021	1665.92	0	0	0.699415	0.225244
MLIP	-2.13463	9.63086	2976.51	0	0	0.948538	0.495816
RP11-118B18.1	2.13343	8.70985	741.367	3.02391e-163	2.02999e-161	0.381102	0.0508772
SOX6	-2.12347	8.88306	1386.33	1.9584e-303	3.11528e-301	0.638596	0.192469
HLA-C	-2.11787	8.53166	1145.41	4.46263e-251	5.47283e-249	0.325146	0.0282427
CREM	2.11102	8.98669	1314.24	9.10104e-288	1.33191e-285	0.666318	0.181287
TENM2	-2.10031	8.60689	696.13	2.07657e-153	1.2421e-151	0.312281	0.0491632
FLNA	-2.09951	9.32148	1293.28	3.26476e-283	4.715e-281	0.677193	0.413877
SH3BGR	-2.09715	8.66103	1164.45	3.25409e-255	4.15313e-253	0.45848	0.107741
NFIA	-2.09161	9.42261	1931.06	0	0	0.850292	0.428173
DTNA	-2.09019	9.10136	1772.8	0	0	0.779532	0.2894
CCDC141	2.0887	10.1737	3545.4	0	0	0.970711	0.626316
RHOBTB3	2.07901	9.78297	2523.99	0	0	0.93166	0.517544
SDK1	2.06782	9.15119	1201.37	3.08034e-263	4.07347e-261	0.687587	0.212281
ITGA9	-2.05969	8.60277	917.759	1.35318e-201	1.20264e-199	0.366667	0.0638075
EHD3	-2.04991	8.68939	1131.36	5.03657e-248	6.07488e-246	0.459649	0.138424
DCLK2	-2.04808	8.62365	1126.48	5.7937e-247	6.94991e-245	0.44152	0.084728
KANK2	-2.04742	8.74713	1506.24	0	0	0.585965	0.180962
SLC1A3	2.04339	9.16507	933.27	5.74828e-205	5.23594e-203	0.61855	0.22807
ANKS1B	-2.04001	8.62183	851.669	3.1525e-187	2.60164e-185	0.363158	0.0767085
EFNA5	-2.03986	9.13717	1366.46	4.08717e-299	6.40868e-297	0.733333	0.301953
ANKRD36	2.0273	8.93706	1211.2	2.24121e-265	3.01835e-263	0.647838	0.17076
PIP4K2A	2.02684	8.89286	1024.32	9.31109e-225	9.92219e-223	0.577755	0.147368
B2M	-2.02204	8.94992	1729.21	0	0	0.689474	0.317992
FGFR2	2.01319	8.63464	745.107	4.64965e-164	3.16003e-162	0.359135	0.0304094
LAMA2	-2.01301	9.98424	2093.79	0	0	0.976023	0.51569
WDR86	2.01104	8.60181	813.565	6.06456e-179	4.68765e-177	0.3553	0.019883
NPPA	-2.01085	9.18108	416.808	1.20827e-92	3.81092e-91	0.435088	0.209554
SMAD2	2.00937	9.31639	1454.66	2.78461326783877e-318	4.81321499183533e-316	0.777894	0.350877
KCNQ1OT1	2.00262	9.19367	1429.55	7.96631902729791e-313	1.31486191945294e-310	0.755579	0.259649
SCMH1	1.99848	9.94466	2170.36	0	0	0.918061	0.595322
KCNT2	1.9902	8.93454	1003.26	3.51132e-220	3.61881e-218	0.597978	0.162573
LINC00478	1.97349	9.34861	1331.46	1.64765e-291	2.47735e-289	0.774059	0.309357
EPB41L3	1.9653	9.70912	1853.2	0	0	0.901674	0.474269
PLN	-1.96529	9.56623	2167.97	0	0	0.891228	0.539749
AC074363.1	1.95851	8.75464	656.069	1.06948e-144	5.92861e-143	0.417713	0.0789474
CADPS	1.94537	10.0304	1704.01	0	0	0.906904	0.506433
KCNIP4	1.93906	11.3737	835.667	9.49626e-184	7.55297e-182	0.851464	0.625731
NEAT1	-1.93837	9.50237	958.742	1.66918e-210	1.59312e-208	0.702339	0.430265
OLFML2A	-1.93736	8.54426	961.073	5.19648e-211	5.00321e-209	0.336257	0.0498605
COL5A2	-1.93379	8.92061	989.064	4.27891e-217	4.28907e-215	0.608772	0.218619
VWC2	-1.93317	8.59584	723.698	2.10201e-159	1.34138e-157	0.351462	0.0561367
TAPBP	-1.93049	8.62832	1084.27	8.68318e-238	9.87633e-236	0.44386	0.110879
MALT1	1.92787	9.17837	1361.84	4.11273e-298	6.35793e-296	0.747908	0.28538
JAKMIP2	1.92375	8.65201	655.202	1.65126e-144	9.10764e-143	0.357392	0.0479532
LEPR	1.91731	8.73258	827.133	6.80822e-182	5.37604e-180	0.472106	0.0888889
ADAMTS12	1.91272	9.17391	1259.53	7.059e-276	9.93327e-274	0.738842	0.244444
HS6ST2	1.89193	8.72705	654.899	1.92181e-144	1.05733e-142	0.409693	0.0783626
ARID3A	1.88602	8.78159	979.247	5.82385e-215	5.78485e-213	0.556485	0.120468
PDE3A	-1.88557	8.8775	652.357	6.86209e-144	3.75652e-142	0.532164	0.162831
RP4-717I23.3	1.884	8.99811	1203.81	9.06776e-264	1.2064e-261	0.690377	0.210526
PLXDC2	1.87127	9.24662	1157.77	9.1732e-254	1.16399e-251	0.737099	0.288889
SETBP1	1.86901	9.15087	1117.86	4.33377e-245	5.14242e-243	0.718619	0.236257
VCAN	1.86366	11.4417	1890.22	0	0	0.979079	0.808187
MYO5B	-1.85988	8.61933	615.089	8.7483e-136	4.36461e-134	0.306433	0.101116
SLCO5A1	-1.85558	8.60164	689.313	6.30438e-152	3.72026e-150	0.322222	0.0962343
ID2	1.85546	8.65765	701.894	1.15811e-154	7.04232e-153	0.398536	0.0602339
FABP3	-1.84689	9.01881	1356.44	6.14262e-297	9.42957e-295	0.684211	0.354254
LRRC16A	1.84563	9.18742	1145.71	3.83375e-251	4.728e-249	0.72629	0.289474
TRPC3	1.8326	8.59805	569.887	5.9428e-126	2.75224e-124	0.302301	0.0309942
FAM184A	1.82914	8.59722	655.855	1.19056e-144	6.58319e-143	0.335077	0.0315789
MYO1D	1.82342	9.62272	1479.62	9.88131291682493e-324	1.71934844752754e-321	0.861925	0.422222
IFITM3	-1.81649	8.68254	1039.44	4.8155e-228	5.23316e-226	0.489474	0.160739
FAM189A2	1.81467	10.3123	1629.42	0	0	0.922245	0.699415
FAT4	-1.81367	8.70767	906.534	3.72729e-199	3.22132e-197	0.47076	0.166667
SLC4A3	-1.81005	8.62946	952.532	3.73473e-209	3.48871e-207	0.440936	0.122385
RNF150	-1.80912	9.3274	1691.25	0	0	0.832749	0.474547
LGALS3BP	-1.80655	8.57397	839.01	1.78155e-184	1.43255e-182	0.361988	0.083682
TRIM71	1.79797	8.60676	676.458	3.93822e-149	2.26907e-147	0.362273	0.0409357
ARID3B	1.79434	8.61849	662.273	4.78625e-146	2.70793e-144	0.362622	0.0450292
MYH7	-1.7935	11.4196	869.104	5.10943e-191	4.26473e-189	0.955556	0.621339
PDE10A	-1.79106	8.81823	666.045	7.2408e-147	4.12857e-145	0.477193	0.188982
CDC42EP3	-1.78845	8.88139	1228.79	3.38043e-269	4.66713e-267	0.633918	0.28696
RARB	1.78445	8.71952	586.516	1.43486e-129	6.83253e-128	0.400279	0.0883041
ANKRD33B	1.78431	8.65193	625.806	4.08324e-138	2.09919e-136	0.381102	0.0590643
CTTNBP2	1.78339	8.90289	802.027	1.95568e-176	1.46523e-174	0.570084	0.178947
LHFP	-1.7795	9.12607	1123.54	2.52481e-246	3.01221e-244	0.719298	0.3553
PYGM	1.77889	8.64469	686.464	2.62543e-151	1.541e-149	0.401674	0.0608187
FKBP5	1.77789	8.70133	700.831	1.97272e-154	1.19627e-152	0.44212	0.0871345
MDK	1.76341	8.91377	993.953	3.70365e-218	3.764e-216	0.641213	0.191228
C14orf37	1.75985	9.02172	942.115	6.86802e-207	6.33474e-205	0.651325	0.247953
ARL15	1.75821	9.57489	1659.54	0	0	0.878312	0.492398
UBE3D	1.75472	8.87989	910.517	5.07602e-200	4.45715e-198	0.606695	0.175439
MYO1B	1.73504	8.60801	511.107	3.64239e-113	1.5058e-111	0.308229	0.0444444
WNT5A	1.73141	8.75375	624.545	7.67848e-138	3.93827e-136	0.45537	0.109357
KIAA0922	-1.7313	8.58267	766.145	1.23872e-168	8.68765e-167	0.364327	0.0920502
ACTB	-1.72925	9.11273	971.441	2.89704e-213	2.85183e-211	0.626316	0.409344
CALD1	-1.72383	10.3217	1657.15	0	0	0.969006	0.726639
EGFEM1P	-1.72359	9.64437	1019.02	1.31519e-223	1.38803e-221	0.847368	0.478033
XYLT1	1.72049	8.70471	547.71	3.96363e-121	1.7649e-119	0.397141	0.0894737
TMEM135	1.71813	8.9234	918.322	1.02056e-201	9.10702e-200	0.630753	0.2
PFKFB4	1.71809	8.62513	535.986	1.40836e-118	6.15863e-117	0.332287	0.0573099
RP11-701H24.10	1.7125	9.40885	1744.24	0	0	0.875523	0.45614
AMOTL1	-1.71071	8.67408	658.534	3.1133e-145	1.7346e-143	0.397661	0.149582
FGF10	1.70765	8.83242	588.014	6.77386e-130	3.23965e-128	0.482915	0.136842
PTPN13	1.70595	9.14983	1216.28	1.76879e-266	2.41171e-264	0.761855	0.291228
PDLIM1	-1.70473	8.65321	810.415	2.93535e-178	2.25303e-176	0.45731	0.130056
GFOD1	-1.70364	8.70394	584.38	4.18171e-129	1.97838e-127	0.391228	0.159693
IGFBP7	-1.7003	8.82159	684.115	8.5143e-151	4.9709e-149	0.525146	0.197699
PHLPP1	1.69715	8.83081	706.486	1.16235e-155	7.14729e-154	0.531032	0.15848
SNAP91	-1.69621	8.982	707.359	7.50703e-156	4.64209e-154	0.554971	0.288006
KCNQ1	-1.69171	8.74696	1002.07	6.38798e-220	6.55276e-218	0.547368	0.219317
ACVR2B	1.68579	8.75308	772.621	4.84132e-170	3.46178e-168	0.521618	0.126316
AGPAT5	1.68401	8.68715	659.702	1.73439e-145	9.7624e-144	0.441074	0.0900585
ATP1B2	1.68265	8.78851	804.835	4.79557e-177	3.61761e-175	0.549512	0.14386
IGSF9B	-1.68015	8.55753	704.68	2.87105e-155	1.75558e-153	0.34152	0.0725244
SLC44A5	-1.67854	8.6673	556.991	3.79504e-123	1.72125e-121	0.392398	0.117852
[truncated: 464 more rows]

## Sheet: S2_C1vC3 D24vD90
Table S2 C1vC3 D24vD90
[truncated: 451 more rows]
